# Supplementary material for: Crystal structure of 5-chloro-N 1-(5-phenyl-1H-pyrazol-3-yl)benzene-1,2-di­amine
Source: Acta Crystallogr E Crystallogr Commun. 2017 May 26;73(Pt 6):876–9. doi: 10.1107/S2056989017007381 (PMC5458314; doi:10.1107/S2056989017007381)
Supplement: Supplementary file 1 [file e-73-00876-sup1.cif]

##############################################################################
#                                                                            #
# This CIF contains the data in a paper accepted for publication in          #
# Acta Crystallographica Section E. It conforms to the requirements of       #
# Notes for Authors for Acta Crystallographica Section E, and has been       #
# peer reviewed under the auspices of the IUCr Commission on Journals.       #
#                                                                            #
# Full details of the Crystallographic Information File format               #
# are given in the paper "The Crystallographic Information File (CIF):       #
# a New Standard Archive File for Crystallography" by S. R. Hall, F. H.      #
# Allen and I. D. Brown [Acta Cryst. (1991), A47, 655-685].                  #
#                                                                            #
# The current version of the core CIF dictionary is obtainable from          #
# ftp://ftp.iucr.org/pub/cif_core.dic.                                       #
#                                                                            #
# Software is freely available for graphical display of the structure(s)     #
# in this CIF. For information consult the CIF software page                 #
# http://www.iucr.org/resources/cif/software.                                #
#                                                                            #
# This file may be used for bona fide research purposes within the           #
# scientific community so long as proper attribution is given to the journal # 
# article from which it was obtained.                                        #
#                                                                            #
##############################################################################
data_I
_audit_creation_method     'SHELXL-2014/7'
_chemical_name_systematic
;
5-Chloro-<i>N</i>^1^-(5-phenyl-1<i>H</i>-pyrazol-3-yl)benzene-1,2-diamine
;
_chemical_name_common     ?
_chemical_formula_moiety     'C15 H13 Cl N4'
_chemical_formula_sum     'C15 H13 Cl N4'
_chemical_formula_iupac     'C15 H13 Cl N4'
_chemical_formula_weight     284.74
_chemical_melting_point     ?
_shelx_space_group_comment
;
The symmetry employed for this shelxl refinement is uniquely defined
by the following loop, which should always be used as a source of
symmetry information in preference to the above space-group names.
They are only intended as comments.
;
_space_group_crystal_system     monoclinic
_space_group_name_H-M_alt     'P 21/c'
_space_group_name_Hall     '-P 2ybc'
loop_
    _space_group_symop_id
    _space_group_symop_operation_xyz
    1 x,y,z
    2 -x,1/2+y,1/2-z
    3 -x,-y,-z
    4 x,1/2-y,1/2+z
_cell_length_a     10.0709(17)
_cell_length_b     20.322(6)
_cell_length_c     13.886(4)
_cell_angle_alpha     90
_cell_angle_beta     102.776(18)
_cell_angle_gamma     90
_cell_volume     2771.7(12)
_cell_formula_units_Z     8
_cell_measurement_reflns_used     5031
_cell_measurement_theta_min     2.03
_cell_measurement_theta_max     31.52
_cell_measurement_temperature     293(2)
_exptl_crystal_description     parallelepiped
_exptl_crystal_colour     colourless
_exptl_crystal_size_max     0.200
_exptl_crystal_size_mid     0.100
_exptl_crystal_size_min     0.100
_exptl_crystal_density_diffrn     1.365
_exptl_crystal_density_meas     ?
_exptl_crystal_density_method     ?
_exptl_crystal_F_000     1184
_exptl_absorpt_coefficient_mu     0.270
_exptl_absorpt_correction_type     multi-scan
_exptl_absorpt_process_details
;
(CrysAlis RED; Agilent, 2012).
;
_shelx_estimated_absorpt_T_min     0.948
_shelx_estimated_absorpt_T_max     0.973
_exptl_absorpt_correction_T_min     0.649
_exptl_absorpt_correction_T_max     1.000
_diffrn_ambient_temperature     293(2)
_diffrn_radiation_type     MoK\a
_diffrn_radiation_wavelength     0.71073
_diffrn_measurement_device_type     'Agilent Xcalibur Sapphire3'
_diffrn_measurement_method     '\w-scan'
_diffrn_detector_area_resol_mean     16.1827
_diffrn_reflns_number     15157
_diffrn_reflns_av_R_equivalents     0.0271
_diffrn_reflns_theta_min     2.487
_diffrn_reflns_theta_max     24.995
_diffrn_reflns_theta_full     24.995
_diffrn_measured_fraction_theta_max     0.985
_diffrn_measured_fraction_theta_full     0.985
_diffrn_reflns_limit_h_min     -11
_diffrn_reflns_limit_h_max     11
_diffrn_reflns_limit_k_min     -24
_diffrn_reflns_limit_k_max     24
_diffrn_reflns_limit_l_min     -16
_diffrn_reflns_limit_l_max     15
_refine_special_details     ?
_reflns_number_total     4795
_reflns_number_gt     3132
_reflns_threshold_expression     'I > 2\s(I)'
_refine_ls_structure_factor_coef     Fsqd
_refine_ls_matrix_type     full
_refine_ls_R_factor_all     0.0635
_refine_ls_R_factor_gt     0.0369
_refine_ls_wR_factor_gt     0.0947
_refine_ls_wR_factor_ref     0.1023
_refine_ls_goodness_of_fit_ref     0.937
_refine_ls_restrained_S_all     0.937
_refine_ls_number_reflns     4795
_refine_ls_number_parameters     393
_refine_ls_number_restraints     0
_refine_ls_hydrogen_treatment     mixed
_refine_ls_weighting_scheme     calc
_refine_ls_weighting_details
                      'w=1/[\s^2^(Fo^2^)+(0.0640P)^2^] where P=(Fo^2^+2Fc^2^)/3'
_atom_sites_solution_hydrogens     mixed
_atom_sites_solution_primary     direct
_atom_sites_solution_secondary     difmap
_refine_ls_shift/su_max     0.001
_refine_ls_shift/su_mean     0.000
_refine_diff_density_max     0.159
_refine_diff_density_min     -0.211
_refine_ls_extinction_method     none
_refine_ls_extinction_coef     .
loop_
    _atom_type_symbol
    _atom_type_description
    _atom_type_scat_dispersion_real
    _atom_type_scat_dispersion_imag
    _atom_type_scat_source
    'C' 'C' 0.0033 0.0016
                         'International Tables Vol C Tables 4.2.6.8 and 6.1.1.4'
    'H' 'H' 0.0000 0.0000
                         'International Tables Vol C Tables 4.2.6.8 and 6.1.1.4'
    'N' 'N' 0.0061 0.0033
                         'International Tables Vol C Tables 4.2.6.8 and 6.1.1.4'
    'Cl' 'Cl' 0.1484 0.1585
                         'International Tables Vol C Tables 4.2.6.8 and 6.1.1.4'
_computing_data_collection
;
CrysAlis CCD (Agilent, 2012)
;
_computing_cell_refinement
;
CrysAlis CCD (Agilent, 2012)
;
_computing_data_reduction
;
CrysAlis RED (Agilent, 2012)
;
_computing_structure_solution
;
SHELXS2014 (Sheldrick, 2008)
;
_computing_structure_refinement
;
SHELXL2014 (Sheldrick, 2015)
;
_computing_molecular_graphics
;
PLATON (Spek, 2009) and Mercury (Macrae <i>et al.</i>,  2008)
;
_computing_publication_material
;
SHELXL2014 (Sheldrick, 2015) and PLATON (Spek, 2009)
;
loop_
    _atom_site_type_symbol
    _atom_site_label
    _atom_site_fract_x
    _atom_site_fract_y
    _atom_site_fract_z
    _atom_site_U_iso_or_equiv
    _atom_site_thermal_displace_type
    _atom_site_calc_flag
    _atom_site_refinement_flags
    _atom_site_occupancy
    _atom_site_disorder_assembly
    _atom_site_disorder_group
    Cl Cl1A 0.49786(7) 0.24353(3) 0.83066(4) 0.0730(2) Uani d . 1.000 . .
    Cl Cl1B 0.96923(7) 0.24226(3) 0.84367(4) 0.0776(2) Uani d . 1.000 . .
    N N1A 0.21769(16) 0.51489(7) 0.60279(10) 0.0457(5) Uani d . 1.000 . .
    N N2A 0.18787(17) 0.55321(8) 0.67697(11) 0.0457(5) Uani d . 1.000 . .
    N N3A 0.39006(18) 0.44024(8) 0.58852(12) 0.0492(6) Uani d . 1.000 . .
    N N4A 0.55691(19) 0.39198(9) 0.47173(13) 0.0511(6) Uani d . 1.000 . .
    C C1A 0.27518(18) 0.54304(9) 0.76473(12) 0.0415(6) Uani d . 1.000 . .
    C C2A 0.36726(19) 0.49617(9) 0.74824(12) 0.0461(6) Uani d . 1.000 . .
    C C3A 0.32764(18) 0.48054(9) 0.64684(12) 0.0411(6) Uani d . 1.000 . .
    C C4A 0.46130(18) 0.38147(8) 0.61844(12) 0.0403(6) Uani d . 1.000 . .
    C C5A 0.54902(18) 0.35744(9) 0.55934(13) 0.0421(6) Uani d . 1.000 . .
    C C6A 0.61960(19) 0.29883(9) 0.58605(14) 0.0518(7) Uani d . 1.000 . .
    C C7A 0.6070(2) 0.26396(10) 0.66977(15) 0.0580(7) Uani d . 1.000 . .
    C C8A 0.5203(2) 0.28827(9) 0.72658(13) 0.0509(7) Uani d . 1.000 . .
    C C9A 0.44765(19) 0.34626(9) 0.70194(12) 0.0460(6) Uani d . 1.000 . .
    C C10A 0.26315(19) 0.57736(8) 0.85694(12) 0.0424(6) Uani d . 1.000 . .
    C C11A 0.3742(2) 0.57789(10) 0.93726(13) 0.0539(7) Uani d . 1.000 . .
    C C12A 0.3656(2) 0.60944(11) 1.02456(15) 0.0625(8) Uani d . 1.000 . .
    C C13A 0.2459(2) 0.64019(10) 1.03356(15) 0.0594(8) Uani d . 1.000 . .
    C C14A 0.1350(2) 0.63963(10) 0.95502(15) 0.0604(8) Uani d . 1.000 . .
    C C15A 0.1432(2) 0.60866(9) 0.86679(14) 0.0533(7) Uani d . 1.000 . .
    N N1B 0.72238(17) 0.52522(8) 0.62179(11) 0.0516(5) Uani d . 1.000 . .
    N N2B 0.69078(18) 0.56217(9) 0.69663(11) 0.0513(6) Uani d . 1.000 . .
    N N3B 0.88215(17) 0.44361(8) 0.60966(12) 0.0488(6) Uani d . 1.000 . .
    N N4B 1.04647(18) 0.39335(9) 0.49141(13) 0.0510(6) Uani d . 1.000 . .
    C C1B 0.76350(18) 0.54428(9) 0.78701(12) 0.0413(6) Uani d . 1.000 . .
    C C2B 0.84788(18) 0.49384(9) 0.77092(12) 0.0451(6) Uani d . 1.000 . .
    C C3B 0.81946(18) 0.48419(9) 0.66735(12) 0.0423(6) Uani d . 1.000 . .
    C C4B 0.94813(18) 0.38342(9) 0.63783(12) 0.0420(6) Uani d . 1.000 . .
    C C5B 1.03456(18) 0.35833(9) 0.57797(13) 0.0441(6) Uani d . 1.000 . .
    C C6B 1.0996(2) 0.29824(9) 0.60360(14) 0.0543(7) Uani d . 1.000 . .
    C C7B 1.0828(2) 0.26284(10) 0.68562(15) 0.0600(8) Uani d . 1.000 . .
    C C8B 0.9971(2) 0.28790(10) 0.74217(14) 0.0539(7) Uani d . 1.000 . .
    C C9B 0.93023(19) 0.34753(9) 0.71968(13) 0.0480(6) Uani d . 1.000 . .
    C C10B 0.75168(17) 0.57770(9) 0.87960(12) 0.0403(6) Uani d . 1.000 . .
    C C11B 0.8117(2) 0.54986(10) 0.97074(13) 0.0515(7) Uani d . 1.000 . .
    C C12B 0.8070(2) 0.58188(11) 1.05840(14) 0.0563(7) Uani d . 1.000 . .
    C C13B 0.74198(19) 0.64222(10) 1.05668(14) 0.0527(7) Uani d . 1.000 . .
    C C14B 0.6804(2) 0.67007(10) 0.96768(15) 0.0573(7) Uani d . 1.000 . .
    C C15B 0.6852(2) 0.63790(9) 0.87961(14) 0.0517(7) Uani d . 1.000 . .
    H H2NA 0.120(2) 0.5806(10) 0.6599(14) 0.059(6) Uiso d . 1.000 . .
    H H3NA 0.3590(18) 0.4435(9) 0.5292(13) 0.042(5) Uiso d . 1.000 . .
    H H2A 0.44000 0.47860 0.79430 0.0550 Uiso c RU 1.000 . .
    H H4NB 0.631(2) 0.3782(9) 0.4504(15) 0.058(6) Uiso d . 1.000 . .
    H H4NA 0.563(2) 0.4346(12) 0.4845(16) 0.076(7) Uiso d . 1.000 . .
    H H6A 0.67640 0.28270 0.54700 0.0620 Uiso c RU 1.000 . .
    H H7A 0.65550 0.22520 0.68740 0.0700 Uiso c RU 1.000 . .
    H H9A 0.39010 0.36150 0.74100 0.0550 Uiso c RU 1.000 . .
    H H11A 0.45470 0.55700 0.93240 0.0650 Uiso c RU 1.000 . .
    H H12A 0.44070 0.60990 1.07740 0.0750 Uiso c RU 1.000 . .
    H H13A 0.24060 0.66100 1.09220 0.0710 Uiso c RU 1.000 . .
    H H14A 0.05440 0.66000 0.96080 0.0720 Uiso c RU 1.000 . .
    H H15A 0.06800 0.60880 0.81400 0.0640 Uiso c RU 1.000 . .
    H H2B 0.91050 0.47090 0.81830 0.0540 Uiso c RU 1.000 . .
    H H2NB 0.624(2) 0.5897(10) 0.6809(15) 0.059(6) Uiso d . 1.000 . .
    H H3NB 0.8595(18) 0.4500(9) 0.5492(14) 0.045(5) Uiso d . 1.000 . .
    H H6B 1.15590 0.28140 0.56470 0.0650 Uiso c RU 1.000 . .
    H H4ND 1.063(2) 0.4357(11) 0.5059(15) 0.065(7) Uiso d . 1.000 . .
    H H7B 1.12810 0.22320 0.70220 0.0720 Uiso c RU 1.000 . .
    H H4NC 1.116(2) 0.3777(10) 0.4691(15) 0.062(6) Uiso d . 1.000 . .
    H H9B 0.87370 0.36350 0.75900 0.0580 Uiso c RU 1.000 . .
    H H11B 0.85550 0.50940 0.97280 0.0620 Uiso c RU 1.000 . .
    H H12B 0.84760 0.56270 1.11850 0.0680 Uiso c RU 1.000 . .
    H H13B 0.74000 0.66370 1.11550 0.0630 Uiso c RU 1.000 . .
    H H14B 0.63570 0.71020 0.96620 0.0690 Uiso c RU 1.000 . .
    H H15B 0.64320 0.65700 0.81980 0.0620 Uiso c RU 1.000 . .
loop_
    _atom_site_aniso_label
    _atom_site_aniso_U_11
    _atom_site_aniso_U_22
    _atom_site_aniso_U_33
    _atom_site_aniso_U_12
    _atom_site_aniso_U_13
    _atom_site_aniso_U_23
    Cl1A 0.1159(5) 0.0493(3) 0.0465(3) -0.0072(3) 0.0021(3) 0.0085(2)
    Cl1B 0.1147(5) 0.0600(4) 0.0563(3) 0.0078(3) 0.0148(3) 0.0152(3)
    N1A 0.0554(9) 0.0491(9) 0.0332(8) 0.0080(8) 0.0110(7) -0.0007(7)
    N2A 0.0530(10) 0.0473(9) 0.0363(8) 0.0095(9) 0.0087(8) -0.0029(7)
    N3A 0.0674(11) 0.0510(10) 0.0297(8) 0.0155(9) 0.0120(8) 0.0032(7)
    N4A 0.0593(11) 0.0478(11) 0.0510(10) 0.0010(9) 0.0224(9) -0.0045(8)
    C1A 0.0506(11) 0.0394(10) 0.0353(9) -0.0022(9) 0.0110(9) 0.0019(8)
    C2A 0.0547(11) 0.0487(11) 0.0330(9) 0.0085(10) 0.0059(9) 0.0024(8)
    C3A 0.0503(11) 0.0394(10) 0.0349(9) 0.0028(9) 0.0122(9) 0.0033(8)
    C4A 0.0456(10) 0.0374(10) 0.0349(9) 0.0002(9) 0.0025(8) -0.0057(8)
    C5A 0.0448(10) 0.0397(10) 0.0403(10) -0.0049(9) 0.0065(8) -0.0070(8)
    C6A 0.0520(12) 0.0440(11) 0.0577(12) 0.0048(10) 0.0085(10) -0.0110(10)
    C7A 0.0652(14) 0.0389(11) 0.0615(13) 0.0079(11) -0.0037(11) -0.0020(10)
    C8A 0.0666(13) 0.0386(11) 0.0404(10) -0.0064(10) -0.0032(10) -0.0010(8)
    C9A 0.0557(11) 0.0439(11) 0.0363(10) -0.0007(10) 0.0059(9) -0.0035(8)
    C10A 0.0543(11) 0.0378(10) 0.0365(9) -0.0060(9) 0.0130(9) -0.0006(8)
    C11A 0.0550(12) 0.0610(13) 0.0452(11) -0.0021(11) 0.0103(10) -0.0064(10)
    C12A 0.0704(14) 0.0710(14) 0.0434(12) -0.0096(12) 0.0070(11) -0.0121(10)
    C13A 0.0803(15) 0.0569(13) 0.0451(12) -0.0094(12) 0.0224(12) -0.0136(10)
    C14A 0.0703(14) 0.0598(13) 0.0566(13) 0.0066(12) 0.0261(12) -0.0080(11)
    C15A 0.0580(12) 0.0562(12) 0.0448(11) 0.0044(11) 0.0096(10) -0.0028(9)
    N1B 0.0612(10) 0.0596(10) 0.0348(8) 0.0172(9) 0.0124(8) 0.0032(7)
    N2B 0.0591(11) 0.0596(11) 0.0360(9) 0.0234(9) 0.0123(8) 0.0060(8)
    N3B 0.0626(11) 0.0525(10) 0.0327(8) 0.0131(8) 0.0135(8) 0.0021(8)
    N4B 0.0554(11) 0.0484(11) 0.0526(10) 0.0004(9) 0.0193(9) -0.0085(8)
    C1B 0.0440(10) 0.0442(10) 0.0359(9) 0.0008(9) 0.0090(8) 0.0053(8)
    C2B 0.0483(11) 0.0489(11) 0.0360(10) 0.0101(9) 0.0047(8) 0.0016(8)
    C3B 0.0456(11) 0.0437(10) 0.0384(10) 0.0034(9) 0.0112(9) 0.0040(8)
    C4B 0.0437(10) 0.0413(10) 0.0373(10) 0.0005(9) 0.0010(8) -0.0048(8)
    C5B 0.0446(10) 0.0452(11) 0.0408(10) -0.0032(9) 0.0061(8) -0.0102(9)
    C6B 0.0586(12) 0.0474(12) 0.0565(12) 0.0068(10) 0.0117(10) -0.0089(10)
    C7B 0.0703(14) 0.0457(12) 0.0584(13) 0.0114(11) 0.0020(11) -0.0052(10)
    C8B 0.0671(13) 0.0460(12) 0.0435(10) -0.0013(11) 0.0016(10) -0.0017(9)
    C9B 0.0549(12) 0.0472(11) 0.0401(10) 0.0027(10) 0.0066(9) -0.0033(9)
    C10B 0.0416(10) 0.0427(10) 0.0380(9) -0.0035(9) 0.0119(8) 0.0025(8)
    C11B 0.0607(12) 0.0507(12) 0.0423(11) 0.0063(10) 0.0096(10) 0.0021(9)
    C12B 0.0603(13) 0.0687(14) 0.0383(10) -0.0018(12) 0.0073(10) 0.0015(10)
    C13B 0.0583(12) 0.0567(12) 0.0459(11) -0.0104(11) 0.0178(10) -0.0134(10)
    C14B 0.0655(13) 0.0531(12) 0.0565(13) 0.0059(11) 0.0206(11) -0.0018(10)
    C15B 0.0596(12) 0.0520(12) 0.0451(11) 0.0099(10) 0.0148(10) 0.0075(9)
_geom_special_details
;
 Bond distances, angles etc. have been calculated using the
 rounded fractional coordinates. All su's are estimated
 from the variances of the (full) variance-covariance matrix.
 The cell esds are taken into account in the estimation of
 distances, angles and torsion angles
;
loop_
    _geom_bond_atom_site_label_1
    _geom_bond_atom_site_label_2
    _geom_bond_site_symmetry_1
    _geom_bond_site_symmetry_2
    _geom_bond_distance
    _geom_bond_publ_flag
    Cl1A C8A . . 1.764(2) no
    Cl1B C8B . . 1.761(2) no
    N1A C3A . . 1.337(2) no
    N1A N2A . . 1.376(2) no
    N2A C1A . . 1.352(2) no
    N3A C4A . . 1.408(2) no
    N3A C3A . . 1.395(2) no
    N4A C5A . . 1.422(3) no
    C1A C10A . . 1.486(2) no
    C1A C2A . . 1.383(3) no
    C2A C3A . . 1.412(2) no
    N2A H2NA . . 0.87(2) no
    N3A H3NA . . 0.817(18) no
    C4A C9A . . 1.395(2) no
    N4A H4NB . . 0.91(2) no
    N4A H4NA . . 0.88(2) no
    C4A C5A . . 1.419(3) no
    C5A C6A . . 1.395(3) no
    C6A C7A . . 1.391(3) no
    C7A C8A . . 1.391(3) no
    C8A C9A . . 1.389(3) no
    C10A C15A . . 1.398(3) no
    C10A C11A . . 1.394(3) no
    C11A C12A . . 1.391(3) no
    C12A C13A . . 1.388(3) no
    C13A C14A . . 1.378(3) no
    C14A C15A . . 1.396(3) no
    N1B N2B . . 1.375(2) no
    N1B C3B . . 1.333(2) no
    C2A H2A . . 0.9300 no
    N2B C1B . . 1.355(2) no
    N3B C4B . . 1.406(2) no
    N3B C3B . . 1.394(2) no
    N4B C5B . . 1.425(3) no
    C6A H6A . . 0.9300 no
    C7A H7A . . 0.9300 no
    C9A H9A . . 0.9300 no
    C11A H11A . . 0.9300 no
    C12A H12A . . 0.9300 no
    C13A H13A . . 0.9300 no
    C14A H14A . . 0.9300 no
    C15A H15A . . 0.9300 no
    C1B C2B . . 1.381(3) no
    C1B C10B . . 1.482(2) no
    C2B C3B . . 1.417(2) no
    N2B H2NB . . 0.87(2) no
    N3B H3NB . . 0.830(19) no
    C4B C9B . . 1.395(3) no
    C4B C5B . . 1.424(3) no
    N4B H4ND . . 0.89(2) no
    N4B H4NC . . 0.89(2) no
    C5B C6B . . 1.394(3) no
    C6B C7B . . 1.389(3) no
    C7B C8B . . 1.386(3) no
    C8B C9B . . 1.388(3) no
    C10B C11B . . 1.396(3) no
    C10B C15B . . 1.395(3) no
    C11B C12B . . 1.390(3) no
    C12B C13B . . 1.388(3) no
    C13B C14B . . 1.376(3) no
    C14B C15B . . 1.397(3) no
    C2B H2B . . 0.9300 no
    C6B H6B . . 0.9300 no
    C7B H7B . . 0.9300 no
    C9B H9B . . 0.9300 no
    C11B H11B . . 0.9300 no
    C12B H12B . . 0.9300 no
    C13B H13B . . 0.9300 no
    C14B H14B . . 0.9300 no
    C15B H15B . . 0.9300 no
loop_
    _geom_angle_atom_site_label_1
    _geom_angle_atom_site_label_2
    _geom_angle_atom_site_label_3
    _geom_angle_site_symmetry_1
    _geom_angle_site_symmetry_2
    _geom_angle_site_symmetry_3
    _geom_angle
    _geom_angle_publ_flag
    N2A N1A C3A . . . 104.40(14) no
    N1A N2A C1A . . . 112.47(15) no
    C3A N3A C4A . . . 126.32(15) no
    N2A C1A C2A . . . 106.40(15) no
    N2A C1A C10A . . . 122.97(16) no
    C2A C1A C10A . . . 130.62(16) no
    C1A C2A C3A . . . 105.54(16) no
    N1A N2A H2NA . . . 116.4(13) no
    C1A N2A H2NA . . . 131.1(13) no
    N1A C3A N3A . . . 118.34(15) no
    C3A N3A H3NA . . . 114.6(13) no
    C4A N3A H3NA . . . 115.0(13) no
    N1A C3A C2A . . . 111.19(16) no
    N3A C3A C2A . . . 130.28(17) no
    H4NB N4A H4NA . . . 110.1(18) no
    C5A C4A C9A . . . 119.52(16) no
    C5A N4A H4NA . . . 109.1(14) no
    N3A C4A C5A . . . 117.59(15) no
    N3A C4A C9A . . . 122.89(16) no
    C5A N4A H4NB . . . 109.5(13) no
    N4A C5A C4A . . . 119.00(16) no
    N4A C5A C6A . . . 121.84(17) no
    C4A C5A C6A . . . 119.08(16) no
    C5A C6A C7A . . . 121.47(18) no
    C6A C7A C8A . . . 118.55(18) no
    C7A C8A C9A . . . 121.61(17) no
    Cl1A C8A C7A . . . 119.48(15) no
    Cl1A C8A C9A . . . 118.89(15) no
    C4A C9A C8A . . . 119.77(17) no
    C1A C10A C11A . . . 119.28(17) no
    C1A C10A C15A . . . 122.31(16) no
    C11A C10A C15A . . . 118.41(16) no
    C10A C11A C12A . . . 120.49(19) no
    C11A C12A C13A . . . 120.58(19) no
    C12A C13A C14A . . . 119.55(19) no
    C13A C14A C15A . . . 120.23(19) no
    C10A C15A C14A . . . 120.73(18) no
    N2B N1B C3B . . . 104.53(14) no
    C3A C2A H2A . . . 127.00 no
    C1A C2A H2A . . . 127.00 no
    N1B N2B C1B . . . 112.66(16) no
    C3B N3B C4B . . . 126.95(16) no
    C5A C6A H6A . . . 119.00 no
    C7A C6A H6A . . . 119.00 no
    C8A C7A H7A . . . 121.00 no
    C6A C7A H7A . . . 121.00 no
    C8A C9A H9A . . . 120.00 no
    C4A C9A H9A . . . 120.00 no
    C10A C11A H11A . . . 120.00 no
    C12A C11A H11A . . . 120.00 no
    C11A C12A H12A . . . 120.00 no
    C13A C12A H12A . . . 120.00 no
    C14A C13A H13A . . . 120.00 no
    C12A C13A H13A . . . 120.00 no
    C13A C14A H14A . . . 120.00 no
    C15A C14A H14A . . . 120.00 no
    C10A C15A H15A . . . 120.00 no
    C14A C15A H15A . . . 120.00 no
    N2B C1B C2B . . . 105.97(15) no
    N2B C1B C10B . . . 123.35(17) no
    C2B C1B C10B . . . 130.61(16) no
    C1B C2B C3B . . . 105.88(15) no
    N1B N2B H2NB . . . 117.3(14) no
    C1B N2B H2NB . . . 129.7(14) no
    N1B C3B N3B . . . 118.36(15) no
    C3B N3B C4B . . . 126.95(16) no
    C3B N3B H3NB . . . 115.5(13) no
    C4B N3B H3NB . . . 115.1(13) no
    N1B C3B C2B . . . 110.95(16) no
    N3B C3B C2B . . . 130.52(17) no
    H4ND N4B H4NC . . . 107.7(19) no
    C5B C4B C9B . . . 119.60(17) no
    C5B N4B H4NC . . . 109.7(13) no
    N3B C4B C5B . . . 117.48(16) no
    N3B C4B C9B . . . 122.91(17) no
    C5B N4B H4ND . . . 109.8(13) no
    N4B C5B C4B . . . 119.34(16) no
    N4B C5B C6B . . . 122.04(17) no
    C4B C5B C6B . . . 118.54(17) no
    C5B C6B C7B . . . 121.84(18) no
    C6B C7B C8B . . . 118.58(19) no
    C7B C8B C9B . . . 121.69(18) no
    Cl1B C8B C7B . . . 119.31(16) no
    Cl1B C8B C9B . . . 118.99(15) no
    C4B C9B C8B . . . 119.74(17) no
    C1B C10B C11B . . . 119.94(17) no
    C1B C10B C15B . . . 122.19(16) no
    C11B C10B C15B . . . 117.84(16) no
    C10B C11B C12B . . . 120.82(19) no
    C11B C12B C13B . . . 120.38(18) no
    C12B C13B C14B . . . 119.74(18) no
    C13B C14B C15B . . . 119.86(19) no
    C10B C15B C14B . . . 121.34(17) no
    C1B C2B H2B . . . 127.00 no
    C3B C2B H2B . . . 127.00 no
    C5B C6B H6B . . . 119.00 no
    C7B C6B H6B . . . 119.00 no
    C6B C7B H7B . . . 121.00 no
    C8B C7B H7B . . . 121.00 no
    C4B C9B H9B . . . 120.00 no
    C8B C9B H9B . . . 120.00 no
    C10B C11B H11B . . . 120.00 no
    C12B C11B H11B . . . 120.00 no
    C11B C12B H12B . . . 120.00 no
    C13B C12B H12B . . . 120.00 no
    C12B C13B H13B . . . 120.00 no
    C14B C13B H13B . . . 120.00 no
    C13B C14B H14B . . . 120.00 no
    C15B C14B H14B . . . 120.00 no
    C10B C15B H15B . . . 119.00 no
    C14B C15B H15B . . . 119.00 no
loop_
    _geom_torsion_atom_site_label_1
    _geom_torsion_atom_site_label_2
    _geom_torsion_atom_site_label_3
    _geom_torsion_atom_site_label_4
    _geom_torsion_site_symmetry_1
    _geom_torsion_site_symmetry_2
    _geom_torsion_site_symmetry_3
    _geom_torsion_site_symmetry_4
    _geom_torsion
    _geom_torsion_publ_flag
    C3A N1A N2A C1A . . . . -0.5(2) no
    N2A N1A C3A N3A . . . . -175.01(16) no
    N2A N1A C3A C2A . . . . 0.5(2) no
    N1A N2A C1A C2A . . . . 0.2(2) no
    N1A N2A C1A C10A . . . . -178.67(16) no
    C4A N3A C3A N1A . . . . -149.84(18) no
    C4A N3A C3A C2A . . . . 35.7(3) no
    C3A N3A C4A C5A . . . . -162.61(18) no
    C3A N3A C4A C9A . . . . 18.2(3) no
    N2A C1A C2A C3A . . . . 0.1(2) no
    C10A C1A C2A C3A . . . . 178.87(19) no
    N2A C1A C10A C11A . . . . -163.29(18) no
    N2A C1A C10A C15A . . . . 17.6(3) no
    C2A C1A C10A C11A . . . . 18.1(3) no
    C2A C1A C10A C15A . . . . -161.0(2) no
    C1A C2A C3A N1A . . . . -0.4(2) no
    C1A C2A C3A N3A . . . . 174.43(19) no
    N3A C4A C5A N4A . . . . -2.4(3) no
    N3A C4A C5A C6A . . . . -179.06(17) no
    C9A C4A C5A N4A . . . . 176.89(17) no
    C9A C4A C5A C6A . . . . 0.2(3) no
    N3A C4A C9A C8A . . . . 179.43(17) no
    C5A C4A C9A C8A . . . . 0.2(3) no
    N4A C5A C6A C7A . . . . -177.36(18) no
    C4A C5A C6A C7A . . . . -0.7(3) no
    C5A C6A C7A C8A . . . . 0.9(3) no
    C6A C7A C8A Cl1A . . . . 177.79(15) no
    C6A C7A C8A C9A . . . . -0.4(3) no
    Cl1A C8A C9A C4A . . . . -178.35(14) no
    C7A C8A C9A C4A . . . . -0.1(3) no
    C1A C10A C11A C12A . . . . -179.78(18) no
    C15A C10A C11A C12A . . . . -0.6(3) no
    C1A C10A C15A C14A . . . . 179.10(17) no
    C11A C10A C15A C14A . . . . -0.1(3) no
    C10A C11A C12A C13A . . . . 0.8(3) no
    C11A C12A C13A C14A . . . . -0.3(3) no
    C12A C13A C14A C15A . . . . -0.4(3) no
    C13A C14A C15A C10A . . . . 0.5(3) no
    C3B N1B N2B C1B . . . . -1.2(2) no
    N2B N1B C3B N3B . . . . -174.38(17) no
    N2B N1B C3B C2B . . . . 1.2(2) no
    N1B N2B C1B C2B . . . . 0.7(2) no
    N1B N2B C1B C10B . . . . 178.09(17) no
    C4B N3B C3B N1B . . . . -156.03(18) no
    C4B N3B C3B C2B . . . . 29.4(3) no
    C3B N3B C4B C5B . . . . -164.28(18) no
    C3B N3B C4B C9B . . . . 16.9(3) no
    N2B C1B C2B C3B . . . . 0.1(2) no
    C10B C1B C2B C3B . . . . -177.05(19) no
    N2B C1B C10B C11B . . . . 169.08(19) no
    N2B C1B C10B C15B . . . . -12.8(3) no
    C2B C1B C10B C11B . . . . -14.3(3) no
    C2B C1B C10B C15B . . . . 163.8(2) no
    C1B C2B C3B N1B . . . . -0.8(2) no
    C1B C2B C3B N3B . . . . 174.08(19) no
    N3B C4B C5B N4B . . . . -2.3(3) no
    N3B C4B C5B C6B . . . . -179.09(17) no
    C9B C4B C5B N4B . . . . 176.51(17) no
    C9B C4B C5B C6B . . . . -0.3(3) no
    N3B C4B C9B C8B . . . . 178.98(18) no
    C5B C4B C9B C8B . . . . 0.2(3) no
    N4B C5B C6B C7B . . . . -177.05(19) no
    C4B C5B C6B C7B . . . . -0.4(3) no
    C5B C6B C7B C8B . . . . 1.0(3) no
    C6B C7B C8B Cl1B . . . . 177.56(16) no
    C6B C7B C8B C9B . . . . -1.1(3) no
    Cl1B C8B C9B C4B . . . . -178.18(15) no
    C7B C8B C9B C4B . . . . 0.5(3) no
    C1B C10B C11B C12B . . . . 177.10(18) no
    C15B C10B C11B C12B . . . . -1.1(3) no
    C1B C10B C15B C14B . . . . -177.09(18) no
    C11B C10B C15B C14B . . . . 1.0(3) no
    C10B C11B C12B C13B . . . . 0.2(3) no
    C11B C12B C13B C14B . . . . 0.8(3) no
    C12B C13B C14B C15B . . . . -0.8(3) no
    C13B C14B C15B C10B . . . . -0.1(3) no
loop_
    _geom_hbond_atom_site_label_D
    _geom_hbond_atom_site_label_H
    _geom_hbond_atom_site_label_A
    _geom_hbond_site_symmetry_A
    _geom_hbond_distance_DH
    _geom_hbond_distance_HA
    _geom_hbond_distance_DA
    _geom_hbond_angle_DHA
    _geom_hbond_publ_flag
    N2A H2NA N4B 3_666 0.87(2) 2.44(2) 3.127(3) 136(2) yes
    N3A H3NA N1B 3_666 0.82(2) 2.17(2) 2.973(2) 168(2) yes
    N2B H2NB N4A 3_666 0.87(2) 2.50(2) 3.159(3) 134(2) yes
    N3B H3NB N1A 3_666 0.83(2) 2.20(2) 3.019(2) 169(2) yes
    N4B H4ND N1A 1_655 0.89(2) 2.43(2) 3.207(3) 146(2) yes
    C11B H11B Cg3 3_667 0.93 2.97 3.541(2) 121 yes
_shelx_hkl_file
;
   0   0  -2    9.33    0.10
   0   0  -2    1.80    0.06
   0   0  -3   -0.02    0.09
   0   0  -3   -0.04    0.09
   0   0  -4   67.62    0.34
   0   0  -4   68.49    1.19
   0   0  -5   -0.05    0.15
   0   0  -5    0.08    0.12
   0   0  -6   15.12    0.23
   0   0  -6   14.96    0.20
   0   0  -7    0.01    0.13
   0   0  -7   -0.02    0.12
   0   0  -8    0.05    0.15
   0   0  -9    0.01    0.18
   0   0 -10   12.15    0.26
   0   0 -10   11.82    0.30
   0   0 -11    0.12    0.22
   0   0  11   -0.01    0.17
   0   0 -12    0.06    0.21
   0   0 -12    0.00    0.17
   0   0  12    0.12    0.17
   0   0  13   -0.02    0.16
   0   0 -13   -0.03    0.17
   0   0 -14    2.89    0.25
   0   0 -14    2.73    0.22
   0   0  14    2.80    0.22
   0   0 -15   -0.02    0.22
   0   0 -15   -0.01    0.18
   0   0 -16    0.33    0.25
   0   0 -17   -0.05    0.26
   0   0 -18    0.37    0.30
   0   0 -19    0.06    0.31
   0  -1  -2   33.28    0.64
   0   1  -2   81.90    0.86
   0   1   3  150.18    1.35
   0   1  -3  153.44    1.53
   0   1  -3  151.54    1.49
   0  -1  -3  148.16    1.67
   0  -1  -3  154.34    1.62
   0   1  -4   40.65    0.25
   0  -1  -4   39.86    0.28
   0   1  -4   39.45    0.26
   0  -1  -4   41.15    0.27
   0   1  -5    9.95    0.19
   0  -1  -5   10.33    0.18
   0   1  -5   10.06    0.17
   0  -1  -5   10.23    0.20
   0  -1  -6   -0.01    0.14
   0   1  -6   -0.02    0.12
   0  -1  -6   -0.02    0.11
   0   1  -7    4.49    0.18
   0  -1  -7    4.77    0.16
   0  -1  -7    4.46    0.18
   0   1   7    4.66    0.14
   0   1  -7    4.42    0.15
   0   1   8  101.60    1.90
   0  -1  -8  100.15    0.58
   0   1  -8  101.59    0.53
   0  -1  -8  104.20    0.55
   0   1  -8  100.52    0.55
   0   1   9    2.65    0.16
   0  -1  -9    2.79    0.18
   0   1  -9    2.72    0.17
   0  -1  -9    2.62    0.20
   0   1  -9    2.49    0.20
   0  -1 -10   17.65    0.32
   0   1 -10   18.23    0.29
   0   1  10   17.87    0.27
   0   1 -10   17.75    0.32
   0  -1 -10   18.15    0.30
   0  -1 -11   26.86    0.41
   0   1 -11   26.67    0.36
   0  -1 -11   26.69    0.37
   0   1  11   27.47    0.33
   0   1 -11   26.46    0.38
   0  -1 -12    0.47    0.23
   0  -1  12    0.45    0.17
   0   1  12    0.37    0.16
   0  -1 -12    0.44    0.18
   0   1 -12    0.44    0.18
   0   1 -12    0.34    0.20
   0  -1 -13   -0.05    0.23
   0   1  13    0.11    0.17
   0  -1 -13   -0.03    0.18
   0  -1  13    0.09    0.17
   0   1 -13    0.04    0.22
   0   1 -13   -0.01    0.18
   0   1 -14    3.82    0.27
   0  -1 -14    3.70    0.24
   0   1 -14    3.39    0.23
   0  -1  14    3.53    0.23
   0  -1 -14    3.38    0.28
   0   1 -15    0.12    0.24
   0  -1 -15    0.19    0.19
   0  -1 -15    0.25    0.25
   0   1 -15   -0.04    0.19
   0  -1 -16    0.25    0.27
   0   1 -16    0.47    0.26
   0   1 -17    0.01    0.27
   0  -1 -17    0.04    0.29
   0  -1 -18    0.21    0.30
   0   1 -18    0.09    0.30
   0  -1 -19   -0.02    0.32
   0   2  -2   25.93    0.17
   0  -2  -2   25.13    0.14
   0   2  -2   25.17    0.11
   0   2   3   15.77    0.13
   0  -2  -3   15.99    0.15
   0  -2  -3   15.35    0.17
   0  -2  -4    2.13    0.14
   0   2  -4    2.00    0.13
   0  -2  -4    2.18    0.13
   0   2   4    1.99    0.11
   0  -2  -5   39.14    0.33
   0   2  -5   40.17    0.27
   0   2   5   39.79    0.24
   0   2  -5   40.63    0.28
   0  -2  -5   41.57    0.30
   0  -2  -6   60.55    0.38
   0  -2  -6   60.92    0.42
   0   2   6   60.16    0.32
   0   2  -6   60.66    0.36
   0   2  -6   61.32    0.36
   0   2  -7   26.85    0.27
   0  -2  -7   25.87    0.28
   0  -2  -7   26.48    0.32
   0   2  -7   26.71    0.28
   0   2   7   26.43    0.24
   0  -2  -8   32.23    0.37
   0  -2  -8   32.88    0.34
   0   2   8   32.22    0.29
   0   2  -8   32.24    0.33
   0   2  -8   33.42    0.32
   0   2  -9    9.59    0.24
   0   2  -9    9.91    0.22
   0  -2  -9    9.56    0.28
   0   2   9    9.52    0.20
   0  -2  -9    9.91    0.23
   0  -2 -10    6.84    0.23
   0   2  10    6.25    0.19
   0   2 -10    6.15    0.21
   0   2 -10    6.02    0.24
   0  -2 -10    6.12    0.27
   0  -2 -11    1.85    0.20
   0   2  11    2.23    0.18
   0   2 -11    1.62    0.21
   0   2 -11    1.68    0.19
   0  -2 -11    2.13    0.26
   0   2 -12   11.03    0.30
   0  -2 -12   10.47    0.34
   0  -2 -12   10.51    0.28
   0   2  12   10.80    0.25
   0   2 -12   10.59    0.27
   0  -2 -13    0.39    0.18
   0   2  13    0.33    0.16
   0  -2 -13    0.47    0.25
   0   2 -13    0.37    0.18
   0   2 -13    0.35    0.21
   0  -2 -14   -0.03    0.19
   0   2 -14    0.04    0.21
   0  -2  14    0.01    0.18
   0  -2 -14    0.04    0.25
   0   2 -15    0.16    0.19
   0  -2 -15    0.27    0.26
   0   2 -15    0.35    0.22
   0  -2 -16    1.14    0.29
   0   2 -16    0.90    0.25
   0   2 -17    0.24    0.27
   0  -2 -17    0.22    0.30
   0  -2 -18    0.39    0.32
   0  -2 -19    0.07    0.32
   0  -2 -20    0.40    0.34
   0  -3   0   -0.02    0.05
   0   3  -1   16.96    0.14
   0  -3  -1   14.91    0.11
   0  -3  -2  259.19    1.68
   0   3  -2  262.63    2.18
   0  -3  -2  259.86    1.74
   0  -3  -3    2.70    0.09
   0  -3  -3    2.54    0.11
   0   3  -3    2.78    0.11
   0   3   3    2.52    0.10
   0   3  -3    2.46    0.09
   0  -3  -4   23.30    0.21
   0  -3  -4   23.20    0.26
   0   3  -4   22.89    0.19
   0   3   4   23.57    0.19
   0  -3  -5   38.16    0.32
   0   3  -5   39.92    0.25
   0  -3  -5   37.87    0.30
   0   3   5   39.12    0.23
   0   3  -6  121.83    1.97
   0  -3  -6  117.98    0.57
   0  -3  -6  120.05    2.09
   0   3  -6  119.89    1.82
   0   3   6  116.85    1.65
   0   3  -7   42.26    0.34
   0   3  -7   42.71    0.32
   0  -3  -7   43.20    0.36
   0  -3  -7   41.34    0.39
   0   3   7   42.27    0.29
   0  -3  -8    8.10    0.21
   0  -3  -8    7.80    0.25
   0   3  -8    8.10    0.19
   0   3   8    8.00    0.17
   0   3  -8    8.13    0.20
   0   3  -9    5.58    0.20
   0   3   9    5.88    0.17
   0  -3  -9    5.85    0.21
   0   3  -9    5.94    0.20
   0  -3  -9    5.62    0.26
   0   3 -10    0.54    0.17
   0  -3 -10    0.61    0.23
   0   3  10    0.34    0.15
   0  -3 -10    0.36    0.17
   0   3 -10    0.35    0.16
   0   3 -11    0.37    0.19
   0   3 -11    0.39    0.17
   0  -3 -11    0.40    0.18
   0  -3 -11    0.41    0.25
   0   3  11    0.30    0.16
   0  -3 -12   10.48    0.28
   0   3 -12   10.34    0.29
   0  -3 -12    9.81    0.34
   0   3  12    9.44    0.23
   0   3 -12    9.11    0.26
   0   3 -13    7.73    0.26
   0  -3 -13    7.94    0.34
   0   3 -13    7.82    0.28
   0   3 -14    0.99    0.22
   0   3 -14    0.58    0.19
   0  -3 -14    0.81    0.27
   0  -3  15   -0.07    0.24
   0  -3 -15    0.05    0.27
   0   3 -16    0.14    0.24
   0  -3 -16    0.20    0.28
   0  -3 -17    0.07    0.30
   0  -3 -18    0.07    0.32
   0  -3 -19    0.16    0.33
   0  -3 -20    0.01    0.34
   0  -3 -21    0.17    0.37
   0  -4   0   18.62    0.15
   0  -4  -1  283.41    1.68
   0   4  -1  285.56    2.26
   0   4  -2  731.76    3.95
   0  -4  -2  729.86    3.19
   0   4  -3   14.53    0.11
   0  -4  -3   14.57    0.17
   0   4  -3   14.83    0.21
   0  -4  -3   14.82    0.16
   0  -4  -3   15.05    0.15
   0  -4  -4   42.51    0.27
   0   4  -4   45.36    0.22
   0   4  -4   45.20    0.32
   0  -4  -4   46.11    0.24
   0   4  -5   15.58    0.16
   0  -4  -5   15.14    0.24
   0  -4  -5   15.82    0.19
   0  -4  -5   15.75    0.17
   0   4   5   15.60    0.17
   0   4   6   34.75    0.25
   0   4  -6   33.95    0.25
   0  -4  -6   32.88    0.35
   0   4   7    0.37    0.11
   0   4  -7    0.45    0.13
   0   4  -7    0.37    0.12
   0  -4  -7    0.46    0.18
   0   4  -8    0.72    0.13
   0  -4  -8    0.64    0.20
   0   4  -8    0.42    0.14
   0   4   8    0.52    0.12
   0  -4  -9    0.13    0.21
   0   4   9    0.13    0.13
   0   4  -9    0.06    0.15
   0   4  -9    0.24    0.15
   0   4 -10    2.97    0.19
   0  -4 -10    3.13    0.26
   0   4 -10    2.71    0.19
   0   4  10    3.16    0.17
   0   4  11    1.96    0.16
   0   4 -11    1.80    0.19
   0  -4 -11    1.51    0.26
   0   4 -12   37.35    0.43
   0   4 -12   37.68    0.44
   0   4  12   38.27    0.38
   0  -4 -12   38.21    0.53
   0  -4 -13    1.06    0.27
   0   4 -13    1.08    0.21
   0   4 -13    0.87    0.19
   0  -4 -14    4.10    0.31
   0   4 -14    4.33    0.23
   0   4 -14    4.20    0.26
   0   4 -15    0.01    0.21
   0  -4 -15    0.00    0.27
   0  -4  15   -0.03    0.25
   0  -4 -16    2.56    0.31
   0  -4 -17    0.41    0.30
   0  -4 -18    1.02    0.32
   0  -4 -20    0.15    0.34
   0  -4 -21    0.23    0.39
   0  -5   0    0.02    0.11
   0   5  -1   80.49    1.33
   0  -5  -1   79.84    1.23
   0  -5  -1   81.60    1.04
   0   5  -2   95.56    1.54
   0  -5  -2   95.15    0.98
   0  -5  -2   96.40    1.33
   0  -5  -2   98.53    1.32
   0  -5  -3  124.63    1.55
   0  -5  -3  126.34    1.65
   0   5  -3  120.39    1.88
   0  -5  -3  124.92    1.50
   0   5  -4   96.96    0.48
   0  -5  -4  100.04    1.39
   0  -5  -4  103.19    1.58
   0  -5  -4  100.15    1.44
   0  -5  -5   37.01    0.25
   0   5  -5   36.73    0.33
   0   5  -5   37.23    0.22
   0  -5  -5   37.27    0.24
   0  -5  -5   36.30    0.27
   0  -5  -5   36.82    0.34
   0  -5  -6    1.49    0.17
   0   5  -6    1.68    0.10
   0  -5  -6    2.09    0.14
   0  -5  -6    1.51    0.10
   0   5   6    1.57    0.11
   0   5   7    0.03    0.10
   0  -5  -7    0.03    0.14
   0   5  -7    0.04    0.11
   0  -5  -8   11.86    0.19
   0  -5  -8   11.70    0.26
   0   5   8   12.14    0.20
   0   5  -8   12.05    0.23
   0   5  -8   11.96    0.20
   0   5  -9    3.62    0.19
   0   5  -9    3.82    0.17
   0  -5  -9    3.88    0.16
   0   5   9    3.64    0.16
   0  -5  -9    3.87    0.22
   0  -5 -10   11.97    0.31
   0   5 -10   12.20    0.25
   0   5 -10   11.97    0.26
   0   5  10   12.56    0.23
   0   5 -11   -0.01    0.17
   0  -5 -11    0.22    0.21
   0   5 -11    0.18    0.17
   0   5  11    0.18    0.15
   0   5 -12    0.24    0.18
   0  -5 -12    0.30    0.22
   0   5 -12    0.01    0.18
   0  -5 -13    0.19    0.23
   0   5 -13    0.22    0.19
   0   5 -13    0.21    0.17
   0   5 -14    0.07    0.19
   0   5 -14    0.07    0.20
   0  -5 -14    0.15    0.23
   0  -5 -15    0.12    0.25
   0  -5  15    0.16    0.26
   0  -5 -16    0.09    0.26
   0  -5  16    0.26    0.27
   0  -5 -17    0.50    0.29
   0  -5 -18    0.24    0.30
   0  -5 -19    0.36    0.34
   0  -5 -20    0.27    0.38
   0  -5 -21    0.13    0.40
   0  -6   0  152.27    1.76
   0  -6  -1   18.27    0.20
   0   6  -1   18.66    0.22
   0  -6  -1   18.20    0.17
   0  -6  -2    0.83    0.08
   0   6  -2    0.90    0.16
   0  -6  -2    0.71    0.12
   0  -6  -3    2.74    0.13
   0  -6  -3    2.77    0.12
   0   6  -3    2.51    0.16
   0  -6  -3    2.62    0.12
   0  -6  -4   73.76    1.42
   0  -6  -4   73.41    0.34
   0  -6  -4   74.98    1.29
   0   6  -4   72.60    0.44
   0   6  -5    0.00    0.07
   0  -6  -5   -0.02    0.16
   0  -6  -5    0.02    0.11
   0  -6  -5    0.00    0.11
   0   6  -5   -0.03    0.15
   0  -6  -5   -0.03    0.09
   0  -6  -6  134.71    1.95
   0   6  -6  137.78    1.71
   0  -6  -6  134.77    0.66
   0  -6  -6  136.50    1.88
   0  -6  -7   21.90    0.34
   0  -6  -7   22.37    0.26
   0   6  -7   22.18    0.22
   0   6   7   20.57    0.22
   0  -6  -7   21.85    0.22
   0   6  -8    6.06    0.16
   0  -6  -8    6.08    0.16
   0  -6  -8    5.60    0.26
   0   6   8    6.26    0.16
   0   6  -9    0.23    0.13
   0  -6  -9    0.31    0.23
   0  -6  -9    0.17    0.12
   0   6  -9    0.16    0.15
   0   6   9    0.15    0.13
   0  -6 -10    2.48    0.14
   0   6 -10    2.36    0.19
   0  -6 -10    2.25    0.27
   0   6 -10    2.30    0.17
   0   6  10    2.41    0.16
   0  -6 -11    0.12    0.14
   0   6 -11    0.01    0.17
   0   6  11    0.04    0.15
   0   6 -11    0.18    0.17
   0  -6 -11    0.11    0.26
   0  -6 -12    5.09    0.33
   0   6 -12    5.40    0.23
   0   6 -12    5.58    0.22
   0   6 -13    1.19    0.20
   0  -6 -13    1.51    0.29
   0   6 -13    1.25    0.19
   0   6 -14   -0.03    0.19
   0  -6  14    0.08    0.26
   0  -6 -14    0.04    0.28
   0  -6 -15    0.37    0.30
   0  -6  15    0.07    0.28
   0  -6 -16   -0.05    0.31
   0  -6 -17    0.21    0.33
   0  -6 -18    0.34    0.35
   0  -6 -19    0.29    0.36
   0  -7   0   -0.01    0.12
   0   7   0    0.12    0.12
   0  -7  -1    8.01    0.14
   0  -7  -1    8.10    0.17
   0   7  -1    6.90    0.19
   0   7  -2   33.94    0.29
   0  -7  -2   36.87    0.21
   0  -7  -2   35.02    0.27
   0  -7  -3    1.26    0.11
   0  -7  -3    1.23    0.12
   0   7  -3    1.22    0.13
   0  -7  -3    1.54    0.07
   0  -7  -4    0.15    0.10
   0  -7  -4    0.22    0.10
   0   7  -4    0.17    0.14
   0  -7  -4    0.25    0.11
   0  -7  -5   17.06    0.27
   0  -7  -5   17.03    0.22
   0   7  -5   17.15    0.27
   0  -7  -5   18.28    0.20
   0  -7  -5   17.94    0.21
   0  -7  -6   50.29    0.36
   0   7  -6   51.65    0.43
   0  -7  -6   51.70    0.45
   0  -7  -6   54.39    0.34
   0  -7  -6   55.01    0.33
   0  -7  -7    0.60    0.14
   0  -7  -7    0.80    0.13
   0  -7  -7    0.75    0.21
   0  -7  -7    0.89    0.10
   0   7  -7    0.80    0.10
   0  -7  -8   23.41    0.25
   0  -7  -8   23.84    0.27
   0  -7  -8   22.35    0.37
   0   7  -8   23.64    0.24
   0  -7  -9    0.07    0.13
   0  -7  -9    0.16    0.23
   0   7  -9    0.24    0.12
   0  -7  -9    0.02    0.11
   0   7 -10    0.55    0.17
   0   7 -10    0.38    0.15
   0  -7 -10    0.51    0.13
   0  -7 -10    0.73    0.24
   0   7  10    0.64    0.15
   0  -7 -11    4.58    0.28
   0   7 -11    4.14    0.20
   0   7 -11    4.16    0.22
   0  -7 -12    0.47    0.23
   0   7 -12    0.23    0.17
   0  -7 -13    0.01    0.23
   0   7 -13    0.31    0.19
   0  -7  14   16.64    0.41
   0  -7 -14   16.50    0.42
   0  -7 -15    5.37    0.33
   0  -7  15    5.31    0.33
   0  -7 -16    0.15    0.27
   0  -7  16    0.04    0.28
   0  -7 -17    0.13    0.28
   0  -7 -18    1.46    0.33
   0  -7 -19    0.23    0.33
   0  -7 -20    0.12    0.37
   0  -8   0  168.17    2.15
   0   8   0  162.63    2.28
   0   8  -1    2.28    0.16
   0  -8   1    1.97    0.16
   0  -8  -1    2.33    0.12
   0  -8  -2    8.74    0.13
   0  -8  -2    8.83    0.17
   0   8  -2    8.34    0.19
   0   8  -3    0.74    0.15
   0  -8  -3    0.86    0.08
   0  -8  -3    0.86    0.12
   0   8  -4    8.72    0.21
   0  -8  -4    9.32    0.18
   0  -8  -4    9.14    0.16
   0  -8  -4    9.03    0.17
   0  -8  -5   12.40    0.26
   0  -8  -5   12.60    0.18
   0   8  -5   11.81    0.26
   0  -8  -5   11.60    0.20
   0  -8  -5   12.57    0.20
   0  -8  -6   66.61    0.39
   0  -8  -6   64.26    0.50
   0  -8  -6   66.26    0.37
   0   8  -6   62.88    0.50
   0  -8  -7   17.20    0.26
   0  -8  -7   18.07    0.33
   0  -8  -7   18.27    0.22
   0  -8  -7   18.11    0.24
   0  -8  -8    0.68    0.16
   0  -8  -8    0.75    0.15
   0  -8  -8    1.07    0.22
   0  -8  -8    0.77    0.12
   0  -8  -9   -0.01    0.14
   0  -8  -9    0.20    0.21
   0   8  -9    0.13    0.12
   0  -8  -9    0.13    0.11
   0  -8 -10   21.41    0.28
   0   8 -10   21.67    0.27
   0  -8 -10   21.36    0.26
   0   8 -11    3.31    0.21
   0  -8 -11    3.55    0.26
   0   8 -12    2.81    0.21
   0  -8 -12    3.09    0.28
   0   8 -13    0.05    0.19
   0  -8 -13    0.11    0.27
   0  -8 -14    0.35    0.29
   0  -8  14    0.37    0.29
   0  -8 -15    1.40    0.33
   0  -8  15    0.97    0.31
   0  -8 -16    0.01    0.32
   0  -8  16    0.17    0.29
   0  -8  17    0.01    0.30
   0  -8 -18    0.86    0.36
   0  -8 -19    0.10    0.37
   0  -8 -20    0.22    0.37
   0   9   0    0.17    0.13
   0  -9   0    0.17    0.12
   0  -9   1   53.33    0.37
   0   9  -1   53.19    0.39
   0  -9  -1   53.78    0.32
   0  -9  -2   34.93    0.30
   0  -9  -2   36.84    0.25
   0   9  -2   35.87    0.33
   0   9  -3    0.62    0.13
   0  -9  -3    0.54    0.08
   0  -9  -3    0.47    0.13
   0  -9  -4    0.33    0.12
   0  -9  -4    0.27    0.11
   0   9  -4    0.29    0.15
   0  -9  -5    3.73    0.20
   0   9  -5    3.93    0.20
   0  -9  -5    3.85    0.15
   0  -9  -5    4.06    0.16
   0  -9  -5    3.96    0.14
   0   9  -6   25.74    0.35
   0  -9  -6   26.54    0.27
   0  -9  -6   27.91    0.30
   0  -9  -6   26.85    0.26
   0  -9  -6   26.28    0.36
   0   9  -7   13.85    0.31
   0  -9  -7   14.73    0.21
   0  -9  -7   14.45    0.33
   0  -9  -7   15.07    0.25
   0  -9  -7   14.26    0.23
   0  -9  -8    3.80    0.16
   0  -9  -8    3.96    0.26
   0  -9  -8    4.10    0.18
   0  -9  -8    4.54    0.19
   0  -9  -9    1.83    0.23
   0  -9  -9    1.60    0.14
   0  -9  -9    1.56    0.15
   0  -9  -9    1.27    0.18
   0  -9 -10    0.91    0.15
   0  -9 -10    0.95    0.21
   0   9 -11    0.82    0.19
   0  -9 -11    0.96    0.25
   0  -9 -12   -0.03    0.26
   0  -9 -13    0.32    0.29
   0   9 -13    0.15    0.19
   0  -9  13    0.32    0.28
   0  -9 -14    2.34    0.34
   0  -9  14    2.80    0.32
   0  -9  15    1.71    0.30
   0  -9 -15    1.40    0.34
   0  -9 -16    0.96    0.34
   0  -9  16    1.14    0.32
   0  -9  17    0.30    0.32
   0  -9 -17    0.39    0.34
   0  -9 -19   -0.04    0.37
   0  10   0  116.16    0.56
   0 -10   0  113.34    0.51
   0 -10  -1   12.96    0.19
   0 -10   1   12.50    0.23
   0  10  -1   12.88    0.23
   0  10  -2   14.91    0.25
   0 -10   2   14.59    0.26
   0 -10  -2   15.10    0.18
   0 -10  -3    0.95    0.14
   0 -10  -3    0.99    0.09
   0  10  -3    0.89    0.16
   0  10  -4    9.01    0.22
   0 -10  -4    9.08    0.23
   0 -10  -4    9.55    0.20
   0 -10  -4    9.96    0.20
   0 -10  -5    0.59    0.17
   0  10  -5    0.73    0.19
   0 -10  -5    0.65    0.14
   0 -10  -5    0.57    0.14
   0 -10  -6   24.27    0.30
   0 -10  -6   24.08    0.35
   0 -10  -6   24.71    0.28
   0  10  -6   23.65    0.36
   0 -10  -6   24.66    0.27
   0 -10  -7    1.03    0.16
   0 -10  -7    1.17    0.14
   0 -10  -7    1.35    0.23
   0  10  -7    0.89    0.22
   0 -10  -7    1.16    0.16
   0 -10  -8   40.29    0.35
   0 -10  -8   37.95    0.38
   0 -10  -8   40.34    0.34
   0 -10  -8   39.13    0.49
   0 -10  -9    2.42    0.18
   0 -10  -9    1.90    0.19
   0 -10  -9    2.43    0.15
   0 -10  -9    2.16    0.26
   0 -10 -10    0.33    0.21
   0 -10 -11    0.58    0.25
   0 -10 -12    0.35    0.28
   0  10 -12    0.18    0.18
   0 -10  12    0.54    0.29
   0 -10  13    1.48    0.31
   0  10 -13    1.07    0.21
   0 -10 -13    1.50    0.32
   0 -10  14    0.32    0.27
   0 -10 -14    0.15    0.30
   0 -10 -15    0.14    0.31
   0 -10  15    0.17    0.30
   0 -10  16    0.65    0.32
   0 -10 -16    0.72    0.33
   0 -10 -17    0.88    0.33
   0 -10  17    0.17    0.32
   0 -10  18    0.82    0.33
   0 -10 -18    0.60    0.34
   0 -10 -19    0.00    0.34
   0 -11   0    0.31    0.14
   0  11   0    0.19    0.15
   0 -11  -1   13.25    0.21
   0 -11   1   12.67    0.24
   0  11  -1   13.41    0.26
   0 -11   2   14.70    0.27
   0 -11  -2   14.36    0.19
   0  11  -2   14.40    0.27
   0  11  -3   49.42    0.44
   0 -11   3   49.35    0.43
   0 -11  -3   51.62    0.30
   0 -11  -3   50.59    0.39
   0 -11  -4   59.82    0.30
   0 -11  -4   60.18    0.43
   0 -11  -4   60.08    0.42
   0  11  -4   57.27    0.48
   0 -11  -4   58.88    0.45
   0 -11  -5   -0.02    0.14
   0  11  -5    0.10    0.19
   0 -11  -5    0.07    0.15
   0 -11  -5    0.10    0.18
   0  11  -6    7.81    0.24
   0 -11  -6    8.08    0.28
   0 -11  -6    8.61    0.21
   0 -11  -6    8.00    0.21
   0 -11  -7   -0.04    0.15
   0 -11  -7    0.06    0.13
   0  11  -7   -0.04    0.22
   0 -11  -7    0.13    0.19
   0 -11  -7   -0.01    0.16
   0 -11  -8   12.83    0.23
   0 -11  -8   12.73    0.34
   0  11  -8   12.31    0.34
   0 -11  -8   13.20    0.25
   0 -11  -8   12.53    0.26
   0 -11  -9    5.91    0.22
   0 -11  -9    5.84    0.20
   0 -11  -9    6.00    0.18
   0 -11  -9    5.42    0.31
   0 -11 -10    6.38    0.23
   0 -11 -10    6.20    0.31
   0 -11  11    1.40    0.30
   0 -11 -11    1.76    0.24
   0 -11  12    4.70    0.35
   0  11 -12    4.89    0.25
   0 -11 -12    4.53    0.33
   0 -11  13    0.61    0.30
   0  11 -13    0.30    0.21
   0 -11 -13    0.63    0.30
   0 -11  14    1.31    0.29
   0 -11 -14    1.18    0.32
   0 -11  15    0.08    0.32
   0 -11 -15    0.12    0.31
   0 -11 -16    0.38    0.31
   0 -11  16    0.35    0.31
   0 -11 -17    0.74    0.32
   0 -11  17    0.59    0.34
   0 -12   0    1.12    0.15
   0  12   0    1.11    0.17
   0  12   1    2.94    0.19
   0 -12  -1    2.83    0.15
   0  12  -1    2.90    0.18
   0 -12   1    2.72    0.18
   0 -12   2    9.01    0.23
   0  12  -2    9.17    0.24
   0 -12  -2    9.26    0.18
   0 -12   3    8.78    0.26
   0  12  -3    9.04    0.26
   0 -12  -3    8.66    0.22
   0 -12  -3    8.72    0.17
   0  12  -4    8.38    0.27
   0 -12  -4    8.54    0.22
   0 -12  -4    8.63    0.22
   0 -12  -4    9.14    0.24
   0 -12  -4    8.74    0.15
   0 -12   4    8.10    0.28
   0 -12  -5   28.38    0.34
   0  12  -5   26.61    0.40
   0 -12  -5   28.54    0.38
   0 -12  -5   27.93    0.32
   0 -12   5   27.81    0.41
   0 -12  -6   23.61    0.36
   0 -12  -6   22.69    0.31
   0  12  -6   22.47    0.36
   0 -12  -7    8.95    0.31
   0 -12  -7    8.57    0.23
   0  12  -7    7.87    0.29
   0 -12  -7    7.89    0.23
   0  12  -8    5.78    0.28
   0 -12  -8    5.71    0.22
   0 -12  -8    6.17    0.21
   0 -12  -8    6.03    0.28
   0 -12  -9    0.49    0.18
   0 -12  -9    0.71    0.16
   0 -12  -9    0.72    0.24
   0 -12 -10    4.62    0.32
   0 -12  10    4.90    0.34
   0 -12  11    3.17    0.34
   0 -12 -11    3.15    0.29
   0 -12 -12    3.62    0.29
   0 -12  12    3.52    0.34
   0 -12  13    0.73    0.31
   0 -12 -13    0.69    0.30
   0 -12 -14    0.24    0.32
   0 -12  14    0.06    0.31
   0 -12 -15   -0.07    0.33
   0 -12  15    0.05    0.31
   0 -12  16   -0.01    0.33
   0 -12 -17    0.06    0.31
   0 -12  18    0.26    0.33
   0  13   0   -0.07    0.16
   0 -13   0   -0.02    0.15
   0  13   1    5.60    0.20
   0  13  -1    5.35    0.23
   0 -13   1    5.35    0.22
   0 -13  -1    5.85    0.19
   0 -13   2   57.32    0.26
   0 -13  -2   57.48    0.38
   0 -13   2   57.30    0.49
   0  13  -2   55.13    0.48
   0 -13  -2   58.16    0.41
   0 -13   3   23.15    0.37
   0  13  -3   22.62    0.35
   0 -13  -3   23.04    0.25
   0 -13  -3   23.70    0.31
   0 -13  -4    4.31    0.14
   0 -13  -4    4.52    0.21
   0 -13  -4    4.49    0.21
   0 -13   4    4.19    0.25
   0  13  -4    3.94    0.23
   0  13  -5   25.00    0.39
   0 -13  -5   26.07    0.38
   0 -13  -5   27.86    0.34
   0 -13   5   25.94    0.41
   0 -13  -5   26.23    0.34
   0  13  -6    1.04    0.23
   0 -13   6    1.32    0.26
   0 -13  -6    1.59    0.18
   0 -13  -6    1.62    0.23
   0 -13  -6    1.40    0.18
   0 -13   7    1.97    0.24
   0  13  -7    2.08    0.26
   0 -13  -7    2.53    0.24
   0 -13  -7    2.20    0.20
   0 -13  -7    2.39    0.19
   0 -13  -8    1.46    0.17
   0 -13  -8    1.33    0.18
   0 -13  -8    1.26    0.25
   0 -13   8    1.25    0.24
   0  13  -8    0.84    0.24
   0 -13  -9    2.56    0.27
   0 -13   9    2.63    0.30
   0 -13  -9    2.74    0.20
   0 -13 -10    1.07    0.20
   0 -13  10    1.30    0.29
   0 -13 -10    1.27    0.25
   0 -13 -11    2.66    0.32
   0 -13  11    2.73    0.34
   0 -13  12    0.00    0.30
   0 -13 -12    0.02    0.26
   0 -13 -13    0.58    0.27
   0 -13  13    0.57    0.32
   0 -13 -14    2.67    0.36
   0 -13  14    2.63    0.36
   0 -13  15    1.52    0.33
   0 -13 -15    1.55    0.37
   0 -13  16    0.89    0.36
   0 -13 -16    0.42    0.35
   0 -13 -17    0.06    0.33
   0 -13  17    0.01    0.32
   0 -14   0    1.21    0.18
   0  14   0    1.15    0.18
   0 -14   0    1.56    0.13
   0 -14  -1    0.13    0.15
   0  14  -1    0.12    0.19
   0  14   1    0.13    0.18
   0 -14  -1    0.25    0.14
   0 -14   1    0.09    0.17
   0 -14   1    0.13    0.10
   0 -14   2    0.27    0.18
   0 -14  -2    0.22    0.15
   0  14  -2    0.32    0.21
   0 -14   2    0.18    0.08
   0 -14  -2    0.09    0.13
   0 -14  -3   37.28    0.38
   0  14  -3   37.65    0.45
   0 -14   3   36.84    0.43
   0 -14  -3   37.63    0.32
   0 -14   4    3.96    0.28
   0 -14  -4    4.39    0.22
   0  14  -4    3.71    0.22
   0 -14  -4    3.96    0.14
   0 -14   5    3.61    0.29
   0 -14  -5    3.73    0.21
   0 -14  -5    3.48    0.24
   0  14  -5    3.22    0.27
   0 -14  -5    3.94    0.20
   0 -14  -6   56.12    0.55
   0  14  -6   54.33    0.59
   0 -14   6   55.45    0.59
   0  14  -7    6.58    0.32
   0 -14  -7    7.43    0.24
   0 -14  -7    6.42    0.28
   0 -14   7    6.36    0.34
   0 -14  -7    6.91    0.23
   0 -14   8    1.10    0.29
   0  14  -8    0.80    0.27
   0 -14  -8    0.96    0.17
   0 -14  -8    1.26    0.18
   0 -14  -8    0.88    0.25
   0 -14  -9   -0.05    0.17
   0 -14  -9    0.05    0.24
   0 -14 -10    0.28    0.27
   0 -14 -10    0.30    0.20
   0 -14  10    0.31    0.24
   0 -14 -11    0.04    0.24
   0 -14  11    0.04    0.30
   0 -14 -12    0.65    0.30
   0 -14  12    0.71    0.32
   0 -14  13    1.24    0.34
   0 -14 -13    0.92    0.30
   0 -14  14    0.22    0.34
   0 -14 -14    0.01    0.28
   0 -14 -15    0.19    0.34
   0 -14  15    0.16    0.32
   0 -14  16    1.11    0.36
   0 -14 -16    0.85    0.38
   0 -14 -17    0.17    0.37
   0 -14  17    0.30    0.34
   0 -14 -18    0.08    0.35
   0 -15   0    0.01    0.12
   0 -15   0    0.17    0.16
   0  15   0   -0.04    0.19
   0 -15  -1    1.75    0.16
   0 -15   1    1.89    0.20
   0 -15  -1    1.81    0.17
   0 -15   1    1.65    0.12
   0  15  -1    1.77    0.21
   0  15   1    1.84    0.21
   0 -15   2   10.27    0.29
   0  15  -2    9.89    0.28
   0 -15  -2   10.96    0.24
   0 -15  -2   10.14    0.22
   0  15   2    9.98    0.28
   0  15  -3    5.53    0.27
   0 -15   3    5.26    0.28
   0 -15  -3    5.57    0.23
   0 -15  -3    5.62    0.18
   0 -15   4   17.50    0.35
   0 -15  -4   18.15    0.24
   0 -15  -4   17.98    0.33
   0  15  -4   16.31    0.34
   0 -15   5    6.78    0.29
   0  15  -5    5.63    0.28
   0 -15  -5    6.30    0.27
   0 -15  -5    6.50    0.24
   0 -15   6    1.30    0.26
   0  15  -6    1.08    0.25
   0 -15  -6    1.57    0.19
   0 -15  -6    1.42    0.24
   0 -15  -6    1.02    0.19
   0  15  -7    8.30    0.30
   0 -15   7    8.38    0.34
   0 -15  -7    9.42    0.27
   0 -15  -7    9.03    0.25
   0 -15  -7    8.54    0.32
   0 -15  -8    8.30    0.31
   0 -15   8    8.42    0.36
   0  15  -8    7.50    0.33
   0 -15  -8    7.18    0.25
   0 -15  -8    8.92    0.24
   0  15  -9    4.62    0.32
   0 -15  -9    5.41    0.24
   0 -15   9    5.06    0.32
   0 -15  -9    4.85    0.32
   0 -15  10    4.62    0.34
   0 -15 -10    4.70    0.30
   0 -15 -11    0.14    0.28
   0 -15  12    1.61    0.34
   0 -15 -12    1.47    0.27
   0 -15  13    0.21    0.34
   0 -15 -13    0.09    0.32
   0 -15 -14    1.23    0.34
   0 -15  14    1.71    0.37
   0 -15  15    0.16    0.34
   0 -15 -16    0.22    0.35
   0 -15  16    0.11    0.32
   0 -15 -17    0.49    0.39
   0 -15  17    0.25    0.37
   0 -15  18    0.25    0.34
   0 -16   0   14.40    0.28
   0  16   0   14.42    0.34
   0 -16   0   14.87    0.22
   0 -16  -1   18.76    0.26
   0 -16  -1   19.21    0.30
   0 -16   1   18.72    0.33
   0  16  -1   17.91    0.34
   0  16   1   18.12    0.34
   0 -16  -2    0.21    0.16
   0 -16  -2    0.20    0.15
   0  16  -2    0.31    0.23
   0  16   2    0.43    0.20
   0 -16   2    0.42    0.19
   0  16  -3    2.51    0.24
   0 -16   3    2.62    0.23
   0 -16  -3    2.84    0.16
   0 -16  -3    2.50    0.21
   0 -16  -4   10.49    0.29
   0 -16  -4   10.78    0.21
   0  16  -4    9.91    0.30
   0 -16   4   10.92    0.34
   0 -16  -5    4.91    0.23
   0 -16   5    5.79    0.32
   0 -16  -5    5.37    0.27
   0  16  -5    5.41    0.27
   0 -16   6    4.94    0.32
   0  16  -6    4.56    0.26
   0 -16  -6    5.11    0.27
   0 -16  -6    5.40    0.23
   0 -16   7   11.34    0.37
   0 -16  -7   11.69    0.35
   0 -16  -7   11.92    0.27
   0  16  -7   10.68    0.36
   0 -16   8    0.10    0.23
   0 -16  -8    0.18    0.18
   0 -16  -8    0.11    0.23
   0 -16   9    0.04    0.26
   0  16  -9   -0.06    0.26
   0 -16  -9   -0.02    0.23
   0 -16  -9    0.04    0.19
   0 -16  10    0.39    0.31
   0 -16 -10    0.52    0.28
   0 -16 -11    5.10    0.32
   0 -16  11    5.05    0.33
   0 -16 -12    2.36    0.35
   0 -16  12    2.66    0.36
   0 -16 -13    1.42    0.30
   0 -16  13    1.52    0.36
   0 -16 -14    0.43    0.34
   0 -16  14    0.50    0.36
   0 -16  15    0.63    0.36
   0 -16 -15    0.82    0.36
   0 -16  16   -0.04    0.33
   0 -16 -17    0.21    0.34
   0 -17   0    0.04    0.18
   0 -17   0    0.07    0.12
   0  17   0    0.17    0.22
   0 -17   1    6.94    0.26
   0 -17  -1    7.37    0.23
   0  17  -1    6.45    0.27
   0 -17  -1    7.07    0.20
   0  17   1    7.51    0.29
   0 -17  -2    1.25    0.17
   0 -17  -2    1.31    0.17
   0 -17   2    1.71    0.23
   0  17   2    1.51    0.21
   0  17  -2    1.30    0.21
   0 -17  -3    9.00    0.26
   0  17  -3    9.03    0.31
   0 -17  -3    9.81    0.22
   0 -17   3    9.37    0.32
   0  17  -4    6.30    0.30
   0 -17   4    6.41    0.28
   0 -17  -4    6.75    0.26
   0 -17  -5    0.83    0.22
   0 -17   5    0.62    0.23
   0 -17  -5    0.63    0.18
   0  17  -5    0.88    0.22
   0 -17  -6    1.01    0.19
   0 -17   6    0.83    0.24
   0 -17  -6    0.80    0.23
   0  17  -6    0.72    0.24
   0  17  -7    4.01    0.32
   0 -17  -7    4.55    0.24
   0 -17  -7    4.10    0.29
   0 -17   7    4.10    0.33
   0  17  -8    0.34    0.23
   0 -17  -8    0.46    0.25
   0 -17   8    0.67    0.30
   0 -17  -8    0.50    0.20
   0 -17  -9    6.60    0.32
   0  17  -9    5.98    0.35
   0 -17   9    6.50    0.38
   0 -17  -9    6.48    0.26
   0 -17 -10    0.39    0.27
   0 -17  10    0.30    0.30
   0 -17  11    2.08    0.33
   0 -17 -11    2.06    0.32
   0 -17 -12    0.40    0.27
   0 -17  12    0.27    0.31
   0 -17  13    0.46    0.35
   0 -17 -13    0.25    0.33
   0 -17  14    0.23    0.36
   0 -17 -14    0.37    0.32
   0 -17  15    0.13    0.37
   0 -17 -15    0.16    0.33
   0 -17  16    0.21    0.34
   0 -17 -16    0.38    0.38
   0 -17 -17    0.44    0.37
   0 -17  17    0.32    0.36
   0 -17  18    0.11    0.38
   0  18   0    1.23    0.23
   0 -18   0    1.44    0.20
   0  18  -1    2.69    0.25
   0 -18  -1    2.84    0.20
   0 -18   1    2.56    0.22
   0  18   1    2.65    0.24
   0 -18  -1    2.28    0.16
   0 -18   2    0.19    0.20
   0 -18  -2    0.08    0.16
   0  18   2    0.21    0.21
   0  18  -2    0.34    0.22
   0 -18  -2    0.37    0.16
   0 -18   3    0.63    0.21
   0  18  -3    0.63    0.25
   0 -18  -3    0.62    0.18
   0 -18  -3    0.65    0.15
   0  18   3    0.85    0.21
   0 -18   4   12.76    0.37
   0  18  -4   12.63    0.38
   0 -18  -4   13.21    0.31
   0  18  -5    0.24    0.24
   0 -18  -5    0.04    0.20
   0 -18  -5    0.13    0.18
   0 -18   5    0.01    0.26
   0 -18  -6    0.30    0.19
   0 -18   6    0.29    0.28
   0 -18  -6   -0.03    0.23
   0  18  -6    0.11    0.24
   0 -18  -7   -0.02    0.24
   0  18  -7    0.05    0.26
   0 -18  -7   -0.03    0.19
   0 -18   7    0.03    0.23
   0 -18  -8    3.37    0.24
   0  18  -8    3.00    0.31
   0 -18  -8    3.17    0.30
   0 -18   8    3.22    0.32
   0  18  -9    0.54    0.24
   0 -18  -9    0.79    0.27
   0 -18   9    0.91    0.29
   0 -18 -10    3.43    0.30
   0 -18  10    3.35    0.31
   0 -18  11    0.06    0.33
   0 -18  12    0.25    0.29
   0 -18 -12    0.20    0.30
   0 -18 -13    0.30    0.32
   0 -18  13    0.06    0.34
   0 -18 -14    0.55    0.34
   0 -18  14    0.70    0.37
   0 -18  15    0.42    0.38
   0 -18 -15    0.15    0.36
   0 -18  16   -0.05    0.35
   0  19   0    0.09    0.21
   0 -19   0    0.16    0.19
   0 -19  -1    0.44    0.18
   0 -19   1    0.53    0.20
   0  19   1    0.41    0.22
   0  19  -1    0.28    0.22
   0  19  -2    2.10    0.27
   0 -19   2    2.07    0.24
   0 -19  -2    2.07    0.19
   0  19   2    2.17    0.26
   0 -19  -2    1.84    0.18
   0 -19  -3    4.71    0.22
   0  19  -3    4.59    0.29
   0  19   3    4.85    0.26
   0 -19   3    4.64    0.28
   0 -19  -4    2.16    0.22
   0 -19   4    1.94    0.24
   0  19   4    2.00    0.24
   0  19  -4    2.03    0.25
   0 -19   5    1.79    0.25
   0 -19  -5    1.32    0.21
   0  19  -5    1.64    0.29
   0 -19  -5    1.67    0.22
   0 -19  -6    3.37    0.26
   0 -19  -6    3.02    0.24
   0 -19   6    3.70    0.28
   0  19  -6    3.18    0.27
   0 -19   7    2.37    0.32
   0 -19  -7    2.32    0.27
   0  19  -7    2.04    0.30
   0 -19  -7    2.52    0.24
   0 -19  -8   11.60    0.33
   0  19  -8   10.45    0.41
   0 -19  -8   11.41    0.38
   0 -19   8   10.93    0.40
   0 -19  -9    4.20    0.32
   0  19  -9    3.42    0.31
   0 -19   9    4.15    0.33
   0 -19 -10    0.06    0.26
   0 -19  10    0.04    0.32
   0 -19 -11    0.10    0.28
   0 -19  12    0.08    0.31
   0 -19 -12    0.04    0.33
   0 -19 -13    0.11    0.29
   0 -19  13    0.00    0.32
   0 -19  14    0.04    0.36
   0 -19  15    0.15    0.37
   0 -19 -15    0.38    0.32
   0 -19  16    0.19    0.29
   0  20   0   12.29    0.36
   0 -20   0   12.92    0.31
   0  20   1   10.27    0.35
   0 -20   1   11.22    0.32
   0  20  -1   10.23    0.34
   0 -20  -1   10.90    0.29
   0 -20  -2    0.81    0.18
   0  20   2    0.64    0.23
   0 -20   2    1.07    0.22
   0  20  -2    0.82    0.26
   0 -20  -3    1.38    0.19
   0  20   3    1.51    0.24
   0 -20   3    1.23    0.23
   0  20  -3    1.06    0.24
   0  20   4    1.80    0.25
   0 -20   4    1.63    0.27
   0 -20  -4    1.72    0.21
   0  20  -4    1.46    0.28
   0 -20  -5    2.60    0.23
   0  20  -5    2.28    0.29
   0 -20   5    1.91    0.29
   0 -20  -5    2.22    0.24
   0 -20   6   -0.01    0.28
   0 -20  -6   -0.02    0.21
   0 -20  -7    1.08    0.24
   0 -20   7    1.09    0.26
   0 -20  -7    0.94    0.22
   0  20  -7    1.24    0.30
   0 -20  -8    0.41    0.26
   0 -20   8    0.31    0.31
   0  20  -8    0.69    0.30
   0 -20  -9    0.91    0.28
   0 -20   9    0.97    0.34
   0  20  -9    0.92    0.30
   0 -20 -10    0.05    0.27
   0 -20 -11    0.60    0.29
   0 -20  11    0.43    0.31
   0 -20 -12    0.72    0.33
   0 -20  12    0.80    0.37
   0 -20  13   -0.03    0.31
   0 -20 -13    0.07    0.34
   0 -20 -14    0.16    0.31
   0 -20  14   -0.01    0.35
   0 -20  15    0.08    0.37
   0 -20 -15    0.18    0.37
   0 -20  16    0.37    0.37
   0  21   0    0.09    0.25
   0 -21   0    0.32    0.19
   0  21  -1    0.47    0.23
   0 -21   1    0.23    0.20
   0 -21  -1    0.40    0.19
   0  21   1    0.44    0.22
   0  21   2    0.35    0.23
   0 -21   2    0.46    0.23
   0  21  -2    0.64    0.25
   0  21   3    2.00    0.26
   0  21  -3    1.61    0.28
   0 -21   3    2.04    0.26
   0 -21  -4    0.70    0.21
   0  21  -4    0.56    0.24
   0 -21   4    0.63    0.23
   0  21   4    0.75    0.25
   0  21  -5    0.37    0.25
   0 -21   5    0.21    0.24
   0 -21  -5    0.55    0.22
   0  21   5    0.48    0.24
   0 -21  -5    0.48    0.21
   0 -21  -6    0.29    0.23
   0 -21   6    0.27    0.24
   0 -21  -6    0.23    0.22
   0  21  -6    0.38    0.29
   0 -21  -7    0.05    0.23
   0  21  -7   -0.06    0.29
   0 -21   7    0.03    0.29
   0 -21  -7    0.07    0.21
   0 -21   8    3.05    0.31
   0 -21  -8    3.16    0.29
   0  21  -8    3.34    0.34
   0 -21  -9    6.34    0.35
   0 -21   9    6.28    0.38
   0  21  -9    5.73    0.37
   0 -21 -10    0.18    0.28
   0 -21 -11    3.01    0.33
   0 -21  11    2.92    0.36
   0 -21 -13    0.19    0.35
   0 -21  13    0.27    0.34
   0 -21 -15    0.30    0.37
   0 -21  15    0.18    0.36
   0  22   0    3.88    0.30
   0 -22   0    4.08    0.25
   0 -22   1    0.10    0.21
   0  22  -2    0.30    0.23
   0  22   2    0.33    0.25
   0 -22   2    0.23    0.22
   0 -22   3    0.67    0.24
   0  22   3    0.57    0.26
   0  22  -3    0.84    0.27
   0  22  -4    4.21    0.34
   0 -22   4    4.64    0.32
   0  22   4    4.72    0.31
   0  22   5    1.65    0.26
   0 -22   5    1.46    0.29
   0  22  -5    1.39    0.30
   0 -22  -5    1.46    0.23
   0 -22  -5    1.62    0.24
   0  22  -6    1.95    0.31
   0 -22  -6    2.00    0.26
   0 -22   6    2.21    0.32
   0  22   6    1.94    0.26
   0 -22  -6    1.88    0.25
   0 -22   7    0.25    0.29
   0 -22  -7    0.83    0.26
   0  22  -7    0.80    0.28
   0 -22  -7    0.65    0.24
   0 -22  -8    0.88    0.26
   0  22  -8    0.92    0.28
   0 -22   8    0.82    0.34
   0 -22   9    0.29    0.32
   0  22  -9    0.18    0.29
   0 -22  -9    0.21    0.27
   0 -22 -10    0.18    0.28
   0 -22  11    0.42    0.36
   0 -22 -12    0.23    0.30
   0 -22 -13    0.14    0.35
   0 -22  13    0.33    0.38
   0 -22  14   -0.04    0.33
   0 -22 -14    0.04    0.36
   0 -23   0    0.07    0.20
   0  23  -1    9.36    0.35
   0  23   1    8.70    0.35
   0 -23   1    9.45    0.31
   0 -23   2    0.16    0.23
   0  23   2    0.11    0.24
   0  23  -3    5.95    0.33
   0  23   3    6.08    0.32
   0 -23   3    6.49    0.32
   0  23  -4    0.10    0.26
   0 -23  -4    0.02    0.23
   0 -23  -5    1.54    0.25
   0 -23   5    1.37    0.27
   0  23  -5    1.47    0.30
   0  23   5    1.35    0.27
   0  23  -6    0.02    0.28
   0 -23  -6   -0.01    0.23
   0 -23  -7    0.11    0.24
   0  23  -7    0.16    0.28
   0 -23  -8    0.46    0.27
   0 -23   8    0.00    0.31
   0  23  -8    0.31    0.28
   0 -23   9   -0.06    0.34
   0  23  -9    0.18    0.28
   0 -23  -9    0.13    0.27
   0 -23 -10    0.82    0.29
   0 -23  10    0.57    0.37
   0 -23 -11    0.03    0.29
   0 -23  11    0.30    0.35
   0 -23 -12   -0.04    0.31
   0 -23  13    0.29    0.39
   0 -24   0   -0.05    0.21
   0  24   0   -0.03    0.26
   0 -24   1    0.60    0.23
   0  24   1    0.52    0.28
   0  24  -1    0.56    0.25
   0  24   2    1.73    0.30
   0 -24   2    2.14    0.26
   0  24  -2    1.89    0.28
   0 -24   3    0.04    0.25
   0  24  -3    0.13    0.26
   0  24   3    0.10    0.25
   0 -24  -4    0.02    0.24
   0 -24   4    0.05    0.27
   0  24  -4    0.19    0.26
   0  24   4    0.16    0.26
   0  24   5    0.22    0.25
   0 -24  -5    0.15    0.25
   0  24  -5    0.30    0.28
   0  24  -6    0.23    0.31
   0  24  -7    0.00    0.32
   0 -24   7    0.14    0.31
   0 -24  -8    0.87    0.27
   0 -24   8    0.46    0.33
   0  24  -8    0.67    0.34
   0  24  -9    0.31    0.33
   0 -24  -9    0.32    0.29
   0 -24   9    0.32    0.30
   0 -24  10    0.47    0.31
   0 -24 -10    0.48    0.31
   0 -24  11    1.36    0.33
   0 -24 -11    1.07    0.33
   0 -24 -13    0.00    0.36
   0 -25   1   -0.03    0.23
   0  25  -1   -0.04    0.29
   0 -25   2    0.62    0.24
   0  25  -2    0.58    0.27
   0  25   2    0.53    0.27
   0  25   3    1.00    0.29
   0  25  -3    0.84    0.28
   0 -25   3    0.98    0.26
   0 -25  -4    1.02    0.26
   0  25   4    0.51    0.27
   0  25  -4    0.84    0.32
   0 -25   4    0.58    0.28
   0  25  -5    0.21    0.32
   0 -25   5    0.11    0.27
   0 -25  -5   -0.02    0.25
   0 -25   6    0.66    0.29
   0  25  -6    0.84    0.33
   0 -25   7    0.21    0.31
   0  25  -7    0.32    0.29
   0 -25   9    0.47    0.36
   0  25  -9    0.35    0.36
   0 -25  10    0.12    0.36
   0 -25 -10    0.62    0.32
   0 -25  11    0.05    0.37
   0 -25 -11    0.23    0.33
   0 -25 -12    0.38    0.35
   0 -25  12    0.28    0.38
   0  26   0    0.00    0.27
   0  26   1    0.29    0.29
   0 -26   2    0.17    0.26
   0  26  -2   -0.07    0.27
   0  26  -3    0.02    0.29
   0 -26   3    0.19    0.27
   0  26   3    0.07    0.29
   0 -26   4    0.11    0.27
   0 -26  -4    0.37    0.26
   0  26  -4    0.32    0.33
   0  26   4    0.22    0.28
   0  26  -5    0.20    0.31
   0 -26  -5    0.02    0.26
   0  26  -6    0.06    0.28
   0 -26   7    0.62    0.33
   0  26  -7    0.54    0.35
   0  26  -8    0.15    0.35
   0  26  -9    0.35    0.31
   0 -26  11    0.10    0.35
   0 -26 -11    0.42    0.33
   0 -26 -12    0.26    0.35
   0  27   0   -0.02    0.28
   0  27  -1    1.19    0.33
   0  27   1    1.29    0.31
   0  27   2    0.99    0.31
   0  27  -2    0.68    0.31
   0 -27   2    0.44    0.26
   0  27   3    4.00    0.35
   0 -27   3    4.11    0.33
   0  27  -3    4.10    0.38
   0 -27   4    0.51    0.30
   0  27  -4    0.53    0.34
   0 -27  -4    0.40    0.29
   0 -27  -5   -0.03    0.28
   0 -27   5   -0.01    0.28
   0  27  -6    0.01    0.34
   0  27  -7    0.22    0.33
   0 -27   7    0.39    0.32
   0 -27   8    0.45    0.35
   0  27  -8    0.03    0.32
   0 -27   9    0.24    0.35
   0  27  -9    0.77    0.38
   0 -27  10    0.03    0.33
   0  28   0    0.48    0.32
   0  28  -1    0.24    0.29
   0  28   1    0.34    0.30
   0  28   2    0.11    0.29
   0  28  -2    0.35    0.32
   0 -28   3    0.25    0.29
   0  28  -3    0.43    0.32
   0 -28  -3    0.45    0.28
   0  28  -4    0.32    0.33
   0 -28   4    0.22    0.28
   0 -28  -4    0.58    0.31
   0 -28   5    0.33    0.31
   0  28  -5    0.11    0.32
   0  28  -6    0.35    0.35
   0 -28   7    0.23    0.32
   0  28  -7    0.39    0.31
   0  28  -8    0.28    0.32
   0 -28   8    0.11    0.32
   0 -28   9    0.06    0.34
   0  29   0    0.01    0.30
   0  29   1    0.08    0.32
   0  29  -1    0.15    0.30
   0  29  -2   -0.02    0.34
   0 -29  -3    0.01    0.29
   0 -29   4    0.00    0.31
   0  29  -4    0.20    0.34
   0 -29   5    0.17    0.30
   0  29  -5    0.04    0.35
   0  29  -6    0.22    0.33
   0  29  -8    0.09    0.31
   0 -29   8    0.09    0.35
   0  30   0    0.68    0.34
   0  30  -1    0.15    0.35
   0  30  -2   -0.01    0.34
   0 -30  -3    0.13    0.30
   0  30  -3    0.07    0.32
   0  30  -4    0.04    0.35
   0 -30   5    0.55    0.31
   0  30  -5    0.35    0.37
   0  30  -6    0.21    0.34
   0 -30   7   -0.05    0.31
   0  31  -1    0.07    0.34
   0 -31  -2   -0.06    0.32
   0  31  -2    0.12    0.33
   0  31  -3    0.38    0.34
   0  31  -5   -0.04    0.38
   0  32  -2    0.10    0.35
   0  32  -3    0.05    0.37
   1   0 -19    0.07    0.31
   1   0 -18    0.19    0.29
   1   0 -17   -0.04    0.22
   1   0 -17    0.12    0.26
   1   0 -16    0.08    0.26
   1   0 -16    0.07    0.22
   1   0 -15   -0.01    0.19
   1   0 -15    0.16    0.22
   1   0 -14   11.29    0.35
   1   0 -14   11.70    0.32
   1   0 -13    0.01    0.19
   1   0 -12   13.15    0.31
   1   0 -12   13.36    0.33
   1   0 -10    2.61    0.22
   1   0 -10    2.56    0.20
   1   0  -9    0.07    0.15
   1   0  -9    0.02    0.18
   1   0  -8   20.07    0.28
   1   0  -8   21.06    0.28
   1   0  -7   -0.04    0.13
   1   0  -7   -0.04    0.13
   1   0  -6    7.54    0.17
   1   0  -6    6.98    0.17
   1   0  -5   -0.02    0.13
   1   0  -5    0.04    0.14
   1   0  -4    4.75    0.16
   1   0  -4    4.64    0.16
   1   0  -3    0.03    0.11
   1   0  -3    0.05    0.11
   1   0  -2    1.00    0.07
   1   0  -2    1.44    0.06
   1   0   1    0.02    0.06
   1   0   2    4.66    0.11
   1   0   2    4.79    0.09
   1   0   3    0.30    0.10
  -1   0  -3    0.03    0.07
   1   0   3    0.08    0.12
   1   0   4    6.72    0.15
  -1   0  -4    7.40    0.13
  -1   0  -5    0.06    0.09
  -1   0  -6    0.05    0.10
  -1   0  -7   -0.04    0.11
   1   0   7   -0.04    0.12
  -1   0  -8   14.23    0.27
  -1   0  -8   15.36    0.23
   1   0   8   14.52    0.25
  -1   0  -9   -0.04    0.13
  -1   0  -9    0.02    0.18
   1   0   9    0.19    0.16
   1   0   9   -0.03    0.16
  -1   0 -10    8.75    0.22
   1   0  10    9.33    0.24
  -1   0 -10    8.76    0.27
   1   0  10    8.06    0.24
   1   0  11    0.23    0.19
   1   0  11    0.10    0.18
  -1   0 -11   -0.06    0.16
  -1   0 -11    0.13    0.23
   1   0  12   10.41    0.27
   1   0  12   10.45    0.28
  -1   0 -12    9.80    0.25
  -1   0 -12   10.08    0.31
  -1   0 -13   -0.02    0.23
  -1   0 -13   -0.06    0.17
   1   0  13   -0.04    0.19
   1   0  14    0.10    0.19
  -1   0 -14    0.38    0.23
  -1   0 -15   -0.06    0.24
  -1   0 -16    0.24    0.27
  -1   0 -17    0.00    0.27
  -1   0 -18    0.50    0.31
   1  -1 -20    0.28    0.35
   1  -1 -19    0.22    0.33
   1   1 -19    0.57    0.31
   1  -1 -18    0.05    0.31
   1   1 -18    0.13    0.30
   1   1 -17    0.71    0.28
   1  -1 -17    0.73    0.27
   1  -1 -17    0.52    0.23
   1   1 -16    2.54    0.28
   1  -1 -16    2.46    0.24
   1  -1 -16    2.18    0.28
   1   1 -16    2.26    0.24
   1   1 -15    0.04    0.20
   1  -1 -15   -0.01    0.25
   1  -1 -15    0.10    0.19
   1   1 -15    0.10    0.24
   1  -1 -14    0.20    0.22
   1   1 -14    0.00    0.21
   1  -1 -13    0.62    0.20
   1  -1 -13    0.74    0.24
   1   1 -13    0.88    0.23
   1   1 -13    0.87    0.19
   1   1 -12    7.89    0.30
   1   1 -12    8.15    0.27
   1  -1 -12    8.24    0.28
  -1   1  12    8.52    0.22
   1  -1 -12    8.33    0.28
   1  -1 -11   12.39    0.29
   1   1 -11   12.38    0.31
  -1   1  11   12.67    0.24
   1  -1 -11   12.69    0.31
   1   1 -11   12.99    0.29
   1   1 -10    6.06    0.22
   1  -1 -10    5.88    0.22
   1   1 -10    5.54    0.24
   1  -1 -10    5.79    0.25
   1  -1  -9    0.00    0.18
   1  -1  -9    0.04    0.14
   1   1  -9    0.08    0.16
   1   1  -9    0.09    0.15
   1  -1  -8   -0.07    0.14
   1   1  -8    0.16    0.15
   1  -1  -8    0.02    0.14
   1   1  -8    0.17    0.14
   1   1  -7    0.24    0.14
   1  -1  -7    0.33    0.16
   1   1  -7    0.09    0.14
   1  -1  -7    0.41    0.14
   1   1  -6   12.18    0.20
   1   1  -6   12.04    0.20
   1  -1  -6   11.67    0.22
   1  -1  -6   12.16    0.20
   1   1  -5    0.21    0.13
   1  -1  -5    0.24    0.14
   1  -1  -5    0.24    0.13
   1   1  -5    0.20    0.13
   1  -1  -4    0.42    0.14
   1  -1  -4    0.36    0.15
   1   1  -4    0.25    0.13
   1   1  -4    0.12    0.13
   1  -1  -3   12.12    0.16
   1  -1  -3   12.58    0.16
   1   1  -3   12.36    0.15
   1   1  -3   12.79    0.14
   1  -1  -2    1.68    0.07
   1  -1  -2    1.65    0.07
   1   1  -2    1.75    0.06
   1  -1  -2    1.69    0.09
  -1  -1   1   -0.02    0.04
   1   1   1    0.12    0.05
   1  -1   1    0.10    0.06
   1  -1   2    0.38    0.08
   1   1   2    0.43    0.09
   1   1   3    6.98    0.15
  -1   1  -3    6.93    0.10
   1  -1   3    6.85    0.15
   1   1   3    6.95    0.11
  -1  -1  -4    1.99    0.11
   1   1   4    1.82    0.14
   1  -1   4    1.65    0.14
  -1   1  -4    1.97    0.10
   1   1   4    1.80    0.11
   1   1   5    2.75    0.14
   1   1   5    2.61    0.11
  -1  -1  -5    2.92    0.11
  -1   1  -5    3.29    0.11
   1   1   6    0.10    0.12
  -1   1  -6    0.10    0.09
  -1  -1  -6    0.04    0.09
  -1   1  -7   10.09    0.21
   1   1   7   10.49    0.20
  -1   1  -7   10.24    0.17
  -1  -1  -7   10.51    0.18
  -1  -1  -8   -0.03    0.12
   1   1   8    0.05    0.13
  -1   1  -9    0.57    0.14
  -1  -1  -9    0.63    0.14
  -1  -1  -9    0.67    0.18
   1   1   9    0.65    0.16
  -1   1  -9    0.55    0.18
   1   1   9    0.59    0.16
   1   1  10    1.90    0.18
  -1  -1 -10    1.92    0.17
   1  -1  10    1.86    0.20
  -1  -1 -10    1.87    0.23
  -1   1 -10    1.87    0.22
  -1   1 -10    1.75    0.17
   1   1  10    1.97    0.18
   1  -1  10    1.61    0.19
   1  -1  11   28.33    0.37
  -1  -1 -11   27.83    0.35
   1   1  11   27.87    0.37
   1  -1  11   27.75    0.38
  -1  -1 -11   28.14    0.43
  -1   1 -11   28.60    0.36
   1   1  11   29.65    0.34
  -1   1 -11   28.10    0.41
  -1   1 -12    0.32    0.16
  -1  -1 -12    0.36    0.17
  -1   1 -12    0.42    0.23
   1  -1  12    0.48    0.19
   1  -1  12    0.36    0.19
   1   1  12    0.42    0.18
  -1  -1 -12    0.68    0.22
   1   1  13    0.14    0.18
   1  -1  13    0.01    0.19
   1  -1  13   -0.05    0.19
  -1   1 -13    0.01    0.17
  -1  -1 -13    0.19    0.24
  -1   1 -13    0.09    0.21
   1   1  14    0.21    0.19
  -1   1 -14   -0.02    0.23
   1  -1  15    0.02    0.20
  -1   1 -15    0.07    0.24
  -1  -1 -16    0.12    0.28
  -1   1 -17    0.01    0.28
  -1  -1 -17   -0.03    0.29
  -1  -1 -18    0.14    0.30
  -1  -1 -19    0.80    0.35
   1  -2 -21    0.29    0.37
   1  -2 -20    1.17    0.37
   1  -2 -19    0.06    0.33
   1   2 -18    0.69    0.29
   1  -2 -18    0.44    0.32
   1  -2 -17    1.09    0.31
   1   2 -17    1.15    0.28
   1  -2 -16    0.10    0.25
   1   2 -16    0.09    0.24
   1   2 -15    0.22    0.23
   1  -2 -15    0.04    0.21
   1  -2 -15    0.02    0.25
   1   2 -15    0.01    0.20
   1  -2 -14    0.12    0.19
   1  -2 -13    0.69    0.22
   1  -2 -13    0.50    0.19
   1   2 -13    0.55    0.22
   1   2 -13    0.39    0.18
   1  -2 -12    0.13    0.18
   1  -2 -12    0.21    0.23
   1   2 -12    0.19    0.21
  -1   2  12    0.13    0.15
   1   2 -11    0.30    0.20
   1  -2 -11    0.05    0.23
   1   2 -11    0.49    0.17
  -1   2  11    0.22    0.13
   1  -2 -11    0.29    0.20
   1  -2 -10    3.06    0.19
   1   2 -10    3.14    0.20
  -1   2  10    3.07    0.15
   1   2 -10    3.34    0.19
   1  -2 -10    2.99    0.22
   1  -2  -9   -0.01    0.16
   1  -2  -9   -0.06    0.16
   1   2  -9    0.07    0.15
  -1   2   9    0.03    0.11
   1   2  -9    0.02    0.16
  -1   2   8   15.37    0.19
   1   2  -8   15.53    0.26
   1   2  -8   15.14    0.25
   1  -2  -8   15.84    0.27
   1  -2  -8   15.39    0.27
   1  -2  -7    6.13    0.21
   1   2  -7    6.26    0.19
   1   2  -7    5.89    0.17
   1  -2  -7    6.19    0.19
  -1   2   7    6.37    0.13
  -1   2   6   27.58    0.19
   1   2  -6   27.81    0.28
   1  -2  -6   27.63    0.29
   1   2  -6   26.82    0.26
   1  -2  -6   26.71    0.29
   1  -2  -5    2.70    0.15
   1  -2  -5    2.82    0.17
   1   2  -5    2.78    0.15
  -1   2   5    2.74    0.09
   1   2  -5    2.68    0.14
   1  -2  -4    1.99    0.15
   1   2  -4    2.09    0.13
   1  -2  -4    2.50    0.15
   1   2  -4    2.12    0.13
   1  -2  -4    2.00    0.16
   1  -2  -3    1.38    0.13
   1  -2  -3    1.11    0.13
   1  -2  -3    1.36    0.11
   1   2  -3    1.21    0.10
   1   2  -3    1.33    0.11
   1  -2  -2    0.32    0.09
   1  -2  -2    0.31    0.09
   1  -2  -2    0.31    0.08
   1  -2  -2    0.37    0.09
   1   2  -2    0.29    0.08
  -1  -2   1    1.45    0.07
   1  -2  -1    3.58    0.08
   1  -2  -1    4.72    0.08
   1  -2   0    0.09    0.05
   1  -2   1    0.41    0.07
   1   2   1    0.23    0.06
   1  -2   2    0.91    0.12
   1   2   2    0.85    0.11
   1  -2   3    0.00    0.14
   1   2   3   -0.01    0.12
   1  -2   4    0.53    0.14
   1   2   4    0.60    0.08
  -1   2  -4    0.92    0.09
   1   2   4    0.66    0.13
   1   2   5    4.22    0.11
  -1   2  -5    4.16    0.11
   1   2   5    4.27    0.14
  -1   2  -6    2.64    0.15
  -1   2  -6    2.83    0.12
   1   2   6    2.99    0.14
   1   2   6    2.72    0.11
   1   2   7    0.23    0.12
  -1   2  -7    0.21    0.10
  -1   2  -7    0.16    0.14
  -1  -2  -7    0.24    0.11
   1   2   7    0.29    0.11
   1   2   8    0.73    0.14
  -1  -2  -8    0.91    0.13
  -1  -2  -8    0.90    0.17
  -1   2  -8    0.81    0.12
   1   2   8    0.94    0.13
  -1   2  -8    0.84    0.16
  -1   2  -9    0.60    0.14
  -1  -2  -9    0.53    0.14
  -1   2  -9    0.45    0.17
  -1  -2  -9    0.56    0.19
   1   2   9    0.54    0.15
   1   2   9    0.42    0.15
   1   2  10    1.90    0.16
   1  -2  10    1.76    0.21
  -1   2 -10    1.68    0.21
   1   2  10    1.74    0.18
  -1   2 -10    1.34    0.16
  -1  -2 -10    1.62    0.24
   1   2  11    0.19    0.17
  -1   2 -11    0.11    0.20
   1  -2  11    0.16    0.20
   1   2  11    0.20    0.17
  -1  -2 -11    0.32    0.23
  -1  -2 -12    0.02    0.23
   1  -2  12    0.18    0.20
  -1   2 -12    0.04    0.20
   1   2  12    0.13    0.17
  -1   2 -13    0.18    0.21
  -1   2 -13    0.09    0.17
  -1  -2 -13    0.21    0.24
   1   2  13    0.25    0.18
   1  -2  13    0.19    0.19
   1  -2  13    0.29    0.21
   1  -2  14    4.13    0.25
  -1  -2 -14    4.73    0.32
  -1   2 -14    4.54    0.27
  -1   2 -15    0.00    0.23
  -1  -2 -15   -0.01    0.24
   1  -2  15   -0.01    0.21
  -1  -2 -16    0.03    0.28
  -1  -2 -17    0.93    0.31
  -1  -2 -18    3.26    0.34
  -1  -2 -19   -0.02    0.35
  -1  -2 -20    0.52    0.35
   1  -3 -21   -0.06    0.37
   1  -3 -20    0.34    0.35
   1  -3 -19   -0.03    0.33
   1  -3 -18    0.87    0.34
   1  -3 -17    0.51    0.31
   1   3 -17    0.69    0.26
   1   3 -16    0.66    0.24
   1   3 -16    0.41    0.22
   1  -3 -16    0.52    0.26
   1  -3 -15    0.10    0.25
   1   3 -15    0.24    0.20
   1   3 -15    0.24    0.22
   1  -3 -15    0.23    0.21
   1  -3 -14    0.30    0.25
   1   3 -14    0.25    0.21
   1   3 -14    0.17    0.19
   1  -3 -14    0.15    0.20
   1  -3 -13    0.02    0.18
   1  -3 -13    0.05    0.21
   1   3 -13   -0.03    0.18
   1   3 -12    0.09    0.20
   1  -3 -12    0.50    0.25
   1   3 -12    0.27    0.20
   1  -3 -12    0.45    0.20
   1  -3 -11    0.10    0.18
   1   3 -11    0.19    0.18
  -1   3  11    0.21    0.14
   1   3 -11    0.00    0.18
   1  -3 -11    0.15    0.21
   1  -3 -10    2.54    0.22
  -1   3  10    2.68    0.14
   1  -3 -10    2.56    0.19
   1   3 -10    2.76    0.19
   1   3 -10    2.69    0.20
   1  -3  -9    0.11    0.20
   1  -3  -9    0.23    0.14
   1   3  -9    0.24    0.16
  -1   3   9    0.09    0.11
   1   3  -9    0.07    0.14
   1  -3  -8    9.66    0.26
   1   3  -8   10.17    0.21
  -1   3   8   10.17    0.15
   1  -3  -8   10.31    0.24
   1   3  -8    9.87    0.22
   1  -3  -7    8.94    0.21
   1  -3  -7    9.00    0.22
  -1   3   7    8.85    0.13
   1   3  -7    8.66    0.20
   1   3  -7    8.70    0.19
   1  -3  -6    0.02    0.12
   1  -3  -6   -0.05    0.15
  -1   3   6    0.03    0.07
   1  -3  -5    2.91    0.16
   1  -3  -5    2.96    0.14
   1   3  -5    2.79    0.13
  -1   3   5    2.70    0.08
   1   3  -5    2.75    0.14
   1  -3  -5    2.72    0.15
   1  -3  -4    1.37    0.14
   1   3  -4    1.54    0.12
   1  -3  -4    1.51    0.17
   1   3  -4    1.53    0.14
   1  -3  -4    1.54    0.12
   1  -3  -3    0.21    0.10
   1   3  -3    0.23    0.10
   1  -3  -3    0.19    0.11
   1  -3  -3    0.11    0.12
   1  -3  -3    0.18    0.12
   1  -3  -2    1.65    0.11
   1   3  -2    1.59    0.11
   1  -3  -2    1.52    0.09
   1  -3  -2    1.54    0.10
   1  -3  -1    0.00    0.06
  -1  -3   1    0.04    0.10
   1  -3  -1    0.01    0.06
   1  -3  -1    0.08    0.07
   1  -3   0    1.46    0.08
  -1   3   0    1.40    0.07
   1  -3   0    1.28    0.07
  -1  -3   0    1.55    0.08
   1  -3   1    1.28    0.10
  -1   3  -1    1.29    0.10
  -1  -3  -1    1.40    0.09
  -1  -3  -2    0.73    0.06
   1   3   2    0.65    0.11
   1  -3   2    0.65    0.11
  -1  -3  -3    1.27    0.08
   1   3   3    1.50    0.13
   1  -3   3    1.39    0.14
   1   3   4    0.44    0.12
   1  -3   4    0.21    0.14
   1   3   5    2.04    0.08
  -1   3  -5    2.06    0.10
   1  -3   5    1.74    0.16
   1   3   5    1.99    0.12
  -1   3  -5    2.11    0.11
  -1   3  -6    4.24    0.13
  -1   3  -6    4.01    0.14
   1   3   6    4.16    0.14
   1   3   6    4.35    0.10
  -1   3  -7    0.00    0.12
   1   3   7    0.03    0.12
   1   3   7    0.01    0.09
  -1   3  -7    0.01    0.10
  -1   3  -8    1.44    0.13
  -1   3  -8    1.35    0.16
   1   3   8    1.41    0.12
  -1  -3  -8    1.53    0.20
   1   3   8    1.38    0.15
  -1  -3  -9    6.93    0.25
   1   3   9    6.66    0.17
  -1   3  -9    6.66    0.22
  -1   3  -9    6.80    0.18
   1   3   9    7.17    0.21
   1  -3   9    6.82    0.25
  -1   3 -10   20.71    0.29
   1   3  10   20.85    0.25
   1   3  10   18.78    0.29
  -1   3 -10   20.85    0.33
  -1  -3 -10   20.72    0.37
   1  -3  10   20.89    0.34
   1  -3  11    0.68    0.23
  -1  -3 -11    0.68    0.26
  -1   3 -11    0.66    0.16
  -1   3 -11    0.72    0.20
   1   3  11    0.98    0.17
   1   3  12    3.38    0.20
  -1   3 -12    3.31    0.19
   1  -3  12    3.09    0.25
  -1  -3 -12    2.97    0.26
  -1   3 -12    3.00    0.22
   1   3  13    7.20    0.24
  -1  -3 -13    6.97    0.33
   1  -3  13    6.73    0.27
  -1   3 -13    6.82    0.28
   1  -3  13    7.01    0.28
  -1   3 -14    1.27    0.22
  -1  -3 -14    1.40    0.27
   1  -3  14    1.07    0.23
   1  -3  14    0.99    0.22
  -1   3 -15    0.08    0.22
   1  -3  15    0.00    0.21
  -1  -3 -15    0.25    0.24
  -1  -3 -16    1.85    0.32
  -1  -3 -17    0.19    0.30
  -1  -3 -18    0.83    0.31
  -1  -3 -19    0.89    0.36
  -1  -3 -20    0.23    0.35
   1  -4 -20    0.03    0.37
   1  -4 -19    0.88    0.36
   1  -4 -18    0.38    0.33
   1  -4 -17    0.12    0.30
   1  -4 -16    0.07    0.25
   1   4 -16   -0.02    0.23
   1  -4 -15    1.16    0.28
   1   4 -15    0.94    0.21
   1   4 -15    1.16    0.23
   1   4 -14    0.29    0.21
   1   4 -14    0.25    0.19
   1  -4 -14    0.11    0.25
   1   4 -13   10.33    0.30
   1  -4 -13   10.72    0.30
   1   4 -13   10.41    0.30
   1  -4 -13   10.44    0.33
   1   4 -12   16.78    0.34
   1   4 -12   16.97    0.34
   1  -4 -12   17.10    0.40
   1  -4 -12   17.40    0.34
   1  -4 -11    0.59    0.22
  -1   4  11    0.47    0.13
   1   4 -11    0.45    0.19
   1  -4 -11    0.45    0.19
   1   4 -11    0.56    0.19
   1   4 -10    0.55    0.18
   1  -4 -10    0.64    0.16
   1  -4 -10    0.59    0.21
  -1   4  10    0.72    0.12
   1   4 -10    0.75    0.17
   1   4  -9    0.06    0.16
  -1   4   9    0.12    0.10
   1  -4  -9    0.25    0.21
   1   4  -9    0.07    0.15
   1  -4  -9    0.06    0.16
   1  -4  -8    0.28    0.19
   1   4  -8    0.26    0.14
   1   4  -8    0.19    0.13
   1  -4  -8    0.38    0.13
  -1   4   8    0.27    0.09
   1  -4  -7    1.90    0.19
   1   4  -7    1.93    0.13
   1  -4  -7    2.18    0.14
  -1   4   7    2.12    0.10
  -1   4   6    0.46    0.07
   1  -4  -6    0.57    0.14
   1  -4  -6    0.46    0.15
   1   4  -6    0.51    0.14
   1   4  -6    0.44    0.11
   1  -4  -6    0.54    0.14
   1  -4  -5    0.18    0.06
   1   4  -5    0.21    0.10
   1  -4  -5    0.19    0.11
   1  -4  -5    0.26    0.12
  -1   4   5    0.20    0.06
   1   4  -5    0.16    0.13
   1  -4  -5    0.17    0.16
   1  -4  -5    0.25    0.11
   1   4  -4    0.61    0.14
   1  -4  -4    0.58    0.13
   1  -4  -4    0.54    0.07
   1  -4  -4    0.61    0.13
   1  -4  -4    0.62    0.12
   1  -4  -4    0.49    0.16
   1  -4  -3    3.29    0.16
   1  -4  -3    3.41    0.16
   1  -4  -3    3.27    0.13
   1   4  -3    3.38    0.15
   1  -4  -2   30.09    0.22
   1  -4  -2   30.03    0.22
   1   4  -2   28.69    0.24
   1  -4  -2   30.30    0.23
  -1  -4   1    0.29    0.12
   1  -4  -1    0.29    0.09
   1  -4  -1    0.25    0.08
   1  -4  -1    0.24    0.10
  -1   4   1    0.33    0.07
  -1   4   0    0.64    0.09
   1  -4   0    0.65    0.11
  -1  -4   0    0.69    0.10
   1  -4   0    0.73    0.06
  -1  -4  -1    2.41    0.14
  -1   4  -1    2.48    0.12
   1  -4   1    2.29    0.13
  -1  -4  -2    0.31    0.13
   1  -4   2    0.35    0.15
  -1   4  -2    0.27    0.14
  -1  -4  -3    0.03    0.08
  -1  -4  -3    0.00    0.06
   1   4   3    0.04    0.13
   1   4   4    0.34    0.12
  -1  -4  -4    0.30    0.08
   1  -4   4    0.14    0.16
  -1  -4  -4    0.33    0.06
   1  -4   5    0.24    0.16
   1   4   5    0.23    0.11
  -1  -4  -5    0.23    0.06
  -1   4  -5    0.17    0.09
   1   4   6    4.50    0.15
   1   4   6    4.70    0.09
  -1   4  -6    4.42    0.14
  -1  -4  -6    4.46    0.10
  -1   4  -7    0.77    0.11
   1   4   7    0.65    0.08
   1   4   7    0.67    0.13
  -1   4  -7    0.67    0.13
  -1  -4  -8    1.23    0.21
   1   4   8    1.04    0.10
  -1   4  -8    0.91    0.14
   1   4   8    0.80    0.15
  -1   4  -8    0.90    0.13
   1   4   9    0.26    0.11
  -1   4  -9    0.25    0.16
  -1  -4  -9    0.43    0.23
   1   4   9    0.29    0.15
   1  -4   9    0.27    0.21
  -1   4  -9    0.22    0.14
   1  -4  10    0.71    0.23
  -1  -4 -10    0.77    0.23
  -1   4 -10    0.47    0.18
  -1   4 -10    0.52    0.15
   1   4  10    0.73    0.16
  -1  -4 -11    1.26    0.26
   1   4  11    1.40    0.18
  -1   4 -11    1.11    0.17
   1  -4  11    1.55    0.23
  -1   4 -11    1.26    0.20
   1  -4  12    0.09    0.22
  -1   4 -12    0.11    0.16
  -1  -4 -12    0.09    0.24
   1   4  12    0.17    0.16
  -1   4 -12    0.14    0.18
   1  -4  13    0.02    0.22
  -1  -4 -13   -0.06    0.27
   1   4  13    0.00    0.17
  -1   4 -13    0.13    0.20
  -1  -4 -14    0.08    0.24
   1  -4  14    0.03    0.23
  -1  -4 -15    0.32    0.29
   1  -4  15    0.22    0.22
  -1  -4 -16    0.34    0.30
   1  -4  16    0.29    0.24
  -1  -4 -17    0.31    0.29
  -1  -4 -19    0.17    0.35
  -1  -4 -20    0.27    0.35
   1  -5 -21    0.32    0.41
   1  -5 -20    0.35    0.38
   1  -5 -19    0.30    0.35
   1  -5 -18    2.02    0.34
   1  -5 -17    0.24    0.28
   1   5 -16    0.46    0.22
   1  -5 -16    0.57    0.29
   1   5 -15    1.24    0.22
   1  -5 -15    1.34    0.29
   1   5 -15    1.11    0.23
   1   5 -14    5.30    0.25
   1   5 -14    5.50    0.27
   1  -5 -14    5.32    0.30
   1   5 -13   -0.04    0.19
   1  -5 -13    0.12    0.26
   1   5 -13    0.08    0.19
   1   5 -12   28.52    0.39
   1  -5 -12   27.74    0.46
   1   5 -12   26.63    0.40
   1  -5 -11    2.29    0.26
   1   5 -11    2.39    0.19
   1   5 -11    2.02    0.20
   1   5 -10    1.61    0.19
   1   5 -10    1.64    0.17
   1  -5 -10    1.38    0.20
   1  -5 -10    1.41    0.20
  -1   5  10    1.46    0.13
   1   5  -9    0.44    0.15
   1  -5  -9    0.30    0.18
   1  -5  -9    0.34    0.22
  -1   5   9    0.48    0.11
   1   5  -9    0.38    0.17
  -1   5   8    0.00    0.09
   1  -5  -8   -0.04    0.12
   1  -5  -8   -0.01    0.16
   1  -5  -8    0.00    0.20
   1  -5  -7    6.99    0.20
   1  -5  -7    6.86    0.24
  -1   5   7    6.64    0.12
   1  -5  -7    6.38    0.20
   1  -5  -7    6.92    0.17
   1   5  -7    6.96    0.16
   1  -5  -6    2.59    0.19
   1   5  -6    2.52    0.17
   1  -5  -6    2.62    0.09
   1  -5  -6    2.76    0.16
   1   5  -6    2.68    0.12
   1  -5  -6    2.65    0.13
   1  -5  -5   13.01    0.13
   1   5  -5   12.53    0.22
   1  -5  -5   12.70    0.18
   1  -5  -5   12.51    0.23
   1  -5  -5   13.34    0.21
   1  -5  -4   50.90    0.34
   1   5  -4   51.25    0.34
   1  -5  -4   50.94    0.35
   1  -5  -4   51.47    0.31
   1  -5  -4   51.32    0.22
   1  -5  -3   10.87    0.17
   1  -5  -3   10.72    0.12
   1   5  -3   11.04    0.20
   1  -5  -3   10.66    0.19
   1  -5  -3   11.40    0.19
   1  -5  -2   25.47    0.19
   1  -5  -2   26.49    0.24
   1   5  -2   25.72    0.25
   1  -5  -2   25.96    0.22
   1  -5  -2   25.71    0.22
  -1   5   1    3.73    0.12
   1  -5  -1    3.89    0.12
  -1  -5   1    3.79    0.13
   1  -5  -1    3.81    0.11
   1  -5  -1    3.88    0.15
   1  -5   0    0.29    0.07
   1  -5   0    0.35    0.11
  -1   5   0    0.28    0.10
  -1  -5   0    0.37    0.12
  -1   5  -1    1.44    0.13
   1  -5   1    1.31    0.14
  -1  -5  -1    1.40    0.15
   1  -5   2    2.55    0.16
  -1  -5  -2    2.60    0.15
  -1   5  -2    2.66    0.15
  -1  -5  -3    1.66    0.14
  -1   5  -3    1.59    0.06
   1  -5   3    1.41    0.17
  -1  -5  -3    1.86    0.10
  -1   5  -3    1.58    0.16
  -1  -5  -4    0.17    0.06
  -1   5  -4    0.16    0.07
  -1  -5  -4    0.13    0.08
   1   5   4    0.14    0.12
  -1  -5  -5    0.44    0.07
   1   5   5    0.25    0.12
   1  -5   5    0.17    0.18
  -1  -5  -5    0.33    0.09
  -1   5  -5    0.38    0.08
   1   5   6    0.86    0.13
   1  -5   6    0.85    0.19
  -1  -5  -6    0.85    0.07
  -1   5  -6    0.88    0.11
  -1  -5  -7    5.59    0.12
  -1   5  -7    5.39    0.15
   1  -5   7    5.90    0.23
   1   5   7    5.96    0.17
  -1   5  -8    0.33    0.13
  -1  -5  -8    0.24    0.09
   1   5   8    0.35    0.14
  -1   5  -8    0.28    0.13
   1  -5   8    0.51    0.21
  -1  -5  -8    0.56    0.21
   1   5   8    0.21    0.08
  -1  -5  -9    0.63    0.20
   1  -5   9    0.50    0.20
  -1   5  -9    0.51    0.14
  -1  -5  -9    0.54    0.11
  -1   5  -9    0.57    0.15
   1   5   9    0.59    0.15
   1   5  10    0.55    0.17
  -1  -5 -10    0.29    0.24
   1  -5  10    0.41    0.21
  -1   5 -10    0.40    0.14
  -1   5 -10    0.52    0.16
   1  -5  11    1.57    0.24
   1   5  11    1.84    0.19
  -1   5 -11    1.51    0.17
  -1   5 -11    1.55    0.18
  -1  -5 -11    1.70    0.27
   1  -5  12    0.63    0.24
  -1  -5 -12    0.42    0.26
  -1   5 -12    0.62    0.17
   1   5  12    0.39    0.17
  -1   5 -12    0.49    0.16
   1  -5  13    6.38    0.30
  -1   5 -13    6.61    0.25
  -1  -5 -13    6.41    0.31
  -1  -5 -14    0.66    0.29
   1  -5  14    0.83    0.25
   1  -5  15    0.00    0.21
  -1  -5 -15    0.04    0.28
  -1  -5 -16    1.73    0.30
   1  -5  16    1.53    0.27
  -1  -5 -17    0.25    0.33
  -1  -5 -18    0.39    0.34
  -1  -5 -19    0.90    0.34
  -1  -5 -20    0.05    0.38
   1  -6 -20    1.53    0.37
   1  -6 -19    0.38    0.33
   1  -6 -18    0.27    0.31
   1  -6 -17    0.28    0.32
   1  -6 -16    0.28    0.30
   1   6 -15    9.89    0.31
   1  -6 -15   10.98    0.37
   1   6 -14    1.43    0.22
   1  -6 -14    1.70    0.28
   1   6 -14    1.19    0.22
   1  -6 -13    0.58    0.27
   1   6 -13    0.65    0.20
   1   6 -13    0.61    0.19
   1  -6 -12    0.09    0.16
   1  -6 -12    0.35    0.22
   1   6 -12   -0.06    0.20
   1   6 -12    0.07    0.18
   1  -6 -11    4.83    0.20
   1  -6 -11    4.64    0.29
   1   6 -11    4.89    0.24
   1   6 -11    5.07    0.22
   1  -6 -10    4.29    0.27
   1   6 -10    4.20    0.19
   1  -6 -10    4.30    0.18
  -1   6  10    3.92    0.14
   1   6 -10    3.99    0.21
  -1   6   9    0.01    0.11
   1  -6  -9    0.10    0.11
   1  -6  -9   -0.02    0.17
   1   6  -9    0.02    0.13
   1  -6  -9    0.12    0.13
   1  -6  -8   14.63    0.23
   1   6  -8   14.85    0.22
   1  -6  -8   14.55    0.31
   1  -6  -8   14.67    0.18
   1  -6  -7    0.05    0.09
   1  -6  -7    0.13    0.18
   1  -6  -7    0.02    0.11
   1  -6  -7    0.06    0.15
   1  -6  -6    0.76    0.12
   1  -6  -6    0.59    0.14
   1  -6  -6    0.81    0.16
   1   6  -6    0.59    0.16
   1  -6  -6    0.66    0.09
   1  -6  -5   16.48    0.23
   1  -6  -5   16.67    0.26
   1  -6  -5   17.74    0.16
   1  -6  -5   17.11    0.21
   1   6  -5   16.64    0.23
   1  -6  -4    2.82    0.09
   1   6  -4    2.68    0.16
   1  -6  -4    3.03    0.14
   1  -6  -4    3.18    0.15
   1  -6  -4    3.09    0.13
   1  -6  -3    8.51    0.16
   1  -6  -3    8.72    0.18
   1   6  -3    7.96    0.17
   1  -6  -3    8.15    0.19
   1  -6  -2   16.55    0.19
   1  -6  -2   17.14    0.17
   1  -6  -2   16.81    0.21
   1   6  -2   16.55    0.22
   1  -6  -1   26.70    0.19
   1  -6  -1   26.25    0.22
  -1   6   1   26.59    0.21
  -1  -6   1   25.43    0.27
   1  -6   0    0.13    0.12
  -1  -6   0    0.02    0.14
  -1   6   0    0.10    0.13
   1  -6   0    0.03    0.07
  -1   6  -1   10.25    0.18
  -1  -6  -1   10.52    0.18
   1  -6   1   10.05    0.19
  -1  -6  -2    6.34    0.18
  -1   6  -2    6.41    0.17
  -1  -6  -2    6.84    0.09
   1  -6   2    6.40    0.19
  -1  -6  -3    3.03    0.10
  -1  -6  -3    3.03    0.14
  -1   6  -3    2.78    0.16
   1  -6   3    2.81    0.16
  -1  -6  -4    0.40    0.09
   1  -6   4    0.38    0.17
  -1   6  -4    0.43    0.05
  -1  -6  -4    0.43    0.13
  -1  -6  -5    5.02    0.17
  -1  -6  -5    4.99    0.10
   1  -6   5    4.78    0.19
  -1   6  -5    4.82    0.10
  -1  -6  -5    5.82    0.13
  -1   6  -6    2.39    0.10
  -1  -6  -6    2.57    0.09
   1   6   6    2.43    0.15
  -1  -6  -6    3.09    0.13
   1  -6   6    2.28    0.21
   1   6   7    0.74    0.14
  -1  -6  -7    0.79    0.09
  -1   6  -7    0.68    0.11
   1  -6   7    0.71    0.18
  -1  -6  -8    3.89    0.12
   1  -6   8    4.29    0.24
  -1  -6  -8    4.14    0.24
  -1   6  -8    4.12    0.16
   1   6   8    4.30    0.18
  -1   6  -8    4.02    0.16
   1  -6   9    1.03    0.23
  -1  -6  -9    0.89    0.10
   1   6   9    0.92    0.17
  -1   6  -9    1.12    0.15
  -1   6  -9    0.94    0.14
  -1  -6  -9    1.05    0.22
   1   6  10    0.07    0.16
  -1   6 -10    0.14    0.15
  -1   6 -10    0.02    0.15
  -1  -6 -10    0.02    0.25
   1   6  11   -0.03    0.16
   1  -6  11    0.11    0.24
  -1   6 -11   -0.02    0.15
   1   6  12    2.41    0.20
  -1  -6 -12    2.36    0.29
  -1   6 -12    2.45    0.19
   1  -6  12    2.56    0.27
  -1   6 -12    2.46    0.19
  -1  -6 -13    0.56    0.29
   1  -6  13    0.56    0.24
   1  -6  14    0.80    0.26
  -1  -6 -14    0.81    0.26
   1  -6  15    0.40    0.26
  -1  -6 -15    0.51    0.30
   1  -6  16    1.15    0.26
  -1  -6 -16    1.04    0.33
  -1  -6 -17    0.19    0.30
  -1  -6 -18    1.13    0.33
  -1  -6 -19    0.16    0.37
  -1  -6 -20    0.58    0.38
   1  -7 -20    0.45    0.38
   1  -7 -19    1.33    0.39
   1  -7 -18    1.07    0.36
   1  -7 -17    0.13    0.30
  -1  -7  17    0.17    0.31
   1  -7 -16    0.34    0.26
   1  -7 -15    0.47    0.29
   1   7 -15    0.28    0.21
   1   7 -14    0.82    0.22
   1  -7 -14    0.94    0.28
   1  -7 -13    0.65    0.25
   1   7 -13    0.63    0.20
   1   7 -12    0.97    0.17
   1   7 -12    0.86    0.20
   1  -7 -12    1.01    0.27
   1  -7 -12    0.91    0.16
   1  -7 -11    6.34    0.29
   1   7 -11    6.58    0.22
   1   7 -11    6.58    0.25
   1  -7 -11    6.36    0.21
   1  -7 -10    5.00    0.19
   1   7 -10    4.67    0.23
   1  -7 -10    4.67    0.28
   1   7 -10    4.99    0.19
   1  -7  -9    0.04    0.11
   1  -7  -9    0.12    0.13
   1  -7  -8    4.07    0.16
   1  -7  -8    4.28    0.24
   1  -7  -8    4.04    0.13
   1  -7  -8    4.48    0.21
   1  -7  -7    6.27    0.20
   1  -7  -7    6.45    0.23
   1   7  -7    6.21    0.23
   1  -7  -7    6.82    0.14
   1  -7  -7    6.77    0.17
   1  -7  -6   39.70    0.39
   1  -7  -6   41.02    0.32
   1  -7  -6   42.44    0.25
   1   7  -6   39.62    0.37
   1  -7  -6   43.85    0.36
   1  -7  -5    1.28    0.14
   1  -7  -5    1.21    0.12
   1  -7  -5    1.23    0.17
   1   7  -5    1.04    0.15
   1  -7  -5    1.14    0.09
   1  -7  -4    2.24    0.13
   1  -7  -4    2.19    0.10
   1  -7  -4    2.29    0.13
   1  -7  -4    2.01    0.16
   1   7  -4    2.09    0.15
   1   7  -3    0.92    0.13
   1  -7  -3    0.99    0.14
   1  -7  -3    0.98    0.11
   1  -7  -3    0.95    0.14
   1  -7  -2   24.53    0.25
   1   7  -2   23.63    0.26
   1  -7  -2   24.11    0.23
   1  -7  -2   24.82    0.21
  -1   7   1    5.25    0.15
   1  -7  -1    5.07    0.12
   1  -7  -1    5.53    0.15
   1  -7   0   29.92    0.17
   1  -7   0   28.97    0.26
  -1   7   0   29.35    0.25
  -1  -7   0   29.32    0.29
  -1  -7  -1    0.03    0.15
   1  -7   1    0.04    0.12
   1  -7   1   -0.01    0.04
   1  -7   2    1.03    0.16
  -1  -7  -2    0.93    0.08
  -1   7  -2    0.94    0.12
  -1  -7  -2    0.94    0.13
  -1  -7  -3    0.07    0.13
   1  -7   3    0.04    0.16
  -1   7  -3    0.05    0.14
  -1  -7  -4    0.56    0.09
   1  -7   4    0.59    0.18
  -1  -7  -4    0.67    0.13
  -1   7  -4    0.54    0.14
  -1  -7  -5    0.67    0.08
  -1   7  -5    0.61    0.06
  -1  -7  -5    0.76    0.10
   1  -7   5    0.46    0.16
  -1  -7  -5    0.53    0.14
  -1  -7  -6    0.03    0.07
  -1  -7  -6    0.05    0.13
  -1   7  -6   -0.02    0.08
  -1  -7  -6   -0.02    0.10
   1  -7   6   -0.07    0.18
  -1  -7  -7    0.19    0.09
   1  -7   7    0.00    0.20
  -1  -7  -7    0.10    0.14
  -1  -7  -7    0.13    0.12
  -1   7  -7    0.20    0.09
  -1  -7  -8    0.05    0.21
  -1  -7  -8    0.04    0.09
   1  -7   8    0.07    0.19
   1   7   8   -0.05    0.15
  -1   7  -8    0.13    0.11
   1  -7   9    1.95    0.26
   1   7   9    2.19    0.18
  -1  -7  -9    2.06    0.11
  -1  -7  -9    1.96    0.25
  -1   7  -9    2.03    0.16
  -1   7  -9    2.02    0.14
  -1   7 -10   -0.05    0.14
   1  -7  10    0.08    0.22
   1   7  10    0.02    0.17
  -1  -7 -10   -0.05    0.25
   1   7  11   -0.05    0.16
  -1  -7 -11   -0.06    0.26
   1  -7  11    0.00    0.22
  -1   7 -11    0.08    0.15
   1  -7  12    6.62    0.30
  -1  -7 -12    6.04    0.30
  -1   7 -12    6.06    0.23
   1  -7  13    0.54    0.26
  -1  -7 -13    0.44    0.29
  -1  -7 -14    0.25    0.30
   1  -7  14    0.16    0.25
   1  -7  15   -0.04    0.27
  -1  -7 -15    0.21    0.27
   1  -7  16    0.39    0.28
  -1  -7 -16    0.27    0.30
  -1  -7 -17    0.27    0.35
   1  -7  17    0.37    0.26
  -1  -7 -18    1.97    0.38
  -1  -7 -20    0.35    0.39
   1  -8 -20    0.12    0.34
   1  -8 -19    1.36    0.35
   1  -8 -18    1.11    0.34
   1  -8 -17    0.78    0.34
  -1  -8  17    0.87    0.33
   1  -8 -16    0.67    0.32
   1   8 -15    0.93    0.22
   1  -8 -15    0.92    0.26
   1   8 -14    7.18    0.29
   1  -8 -14    7.98    0.37
   1   8 -13   -0.07    0.19
   1  -8 -13    0.07    0.26
   1  -8 -12    0.38    0.25
   1   8 -12    0.13    0.20
   1   8 -11    0.85    0.21
   1  -8 -11    0.96    0.16
   1  -8 -11    1.00    0.26
   1  -8 -10    0.60    0.26
   1  -8 -10    0.70    0.15
   1  -8  -9    0.12    0.11
   1  -8  -9    0.14    0.13
   1  -8  -9    0.11    0.19
   1  -8  -9    0.17    0.18
   1  -8  -8    3.95    0.14
   1  -8  -8    3.57    0.23
   1  -8  -8    3.77    0.17
   1  -8  -8    3.87    0.20
   1   8  -8    3.61    0.22
   1  -8  -7    4.16    0.23
   1   8  -7    4.01    0.22
   1  -8  -7    4.17    0.19
   1  -8  -7    4.48    0.13
   1  -8  -7    4.17    0.16
   1  -8  -6    1.14    0.13
   1  -8  -6    1.23    0.10
   1  -8  -6    1.16    0.16
   1   8  -6    1.20    0.15
   1  -8  -6    1.28    0.15
   1  -8  -5    0.39    0.10
   1  -8  -5    0.50    0.16
   1  -8  -5    0.46    0.12
   1   8  -5    0.41    0.15
   1  -8  -5    0.49    0.13
   1  -8  -4    0.07    0.13
   1  -8  -4   -0.02    0.13
   1  -8  -4    0.01    0.09
   1   8  -4   -0.04    0.16
   1  -8  -4   -0.05    0.11
   1  -8  -3    0.57    0.13
   1  -8  -3    0.40    0.12
   1   8  -3    0.53    0.14
   1  -8  -3    0.57    0.09
   1  -8  -3    0.44    0.12
   1  -8  -2    5.20    0.13
   1   8  -2    5.20    0.16
   1  -8  -2    5.28    0.14
   1  -8  -1    5.13    0.12
   1   8  -1    4.72    0.18
   1  -8  -1    4.65    0.14
  -1   8   1    5.02    0.15
  -1  -8   0    0.41    0.15
  -1   8   0    0.37    0.12
   1  -8   0    0.36    0.12
   1  -8   0    0.40    0.07
  -1  -8  -1    3.28    0.17
   1  -8   1    3.41    0.16
  -1   8  -1    2.96    0.15
   1  -8   2    0.43    0.14
  -1   8  -2    0.47    0.14
  -1  -8  -2    0.36    0.14
  -1  -8  -2    0.41    0.08
  -1  -8  -3    0.03    0.05
   1  -8   3    0.08    0.16
  -1   8  -3    0.07    0.12
  -1  -8  -3    0.03    0.14
  -1   8  -4    0.13    0.15
  -1  -8  -4   -0.05    0.13
  -1  -8  -4    0.00    0.10
  -1  -8  -5    6.67    0.15
   1  -8   5    6.96    0.23
  -1   8  -5    6.90    0.19
  -1  -8  -5    7.17    0.19
  -1  -8  -6    0.27    0.09
  -1  -8  -6    0.21    0.15
   1  -8   6    0.14    0.17
  -1  -8  -6    0.17    0.11
  -1  -8  -7    1.99    0.17
  -1  -8  -7    2.21    0.14
  -1  -8  -7    2.07    0.11
  -1   8  -7    2.06    0.10
   1  -8   7    1.62    0.24
  -1   8  -8    1.40    0.12
  -1  -8  -8    1.67    0.24
  -1  -8  -8    1.66    0.18
   1  -8   8    1.31    0.24
  -1  -8  -8    1.33    0.11
  -1  -8  -9    0.06    0.23
  -1  -8  -9    0.11    0.17
  -1   8  -9    0.24    0.12
   1  -8   9    0.35    0.22
  -1   8 -10    2.01    0.17
  -1  -8 -10    1.91    0.19
  -1  -8 -10    1.69    0.27
   1  -8  10    1.60    0.27
  -1  -8 -11    0.15    0.17
  -1   8 -11    0.03    0.16
   1  -8  11    0.27    0.26
  -1  -8 -11   -0.03    0.26
  -1  -8 -12    0.17    0.24
   1  -8  12    0.25    0.26
   1  -8  13    0.53    0.25
  -1  -8 -13    0.56    0.27
   1  -8  14    6.54    0.34
  -1  -8 -14    6.96    0.39
  -1  -8 -15    1.39    0.34
   1  -8  15    1.09    0.28
   1  -8  16    0.46    0.29
  -1  -8 -16    0.41    0.30
   1  -8  17    0.09    0.27
  -1  -8 -17    0.02    0.30
  -1  -8 -18    0.40    0.37
   1  -9 -19   -0.01    0.38
   1  -9 -18    1.57    0.35
  -1  -9  18    1.62    0.35
  -1  -9  17    0.70    0.33
   1  -9 -17    0.81    0.30
   1  -9 -16    0.83    0.33
   1  -9 -15    0.46    0.30
   1   9 -15    0.24    0.22
   1  -9 -14    0.53    0.24
   1   9 -14    0.49    0.22
   1   9 -13    0.05    0.19
   1  -9 -13    0.31    0.28
   1   9 -12    0.94    0.20
   1  -9 -12    1.07    0.23
   1  -9 -11    9.68    0.36
   1  -9 -11    9.79    0.23
   1  -9 -10    2.77    0.17
   1  -9 -10    2.84    0.26
   1  -9  -9    0.02    0.18
   1  -9  -9   -0.01    0.11
   1  -9  -8    1.85    0.13
   1  -9  -8    1.62    0.19
   1   9  -8    1.59    0.23
   1  -9  -8    1.98    0.15
   1  -9  -8    1.48    0.24
   1  -9  -7    0.06    0.13
   1  -9  -7    0.00    0.16
   1  -9  -7   -0.01    0.11
   1  -9  -6    8.86    0.16
   1   9  -6    8.11    0.25
   1  -9  -6    8.93    0.22
   1  -9  -6    8.32    0.25
   1  -9  -6    8.83    0.19
   1  -9  -5    0.48    0.14
   1  -9  -5    0.63    0.13
   1  -9  -5    0.70    0.15
   1   9  -5    0.40    0.16
   1  -9  -5    0.61    0.10
   1  -9  -4   11.05    0.21
   1   9  -4   10.03    0.24
   1  -9  -4   10.92    0.20
   1  -9  -4   11.06    0.22
   1  -9  -3    8.57    0.19
   1   9  -3    8.08    0.21
   1  -9  -3    8.43    0.15
   1  -9  -3    8.68    0.19
   1  -9  -2    0.66    0.11
   1  -9  -2    0.59    0.12
   1   9  -2    0.65    0.16
   1   9  -1    1.83    0.17
   1  -9  -1    2.02    0.13
   1  -9  -1    1.93    0.11
  -1   9   1    2.09    0.13
  -1   9   0    1.27    0.14
   1  -9   0    1.38    0.15
  -1  -9   0    1.34    0.16
   1  -9   0    1.47    0.09
   1  -9   1    0.47    0.15
  -1   9  -1    0.59    0.14
   1  -9   1    0.53    0.06
  -1  -9  -1    0.57    0.16
  -1  -9  -2    0.04    0.14
  -1  -9  -2    0.04    0.08
   1  -9   2    0.00    0.14
  -1   9  -3    0.08    0.12
  -1  -9  -3    0.13    0.06
  -1  -9  -3    0.12    0.14
   1  -9   3    0.14    0.14
  -1   9  -4    1.97    0.17
   1  -9   4    1.82    0.18
  -1  -9  -4    1.85    0.11
  -1  -9  -4    2.09    0.15
  -1  -9  -5    0.43    0.11
   1  -9   5    0.01    0.20
  -1  -9  -5    0.34    0.15
  -1   9  -5    0.26    0.16
  -1  -9  -6    9.51    0.18
   1  -9   6    8.13    0.25
  -1  -9  -6    8.88    0.22
   1  -9   7    1.73    0.25
  -1  -9  -7    1.82    0.14
  -1  -9  -7    1.98    0.18
  -1  -9  -7    2.13    0.11
  -1  -9  -8    0.12    0.24
  -1  -9  -8    0.19    0.13
  -1  -9  -8    0.12    0.10
  -1  -9  -8    0.12    0.16
  -1  -9  -9    1.13    0.18
   1  -9   9    1.05    0.24
  -1  -9  -9    0.99    0.22
   1  -9  10    3.36    0.30
  -1  -9 -10    3.81    0.21
  -1  -9 -10    3.53    0.30
  -1  -9 -11    0.68    0.18
  -1   9 -11    0.65    0.17
   1  -9  11    0.74    0.25
  -1  -9 -11    0.67    0.28
  -1  -9 -12   -0.01    0.24
   1  -9  12    0.06    0.24
  -1  -9 -13    0.31    0.26
   1  -9  13    0.54    0.27
   1  -9  14    3.09    0.32
  -1  -9 -14    3.03    0.34
  -1  -9 -15    0.90    0.34
   1  -9  15    1.14    0.29
  -1  -9 -17    0.79    0.33
  -1  -9 -19    0.45    0.39
   1 -10 -19   -0.05    0.38
   1 -10 -18    0.50    0.38
  -1 -10  18    0.35    0.34
   1 -10 -17    0.36    0.32
  -1 -10  17    0.19    0.34
  -1 -10  16   -0.05    0.32
   1 -10 -15    0.25    0.31
   1  10 -14    0.13    0.20
   1 -10 -14    0.31    0.26
   1  10 -13    2.36    0.24
   1 -10 -13    2.06    0.31
   1  10 -12    0.18    0.20
   1 -10 -12    0.23    0.24
   1 -10 -11    1.58    0.28
   1 -10 -11    1.56    0.17
   1 -10 -10    3.94    0.23
   1 -10 -10    3.83    0.25
   1 -10 -10    4.18    0.19
   1  10  -9    3.38    0.26
   1 -10  -9    3.47    0.18
   1 -10  -9    3.91    0.22
   1 -10  -9    3.12    0.26
   1 -10  -8    6.47    0.29
   1  10  -8    6.69    0.24
   1 -10  -8    7.35    0.21
   1 -10  -8    6.97    0.23
   1 -10  -8    7.26    0.17
   1 -10  -7    2.54    0.14
   1 -10  -7    2.62    0.24
   1 -10  -7    2.71    0.19
   1 -10  -7    2.56    0.16
   1  10  -7    2.48    0.24
   1 -10  -6    1.72    0.13
   1 -10  -6    1.91    0.15
   1  10  -6    1.41    0.21
   1 -10  -6    1.81    0.20
   1 -10  -6    1.92    0.18
   1 -10  -5    0.13    0.12
   1 -10  -5    0.07    0.16
   1 -10  -5    0.01    0.14
   1  10  -5   -0.06    0.15
   1 -10  -5    0.01    0.12
   1 -10  -4    1.02    0.15
   1 -10  -4    0.79    0.15
   1  10  -4    1.06    0.14
   1 -10  -4    0.91    0.14
   1 -10  -3   13.51    0.19
   1 -10  -3   14.33    0.23
   1  10  -3   13.69    0.27
   1 -10  -2    7.26    0.17
   1  10  -2    6.92    0.20
   1 -10  -2    6.84    0.16
   1 -10  -1    3.57    0.13
   1 -10  -1    3.37    0.14
  -1  10   1    3.45    0.15
   1  10  -1    3.68    0.19
   1 -10   0   -0.01    0.08
  -1  10   0    0.06    0.14
   1 -10   1    0.34    0.14
  -1 -10  -1    0.40    0.11
  -1  10  -1    0.35    0.15
  -1 -10  -1    0.35    0.16
   1 -10   1    0.36    0.06
  -1 -10  -2   -0.05    0.15
   1 -10   2    0.00    0.16
  -1 -10  -2    0.03    0.09
   1 -10   3    0.05    0.14
  -1 -10  -3    0.03    0.07
  -1  10  -3    0.02    0.16
  -1 -10  -3    0.06    0.14
  -1  10  -4    2.97    0.21
   1 -10   4    3.11    0.19
  -1 -10  -4    3.20    0.08
  -1 -10  -4    3.10    0.18
  -1 -10  -4    3.32    0.14
  -1 -10  -5    0.56    0.16
   1 -10   5    0.35    0.21
  -1 -10  -5    0.50    0.12
  -1  10  -5    0.19    0.17
   1 -10   6    1.54    0.20
  -1  10  -6    1.56    0.21
  -1 -10  -6    1.72    0.14
  -1 -10  -6    1.55    0.18
  -1 -10  -7    0.72    0.14
   1 -10   7    0.88    0.26
  -1 -10  -7    0.85    0.18
  -1 -10  -8    0.31    0.17
  -1 -10  -8    0.31    0.20
  -1 -10  -8    0.11    0.15
  -1 -10  -9   -0.01    0.16
   1 -10  11    1.93    0.26
  -1  10 -11    2.06    0.20
  -1 -10 -11    2.11    0.29
   1 -10  12    1.76    0.28
  -1 -10 -12    1.70    0.26
   1 -10  13   -0.02    0.25
  -1 -10 -13    0.11    0.26
   1 -10  16    2.65    0.33
  -1 -10 -16    2.84    0.39
   1 -10  17    1.08    0.32
  -1 -10 -17    0.92    0.37
  -1 -10 -19    0.49    0.36
   1 -11 -19    0.10    0.37
   1 -11 -18    0.65    0.39
  -1 -11  18    0.82    0.37
  -1 -11  17   -0.06    0.35
   1 -11 -17    0.28    0.35
  -1 -11  16    0.88    0.36
   1 -11 -16    0.96    0.30
   1 -11 -14    0.77    0.29
   1  11 -14    0.57    0.22
   1 -11 -13    1.94    0.30
   1  11 -13    1.85    0.24
   1 -11 -12    1.06    0.27
   1 -11 -11    2.29    0.29
   1 -11 -10    2.81    0.22
   1 -11 -10    2.60    0.25
   1 -11 -10    2.66    0.18
   1 -11  -9    0.03    0.14
   1 -11  -9   -0.02    0.18
   1 -11  -9    0.06    0.22
   1  11  -9    0.03    0.18
   1 -11  -8    0.43    0.23
   1 -11  -8    0.48    0.18
   1 -11  -8    0.58    0.15
   1  11  -8    0.62    0.22
   1 -11  -8    0.60    0.13
   1  11  -7    1.33    0.22
   1 -11  -7    1.52    0.14
   1 -11  -7    1.48    0.16
   1 -11  -7    1.58    0.18
   1 -11  -7    1.64    0.23
   1 -11  -6    2.81    0.19
   1  11  -6    2.25    0.23
   1 -11  -6    2.81    0.20
   1 -11  -6    2.47    0.15
   1 -11  -6    2.59    0.17
   1 -11  -5    0.37    0.19
   1 -11  -5    0.44    0.15
   1  11  -5    0.10    0.19
   1 -11  -5    0.58    0.15
   1 -11  -4   11.16    0.23
   1 -11  -4   11.31    0.24
   1  11  -4   11.10    0.27
   1  11  -3   12.09    0.27
   1 -11  -3   12.86    0.23
   1 -11  -3   12.54    0.19
   1 -11  -2    7.28    0.18
   1 -11  -2    7.03    0.17
   1  11  -2    7.07    0.24
  -1  11   2    6.84    0.19
   1 -11  -1    2.85    0.13
   1 -11  -1    2.85    0.15
  -1  11   1    2.92    0.16
   1  11  -1    2.91    0.17
   1 -11   0    6.97    0.13
   1 -11   0    6.50    0.19
  -1  11   0    6.38    0.19
  -1  11  -1    0.09    0.14
   1 -11   1    0.11    0.06
   1 -11   1   -0.02    0.15
  -1 -11  -1    0.09    0.15
  -1 -11  -1    0.09    0.12
  -1 -11  -2    0.10    0.10
  -1 -11  -2    0.23    0.17
   1 -11   2    0.04    0.18
  -1  11  -2   -0.03    0.13
  -1  11  -3    0.03    0.17
  -1 -11  -3    0.10    0.15
   1 -11   3   -0.02    0.15
  -1 -11  -3    0.00    0.08
   1 -11   4    0.04    0.17
  -1 -11  -4    0.12    0.17
  -1 -11  -4    0.05    0.07
  -1  11  -4    0.02    0.18
  -1  11  -5    1.20    0.21
   1 -11   5    1.26    0.22
  -1 -11  -5    1.48    0.14
  -1 -11  -5    1.25    0.18
   1 -11   6    0.10    0.19
  -1 -11  -6    0.04    0.17
  -1 -11  -6    0.09    0.13
  -1 -11  -7    0.16    0.13
  -1 -11  -7    0.22    0.17
  -1 -11  -8    8.80    0.33
  -1 -11  -8    9.33    0.26
   1 -11   8    8.44    0.34
   1 -11   9    1.39    0.28
  -1 -11  -9    1.25    0.16
  -1 -11  -9    1.74    0.19
  -1 -11  -9    1.77    0.28
   1 -11  10    0.45    0.23
  -1 -11 -10    0.38    0.18
  -1 -11 -10    0.43    0.24
   1 -11  11    0.29    0.27
  -1 -11 -11    0.47    0.23
   1 -11  12    0.64    0.29
  -1 -11 -12    0.60    0.26
  -1 -11 -13    0.07    0.29
   1 -11  13    0.11    0.29
  -1 -11 -14    0.21    0.32
  -1 -11 -15   -0.02    0.34
   1 -11  15    0.08    0.28
   1 -11  16    1.25    0.34
  -1 -11 -16    1.22    0.38
  -1 -11 -18    0.01    0.34
  -1 -11 -19    0.05    0.35
  -1 -12  19    0.24    0.35
   1 -12 -19    0.16    0.34
  -1 -12  18    0.24    0.34
   1 -12 -18    0.35    0.39
  -1 -12  17    2.32    0.38
   1 -12 -17    1.89    0.39
  -1 -12  16    0.84    0.37
   1 -12 -16    0.86    0.30
   1 -12 -15   -0.04    0.32
   1  12 -14    2.07    0.25
   1 -12 -14    1.79    0.31
   1  12 -13   -0.03    0.22
   1 -12 -13    0.02    0.28
   1 -12 -12    1.13    0.26
   1 -12 -11   -0.03    0.27
   1 -12 -11    0.15    0.20
   1 -12 -10    1.33    0.26
   1 -12 -10    1.49    0.21
   1 -12 -10    1.17    0.16
   1 -12  -9    0.04    0.20
   1 -12  -9   -0.02    0.14
   1 -12  -8    0.00    0.13
   1 -12  -8   -0.05    0.18
   1 -12  -8   -0.06    0.20
   1 -12  -8    0.01    0.15
   1 -12  -7    0.31    0.14
   1 -12  -7    0.22    0.15
   1  12  -7    0.08    0.23
   1 -12  -7    0.11    0.17
   1 -12  -7    0.17    0.19
   1  12  -6    4.60    0.26
   1 -12  -6    4.85    0.21
   1 -12  -6    4.70    0.25
   1 -12  -6    5.25    0.19
   1 -12  -5    0.99    0.19
   1 -12  -5    0.97    0.18
   1  12  -5    0.89    0.21
   1 -12  -4   -0.06    0.16
   1 -12  -4    0.01    0.17
   1 -12  -3    4.68    0.18
   1 -12  -3    4.62    0.16
   1  12  -3    4.50    0.20
   1 -12  -2    0.13    0.12
   1  12  -2    0.11    0.16
  -1  12   2    0.02    0.14
   1 -12  -2    0.14    0.13
   1 -12  -1    3.46    0.13
   1  12  -1    3.55    0.19
   1 -12  -1    3.26    0.16
  -1  12   1    3.59    0.17
  -1  12   0    1.66    0.16
   1 -12   0    1.65    0.10
  -1 -12   0    1.47    0.16
   1 -12   0    1.49    0.17
   1 -12   1    0.44    0.07
  -1  12  -1    0.39    0.14
   1 -12   1    0.21    0.17
  -1 -12  -1    0.31    0.13
  -1 -12  -1    0.25    0.19
  -1 -12  -2    0.49    0.12
   1 -12   2    0.55    0.19
  -1  12  -2    0.59    0.18
  -1 -12  -2    0.63    0.17
  -1  12  -3    1.87    0.21
  -1 -12  -3    1.78    0.19
   1 -12   3    1.92    0.18
  -1 -12  -3    1.94    0.11
  -1  12  -4    0.05    0.18
  -1 -12  -4    0.08    0.08
   1 -12   4    0.14    0.20
  -1 -12  -4    0.26    0.17
  -1  12  -5    0.11    0.22
  -1 -12  -5    0.20    0.14
  -1 -12  -5    0.20    0.18
   1 -12   5    0.31    0.21
  -1 -12  -6    0.17    0.18
  -1  12  -6    0.00    0.23
  -1 -12  -6    0.09    0.14
   1 -12   6    0.12    0.19
  -1 -12  -7   11.46    0.27
  -1 -12  -7   11.31    0.23
   1 -12   7   11.12    0.36
   1 -12   8    3.57    0.31
  -1 -12  -8    4.41    0.25
  -1 -12  -8    4.09    0.21
  -1 -12  -8    4.11    0.19
  -1 -12  -9    1.13    0.24
  -1 -12  -9    1.30    0.18
   1 -12   9    0.98    0.29
   1 -12  10    0.02    0.24
  -1 -12 -10    0.11    0.26
  -1 -12 -10    0.24    0.17
   1 -12  11    3.47    0.33
  -1 -12 -11    3.32    0.32
   1 -12  12    0.82    0.29
  -1 -12 -12    0.59    0.30
   1 -12  13    0.13    0.28
  -1 -12 -13   -0.04    0.31
  -1 -12 -14    0.24    0.34
   1 -12  14    0.50    0.31
   1 -12  15    0.37    0.32
  -1 -12 -15    0.39    0.35
   1 -12  16   -0.04    0.30
  -1 -12 -17    0.03    0.35
   1 -12  17    0.12    0.34
  -1 -13  19    0.14    0.35
   1 -13 -18    0.22    0.38
  -1 -13  18    0.29    0.34
  -1 -13  17    0.23    0.33
   1 -13 -16    1.36    0.32
  -1 -13  16    1.50    0.38
   1 -13 -15   -0.01    0.33
   1 -13 -14    0.12    0.27
   1  13 -14    0.03    0.23
  -1 -13  14    0.18    0.34
   1 -13 -13    0.56    0.30
   1 -13 -12    0.66    0.24
   1 -13 -11    1.39    0.22
   1 -13 -11    1.42    0.28
   1 -13 -10    0.04    0.20
   1 -13  -9   -0.04    0.24
   1 -13  -9    0.06    0.15
   1 -13  -8    0.08    0.23
   1  13  -8    0.01    0.20
   1 -13  -8    0.18    0.15
   1 -13  -8    0.05    0.18
   1 -13  -7    1.49    0.25
   1 -13  -7    1.34    0.20
   1 -13  -7    1.74    0.17
   1  13  -7    1.03    0.25
   1  13  -6    0.17    0.22
   1 -13  -6    0.20    0.21
   1 -13  -6    0.41    0.19
   1 -13  -5    0.29    0.16
   1 -13  -5    0.22    0.19
   1 -13  -4    3.97    0.20
   1 -13  -4    3.87    0.16
   1  13  -4    3.79    0.25
   1 -13  -4    4.30    0.21
   1  13  -3    2.53    0.23
   1 -13  -3    2.46    0.18
   1 -13  -3    2.63    0.15
   1 -13  -2   -0.05    0.13
   1 -13  -2    0.03    0.14
   1  13  -2    0.08    0.18
  -1  13   2   -0.05    0.15
  -1 -13   1    0.11    0.17
   1 -13  -1   -0.06    0.14
   1 -13  -1    0.13    0.12
  -1  13   1    0.04    0.15
   1  13  -1    0.00    0.19
  -1 -13   0    0.29    0.16
  -1  13   0    0.40    0.17
   1  13   0    0.13    0.20
   1 -13   0    0.26    0.16
   1 -13   0    0.30    0.10
   1 -13   1    0.02    0.07
  -1 -13  -1    0.01    0.14
  -1 -13  -2    0.87    0.19
   1 -13   2    0.85    0.21
  -1  13  -2    0.75    0.18
  -1 -13  -2    0.86    0.12
  -1 -13  -3    3.92    0.21
  -1 -13  -3    4.07    0.13
  -1  13  -3    3.76    0.20
   1 -13   3    3.93    0.21
  -1 -13  -4    0.01    0.08
  -1 -13  -4    0.02    0.19
  -1 -13  -5    5.84    0.20
  -1  13  -5    5.01    0.28
  -1 -13  -5    5.36    0.23
   1 -13   5    5.31    0.25
  -1 -13  -6    2.23    0.17
  -1 -13  -6    2.02    0.21
   1 -13   6    1.93    0.24
  -1  13  -6    1.63    0.26
  -1 -13  -7    0.63    0.17
  -1  13  -7    0.47    0.24
  -1 -13  -7    1.08    0.25
   1 -13   7    0.89    0.28
  -1 -13  -7    0.69    0.19
  -1 -13  -8    0.00    0.17
  -1 -13  -8    0.18    0.15
  -1 -13  -8    0.05    0.25
   1 -13   8    0.05    0.27
   1 -13   9    0.06    0.28
  -1 -13  -9   -0.06    0.25
  -1 -13  -9    0.02    0.18
   1 -13  10    4.52    0.31
  -1 -13 -10    4.47    0.32
   1 -13  11   -0.04    0.29
  -1 -13 -12    0.23    0.28
   1 -13  12   -0.03    0.25
  -1 -13 -13    0.12    0.30
   1 -13  13    0.41    0.27
  -1 -13 -14    0.01    0.32
   1 -13  14    0.04    0.28
  -1 -13 -15    0.51    0.34
   1 -13  15    0.10    0.32
  -1 -13 -16   -0.04    0.33
  -1 -13 -17    0.10    0.33
   1 -13  17    0.61    0.32
   1 -13  18   -0.05    0.33
  -1 -14  19    0.26    0.38
  -1 -14  18    0.97    0.38
   1 -14 -18    1.47    0.41
  -1 -14  17    0.02    0.34
   1 -14 -17    0.05    0.34
   1 -14 -16    0.69    0.33
  -1 -14  16    1.13    0.38
  -1 -14  15    0.97    0.33
   1 -14 -15    1.05    0.35
   1 -14 -14    1.54    0.30
  -1 -14  14    1.54    0.38
   1 -14 -13    0.45    0.30
  -1 -14  13    0.09    0.32
   1 -14 -12    0.88    0.29
   1 -14 -11    0.45    0.21
   1 -14 -11    0.45    0.23
   1 -14 -10    1.15    0.25
   1 -14 -10    0.93    0.21
   1  14 -10    1.16    0.22
   1 -14  -9    1.16    0.25
   1 -14  -9    1.44    0.17
   1 -14  -9    1.53    0.21
   1  14  -9    1.29    0.26
   1 -14  -8    3.87    0.27
   1 -14  -8    3.99    0.23
   1  14  -8    4.09    0.29
   1 -14  -7    0.01    0.20
   1 -14  -6    9.39    0.27
   1  14  -6    7.96    0.29
   1 -14  -6    8.51    0.29
   1 -14  -5    1.61    0.19
   1 -14  -5    1.46    0.20
   1  14  -5    1.27    0.25
   1 -14  -4    0.03    0.17
   1  14  -4    0.36    0.22
   1 -14  -3    0.38    0.14
   1 -14  -3    0.40    0.16
   1  14  -3    0.55    0.22
  -1  14   3    0.52    0.17
   1 -14  -2    0.11    0.14
   1 -14  -2   -0.02    0.14
  -1 -14   2   -0.01    0.20
   1  14  -2    0.15    0.21
   1 -14  -1    0.09    0.12
   1  14  -1   -0.06    0.21
   1 -14  -1   -0.05    0.16
  -1 -14   1    0.12    0.18
  -1  14   1   -0.02    0.16
  -1  14   0   -0.02    0.17
   1  14   0   -0.03    0.19
  -1 -14   0    0.02    0.16
   1 -14   0    0.00    0.16
   1 -14   0    0.03    0.10
   1 -14   1   -0.05    0.18
  -1  14  -1    0.06    0.18
   1 -14   1    0.08    0.08
  -1 -14  -1    0.08    0.15
  -1 -14  -2    0.10    0.13
  -1  14  -2    0.06    0.17
  -1  14  -3    0.34    0.21
   1 -14   3    0.35    0.19
  -1 -14  -3    0.37    0.12
  -1 -14  -3    0.49    0.20
  -1 -14  -4    1.62    0.11
  -1 -14  -4    1.70    0.22
   1 -14   4    1.86    0.25
  -1  14  -4    1.57    0.22
   1 -14   5    1.83    0.24
  -1 -14  -5    2.23    0.18
  -1  14  -5    1.66    0.22
  -1 -14  -5    2.13    0.22
   1 -14   6    6.86    0.31
  -1  14  -6    6.39    0.30
  -1 -14  -6    7.63    0.23
  -1 -14  -6    6.95    0.25
  -1 -14  -7    1.36    0.18
  -1 -14  -7    1.22    0.20
  -1  14  -7    1.24    0.26
   1 -14   7    0.84    0.27
  -1 -14  -7    1.53    0.26
   1 -14   8    0.42    0.28
  -1 -14  -8    0.35    0.26
  -1 -14  -8    0.08    0.16
  -1 -14  -8    0.18    0.18
  -1 -14  -9    0.34    0.19
   1 -14   9    0.42    0.29
  -1 -14  -9    0.58    0.27
  -1 -14 -10    0.39    0.27
   1 -14  10    0.34    0.27
  -1 -14 -11    0.07    0.27
   1 -14  11    0.09    0.27
   1 -14  12    0.13    0.25
  -1 -14 -12    0.10    0.28
  -1 -14 -13    0.45    0.29
   1 -14  13    0.33    0.30
  -1 -14 -14    3.20    0.35
   1 -14  14    3.40    0.36
  -1 -14 -15   -0.04    0.31
  -1 -14 -16    0.02    0.32
   1 -14  16   -0.07    0.33
  -1 -14 -17   -0.01    0.33
   1 -14  17    0.05    0.34
   1 -14  18    0.27    0.35
  -1 -15  19    0.05    0.39
   1 -15 -18   -0.06    0.39
  -1 -15  17    0.33    0.34
   1 -15 -16    0.63    0.37
  -1 -15  16    1.30    0.39
  -1 -15  15    0.06    0.31
   1 -15 -14    0.10    0.33
   1 -15 -13    0.11    0.26
  -1 -15  13    0.20    0.34
   1 -15 -11   -0.04    0.21
   1 -15 -10    0.76    0.21
   1 -15 -10    0.72    0.26
   1  15 -10    0.47    0.27
   1 -15  -9    0.10    0.24
   1 -15  -9    0.08    0.19
   1 -15  -8    3.03    0.27
   1  15  -8    2.29    0.26
   1 -15  -8    2.54    0.22
   1  15  -7    0.10    0.23
   1 -15  -7    0.70    0.19
   1 -15  -7    0.64    0.23
   1  15  -6    1.81    0.27
   1 -15  -6    2.04    0.22
   1 -15  -6    2.55    0.22
   1 -15  -5   -0.07    0.19
   1 -15  -5    0.01    0.20
   1 -15  -4    4.46    0.24
   1 -15  -4    4.34    0.22
   1 -15  -4    4.51    0.17
   1  15  -4    4.67    0.25
   1 -15  -3   -0.01    0.14
  -1  15   3    0.03    0.17
   1  15  -3   -0.07    0.22
  -1  15   2    0.52    0.18
   1  15  -2    0.49    0.23
   1 -15  -2    0.74    0.15
  -1 -15   2    0.62    0.22
   1 -15  -2    0.63    0.16
   1 -15  -1    0.88    0.13
  -1 -15   1    0.97    0.19
   1 -15  -1    0.73    0.17
  -1  15   1    0.81    0.18
   1  15  -1    0.76    0.23
  -1  15   0   -0.02    0.18
  -1 -15   0    0.14    0.17
   1 -15   0    0.16    0.11
   1 -15   0    0.13    0.17
  -1 -15  -1   -0.03    0.15
  -1  15  -2    2.54    0.21
   1 -15   2    2.78    0.24
  -1 -15  -2    2.72    0.15
  -1 -15  -3    4.06    0.24
   1 -15   3    3.81    0.25
  -1 -15  -3    3.71    0.16
  -1  15  -3    3.70    0.26
  -1 -15  -4    0.72    0.21
   1 -15   4    0.56    0.25
  -1  15  -4    0.82    0.24
  -1 -15  -5    2.38    0.23
  -1  15  -5    2.30    0.27
   1 -15   5    2.06    0.27
  -1 -15  -5    2.41    0.18
  -1  15  -6    1.03    0.22
  -1 -15  -6    1.67    0.25
  -1 -15  -6    1.25    0.21
  -1 -15  -6    1.36    0.17
   1 -15   6    0.98    0.28
  -1 -15  -7    0.17    0.25
  -1 -15  -7   -0.07    0.19
  -1 -15  -8    0.13    0.25
  -1 -15  -9    0.28    0.18
  -1 -15  -9    0.12    0.23
   1 -15   9    0.36    0.29
  -1 -15 -10    0.33    0.24
   1 -15  10    0.36    0.28
  -1 -15 -11    0.73    0.28
   1 -15  11    1.05    0.29
   1 -15  12    0.26    0.29
  -1 -15 -12   -0.03    0.30
   1 -15  13    0.41    0.34
  -1 -15 -13    0.75    0.35
  -1 -15 -15    0.11    0.37
   1 -15  16    0.47    0.32
  -1 -15 -16    0.98    0.39
  -1 -15 -17    0.32    0.40
  -1 -16  17    1.16    0.36
   1 -16 -17    0.93    0.37
   1 -16 -16    0.87    0.37
  -1 -16  16    0.78    0.40
   1 -16 -15    0.13    0.32
  -1 -16  15    0.19    0.32
   1 -16 -14    1.77    0.34
  -1 -16  14    1.37    0.35
   1 -16 -13    0.36    0.32
  -1 -16  13    0.16    0.34
  -1 -16  12    2.32    0.35
   1 -16 -12    2.38    0.29
  -1 -16  11   -0.02    0.27
   1 -16 -11   -0.03    0.22
   1 -16 -11    0.21    0.24
   1 -16 -10   -0.06    0.19
   1 -16  -9    1.41    0.22
   1  16  -9    0.65    0.26
   1 -16  -9    1.23    0.25
   1  16  -7    1.66    0.28
   1 -16  -7    2.03    0.24
   1 -16  -7    2.21    0.22
   1 -16  -6   -0.02    0.19
   1 -16  -6    0.02    0.20
   1 -16  -5    6.36    0.26
   1  16  -5    5.76    0.31
  -1 -16   5    6.43    0.33
   1 -16  -5    7.16    0.26
   1 -16  -4   -0.02    0.14
   1 -16  -4    0.01    0.20
   1  16  -4   -0.02    0.23
  -1 -16   4    0.03    0.24
  -1  16   3    0.38    0.18
   1 -16  -3    0.37    0.15
   1  16  -3    0.46    0.21
  -1 -16   3    0.38    0.23
   1 -16  -3    0.45    0.17
   1 -16  -2    0.88    0.15
   1  16  -2    0.70    0.24
  -1 -16   2    0.73    0.22
  -1  16   2    0.85    0.20
   1 -16  -2    0.77    0.17
   1  16  -1   -0.04    0.21
  -1  16   1    0.00    0.18
  -1 -16   1    0.12    0.19
   1 -16  -1    0.01    0.16
   1 -16  -1   -0.01    0.12
   1 -16   0    0.02    0.11
   1 -16   0   -0.02    0.18
  -1  16   0   -0.06    0.20
   1  16   0    0.19    0.22
  -1 -16   0    0.29    0.18
  -1 -16  -1    0.75    0.16
  -1  16  -1    0.52    0.19
   1  16   1    0.53    0.22
   1 -16   1    0.65    0.20
   1 -16   2    0.08    0.22
  -1 -16  -2    0.13    0.15
  -1 -16  -3    0.00    0.13
   1 -16   3    0.04    0.23
   1 -16   4    0.51    0.24
  -1  16  -4    0.25    0.23
  -1 -16  -4    0.37    0.21
  -1 -16  -5    0.97    0.22
  -1 -16  -5    1.00    0.17
  -1  16  -5    0.78    0.21
   1 -16   5    0.92    0.26
  -1 -16  -6    0.19    0.22
  -1  16  -6   -0.06    0.25
  -1 -16  -6    0.22    0.16
  -1 -16  -6    0.03    0.20
  -1  16  -7    0.04    0.20
  -1 -16  -7    0.02    0.19
   1 -16   7   -0.03    0.22
  -1 -16  -8    0.27    0.19
  -1 -16  -8   -0.03    0.24
   1 -16   8    0.23    0.28
  -1 -16  -9    0.15    0.23
   1 -16   9    0.11    0.29
  -1 -16 -10    0.15    0.27
   1 -16  10    0.08    0.27
   1 -16  11    0.73    0.29
  -1 -16 -11    0.92    0.31
  -1 -16 -12    0.13    0.31
   1 -16  12    0.25    0.31
   1 -16  13    0.05    0.33
  -1 -16 -13    0.18    0.30
  -1 -16 -14    0.23    0.30
   1 -16  14    0.07    0.34
  -1 -16 -15    0.14    0.33
  -1 -16 -16    0.13    0.35
   1 -16  17    0.52    0.34
  -1 -16 -17    0.72    0.39
  -1 -17  17   -0.04    0.34
   1 -17 -17   -0.01    0.39
   1 -17 -16    1.92    0.35
  -1 -17  16    1.82    0.42
  -1 -17  15    0.32    0.35
   1 -17 -15    0.00    0.36
   1 -17 -14    0.21    0.31
  -1 -17  14    0.36    0.32
  -1 -17  13    0.46    0.31
   1 -17 -13    0.60    0.29
   1 -17 -12    1.06    0.32
  -1 -17  12    0.94    0.30
   1 -17 -11    0.46    0.29
  -1 -17  11    0.15    0.33
  -1 -17  10    1.12    0.32
   1 -17 -10    1.73    0.23
   1  17 -10    1.19    0.30
   1 -17 -10    1.19    0.28
   1 -17  -9    0.22    0.26
   1 -17  -9    0.19    0.20
   1  17  -9    0.09    0.23
   1 -17  -8    1.11    0.24
  -1 -17   8    0.97    0.30
   1 -17  -8    0.98    0.22
   1  17  -8    1.10    0.28
  -1 -17   7    0.27    0.28
   1  17  -7    0.10    0.27
   1 -17  -7    0.07    0.20
  -1 -17   6    1.74    0.30
   1  17  -6    1.54    0.28
   1 -17  -6    2.29    0.22
   1 -17  -6    2.01    0.24
   1 -17  -5    0.19    0.20
   1  17  -5    0.14    0.24
  -1 -17   5    0.19    0.24
   1 -17  -5    0.14    0.20
   1 -17  -4    0.35    0.15
  -1 -17   4    0.38    0.23
   1 -17  -4    0.31    0.20
   1 -17  -4    0.55    0.18
  -1  17   4    0.32    0.20
   1  17  -4    0.31    0.24
   1  17  -3    0.05    0.25
  -1 -17   3    0.07    0.23
   1 -17  -3   -0.02    0.16
   1 -17  -2    0.12    0.14
  -1  17   2    0.22    0.19
   1  17  -2    0.14    0.24
   1 -17  -2   -0.01    0.16
  -1 -17   2    0.01    0.22
  -1  17   1    0.08    0.19
   1 -17  -1    0.11    0.18
   1  17  -1    0.18    0.19
  -1 -17   1    0.17    0.19
   1 -17  -1    0.12    0.13
   1 -17   0    0.04    0.19
  -1  17   0   -0.05    0.21
   1 -17   1    0.11    0.20
  -1 -17  -1    0.01    0.16
  -1 -17  -2    1.45    0.16
   1 -17   2    1.37    0.23
  -1  17  -2    1.24    0.24
   1 -17   3    0.14    0.23
   1 -17   4    4.25    0.26
  -1  17  -4    4.14    0.27
  -1 -17  -5    1.68    0.24
   1 -17   5    1.32    0.27
  -1 -17  -5    1.42    0.19
  -1  17  -5    1.21    0.25
  -1 -17  -5    1.59    0.22
   1 -17   6    0.02    0.26
  -1 -17  -6    0.02    0.20
  -1  17  -6    0.14    0.24
  -1 -17  -7    1.85    0.27
  -1 -17  -7    2.21    0.23
  -1 -17  -7    1.47    0.20
  -1  17  -7    2.00    0.29
   1 -17   7    2.13    0.26
  -1  17  -8    0.50    0.24
  -1 -17  -8    0.41    0.24
   1 -17   8    0.51    0.27
  -1 -17  -8    0.39    0.20
   1 -17   9    0.16    0.29
  -1 -17  -9    0.14    0.25
  -1 -17 -10    1.81    0.31
   1 -17  10    1.74    0.30
  -1 -17 -11    0.28    0.29
   1 -17  12    0.45    0.33
  -1 -17 -12    0.76    0.29
  -1 -17 -13    0.45    0.33
  -1 -17 -14    0.01    0.36
  -1 -17 -15    0.54    0.38
   1 -17  16    0.14    0.37
  -1 -17 -16    0.09    0.37
   1 -17  17    0.31    0.36
  -1 -18  17    0.19    0.27
  -1 -18  15    0.86    0.39
   1 -18 -15    0.60    0.31
  -1 -18  14   -0.05    0.35
  -1 -18  13    0.12    0.34
   1 -18 -13    0.09    0.32
  -1 -18  12    0.01    0.35
   1 -18 -12    0.05    0.29
  -1 -18  11    0.61    0.34
   1 -18 -11    0.89    0.27
   1 -18 -10    0.64    0.25
   1 -18 -10    0.69    0.22
   1  18 -10    0.28    0.27
  -1 -18  10    0.57    0.31
  -1 -18   9    0.61    0.27
   1  18  -9    0.88    0.28
   1 -18  -9    1.28    0.23
   1 -18  -9    1.00    0.26
  -1 -18   8    0.29    0.28
   1 -18  -8    0.21    0.21
   1 -18  -8    0.16    0.25
   1  18  -8    0.16    0.27
   1  18  -7    4.64    0.33
   1 -18  -7    4.95    0.27
  -1 -18   7    4.92    0.31
   1 -18  -7    5.15    0.27
  -1 -18   6    9.23    0.37
   1 -18  -6   10.01    0.31
   1  18  -6    8.82    0.33
   1 -18  -6    9.47    0.31
   1 -18  -5    0.19    0.20
  -1 -18   5    0.24    0.22
   1 -18  -5    0.05    0.20
  -1  18   5    0.18    0.19
   1 -18  -4    0.00    0.18
   1  18  -4    0.27    0.24
  -1 -18   4    0.06    0.22
   1 -18  -4    0.13    0.15
  -1  18   4    0.11    0.20
   1 -18  -3    0.20    0.16
   1 -18  -3    0.19    0.15
  -1 -18   3    0.10    0.23
   1  18  -3    0.30    0.24
  -1  18   3    0.31    0.20
   1 -18  -2    0.08    0.14
   1  18  -2    0.03    0.23
  -1  18   2   -0.03    0.20
  -1 -18   2    0.09    0.21
   1  18  -1    0.04    0.23
   1 -18  -1    0.02    0.18
  -1  18   1   -0.07    0.21
  -1 -18   1    0.07    0.19
   1  18   0    0.11    0.22
  -1 -18   0    0.16    0.18
   1 -18   0    0.14    0.19
  -1  18   0    0.10    0.21
  -1  18  -1    0.03    0.20
  -1 -18  -1    0.04    0.16
   1 -18   2    0.92    0.21
  -1  18  -2    0.77    0.21
   1  18   2    1.17    0.24
  -1 -18  -2    1.05    0.16
   1 -18   3   -0.04    0.22
  -1 -18  -4    2.68    0.23
   1 -18   4    2.43    0.24
  -1  18  -4    2.15    0.26
  -1 -18  -5    0.81    0.18
  -1 -18  -5    0.58    0.22
   1 -18   5    0.74    0.25
  -1  18  -5    0.63    0.26
   1 -18   6    0.58    0.24
  -1 -18  -6    0.82    0.21
  -1 -18  -6    0.71    0.24
  -1  18  -6    0.83    0.23
  -1 -18  -6    0.68    0.18
  -1  18  -7    0.41    0.27
   1 -18   7    0.33    0.27
  -1 -18  -7    0.19    0.25
  -1 -18  -7    0.19    0.22
  -1 -18  -7    0.35    0.19
   1 -18   8    0.51    0.25
  -1 -18  -8    0.06    0.25
  -1  18  -8    0.25    0.28
  -1 -18  -9    0.56    0.27
   1 -18   9    0.57    0.28
  -1 -18 -10   -0.03    0.29
   1 -18  10    0.04    0.27
   1 -18  11    0.12    0.30
   1 -18  12    0.38    0.33
  -1 -18 -12    0.26    0.33
   1 -18  13    0.13    0.34
  -1 -18 -13   -0.06    0.35
  -1 -18 -14    0.15    0.33
  -1 -18 -15    0.01    0.33
   1 -18  16    0.22    0.35
  -1 -18 -16    0.40    0.37
  -1 -19  17    0.27    0.34
   1 -19 -16    0.26    0.34
  -1 -19  16    0.43    0.40
  -1 -19  15    1.64    0.41
   1 -19 -15    1.47    0.38
  -1 -19  14    0.52    0.39
   1 -19 -14    0.11    0.33
  -1 -19  13   -0.05    0.37
  -1 -19  12    0.43    0.35
   1 -19 -12    0.28    0.27
  -1 -19  11    0.35    0.31
   1 -19 -11    0.44    0.27
   1  19 -10    0.91    0.26
   1 -19 -10    0.57    0.26
  -1 -19  10    0.88    0.34
  -1 -19   9   -0.06    0.32
   1 -19  -8    0.31    0.25
   1  19  -8    0.38    0.28
  -1 -19   8    0.09    0.31
   1 -19  -8    0.19    0.22
   1 -19  -7    0.05    0.21
  -1 -19   7    0.06    0.29
   1 -19  -7    0.17    0.21
   1  19  -7    0.08    0.27
   1 -19  -6    0.24    0.20
  -1 -19   6    0.05    0.23
   1 -19  -6    0.07    0.20
  -1 -19   5    0.41    0.26
   1 -19  -5    0.39    0.20
   1 -19  -5    0.23    0.21
  -1  19   5    0.13    0.21
   1  19  -5    0.23    0.27
  -1  19   4    0.52    0.21
   1 -19  -4    0.60    0.22
   1 -19  -4    0.56    0.19
   1  19  -4    0.62    0.24
  -1 -19   4    0.57    0.24
  -1  19   3   -0.03    0.20
  -1 -19   3   -0.05    0.22
   1 -19  -3    0.12    0.16
   1  19  -3   -0.06    0.21
   1 -19  -2    0.27    0.17
  -1  19   2    0.42    0.21
  -1 -19   2    0.42    0.21
  -1 -19   1    0.00    0.19
   1 -19  -1    0.01    0.18
  -1  19   1   -0.07    0.22
   1  19   0    0.08    0.24
  -1 -19   0    0.06    0.18
   1 -19   0    0.05    0.20
  -1  19   0   -0.07    0.21
   1  19   1    0.02    0.21
  -1 -19  -1    0.12    0.17
  -1  19  -1    0.07    0.20
   1 -19   1    0.00    0.21
  -1 -19  -1    0.07    0.17
   1 -19   2    0.10    0.20
  -1 -19  -2    0.03    0.15
  -1 -19  -2   -0.04    0.17
  -1 -19  -3    0.05    0.19
   1 -19   3    0.01    0.20
  -1 -19  -4    0.79    0.21
  -1  19  -4    0.40    0.26
   1 -19   4    0.67    0.25
   1 -19   5    0.60    0.23
  -1 -19  -5    0.67    0.23
  -1 -19  -5    0.84    0.19
  -1  19  -5    0.69    0.25
  -1 -19  -6    0.09    0.18
  -1 -19  -6   -0.01    0.24
  -1  19  -6    0.14    0.22
  -1 -19  -7    1.68    0.26
   1 -19   7    1.92    0.31
  -1  19  -7    2.06    0.28
   1 -19   8    0.16    0.25
  -1 -19  -8    0.14    0.27
  -1  19  -8    0.25    0.27
   1 -19   9    0.14    0.25
   1 -19  10    0.03    0.27
   1 -19  11    0.05    0.31
   1 -19  12    0.35    0.34
  -1 -19 -13    0.33    0.32
   1 -19  13    0.48    0.36
  -1 -19 -14    0.28    0.33
   1 -19  15    0.06    0.33
  -1 -19 -15    0.10    0.39
   1 -19  16    0.02    0.27
  -1 -20  16    0.09    0.37
   1 -20 -15    0.56    0.34
  -1 -20  15    0.71    0.40
   1 -20 -14    0.15    0.30
  -1 -20  14    0.32    0.38
  -1 -20  12    0.12    0.31
   1 -20 -12    0.21    0.31
   1  20 -10   -0.01    0.27
   1 -20  -9    1.02    0.26
   1 -20  -9    1.03    0.24
   1  20  -9    0.97    0.32
  -1 -20   9    0.56    0.28
  -1 -20   8    1.99    0.29
   1 -20  -8    2.13    0.27
   1  20  -8    2.04    0.32
   1 -20  -8    1.92    0.25
  -1 -20   7    0.23    0.27
   1 -20  -7    0.12    0.21
   1 -20  -7    0.11    0.22
  -1  20   6   -0.03    0.21
   1 -20  -6    0.21    0.21
  -1 -20   6    0.00    0.27
   1 -20  -6    0.00    0.21
  -1  20   5    0.10    0.21
  -1 -20   5    0.09    0.27
   1 -20  -5   -0.05    0.19
  -1  20   4    1.05    0.23
   1  20  -4    0.85    0.28
  -1 -20   4    0.79    0.26
   1 -20  -4    0.98    0.19
   1 -20  -4    0.96    0.24
   1 -20  -3    0.19    0.17
  -1 -20   3   -0.01    0.21
   1  20  -2    0.33    0.27
   1 -20  -2    0.62    0.19
  -1  20   2    0.89    0.22
  -1 -20   2    0.67    0.22
   1 -20  -1    0.29    0.19
  -1 -20   1    0.15    0.21
  -1  20   1    0.08    0.23
   1  20  -1    0.27    0.25
  -1  20   0    0.21    0.22
   1  20   0    0.08    0.22
  -1 -20   0    0.13    0.19
   1 -20   1   -0.06    0.21
  -1  20  -1    0.24    0.23
  -1  20  -2    0.16    0.21
   1  20   3    0.25    0.23
  -1 -20  -3    0.20    0.20
   1 -20   3    0.20    0.23
  -1  20  -3    0.09    0.25
  -1 -20  -4   -0.06    0.20
   1 -20   4    0.04    0.26
  -1  20  -4    0.15    0.25
  -1 -20  -6    0.23    0.20
  -1  20  -6    0.17    0.23
   1 -20   6    0.27    0.28
  -1 -20  -6    0.35    0.23
  -1  20  -7    0.15    0.25
   1 -20   8    0.39    0.29
  -1 -20  -8    0.17    0.27
  -1  20  -8    0.42    0.26
   1 -20   9    1.78    0.30
  -1 -20  -9    1.35    0.28
  -1 -20 -10   -0.02    0.30
   1 -20  10   -0.03    0.29
   1 -20  11    0.40    0.34
  -1 -20 -11    0.14    0.30
  -1 -20 -12    0.61    0.34
   1 -20  12    0.32    0.34
  -1 -20 -13    0.03    0.31
   1 -20  13   -0.06    0.36
  -1 -20 -14    0.44    0.37
  -1 -20 -15    0.05    0.37
   1 -20  15    0.32    0.33
  -1 -21  15    0.00    0.34
   1 -21 -15    0.04    0.33
   1 -21 -14    0.08    0.34
  -1 -21  14    0.02    0.33
  -1 -21  13    0.30    0.33
   1 -21 -13    0.10    0.33
   1 -21 -12   -0.03    0.32
  -1 -21  11    0.20    0.31
   1 -21 -11   -0.04    0.31
  -1 -21  10    0.29    0.35
   1 -21 -10    0.25    0.28
   1  21 -10    0.13    0.27
   1  21  -9    0.60    0.30
  -1 -21   9    0.53    0.34
   1 -21  -9    0.52    0.24
   1 -21  -9    0.30    0.25
   1 -21  -8    0.95    0.26
  -1 -21   8    0.78    0.33
   1  21  -8    0.88    0.32
   1 -21  -8    0.84    0.25
  -1 -21   7   -0.01    0.26
   1  21  -7   -0.01    0.28
   1  21  -6    0.01    0.23
  -1 -21   6    0.27    0.28
   1 -21  -5    0.25    0.20
   1 -21  -5    0.34    0.23
   1  21  -5    0.20    0.28
  -1  21   5    0.20    0.21
   1 -21  -4    0.83    0.21
   1  21  -4    0.56    0.26
  -1  21   4    0.64    0.22
  -1 -21   4    0.53    0.25
  -1  21   3    1.17    0.24
   1  21  -3    0.54    0.27
  -1 -21   3    0.94    0.23
  -1 -21   2    0.46    0.22
   1 -21  -2    0.71    0.19
   1  21  -2    0.64    0.28
  -1  21   2    0.61    0.24
   1 -21  -1   -0.01    0.20
   1  21  -1    0.11    0.23
  -1 -21   1    0.07    0.21
  -1  21   1    0.02    0.22
   1 -21   0    0.76    0.21
   1  21   0    0.73    0.27
  -1  21   0    0.86    0.23
  -1 -21   0    0.67    0.20
  -1  21  -1    0.11    0.24
  -1 -21  -1    0.06    0.18
   1 -21   2    0.04    0.23
  -1  21  -2    0.00    0.24
   1 -21   4    0.26    0.23
  -1 -21  -4    0.10    0.20
  -1  21  -4    0.19    0.23
  -1  21  -5    0.46    0.25
   1 -21   5    0.61    0.28
  -1 -21  -5    0.58    0.23
  -1 -21  -5    0.46    0.20
  -1 -21  -6    0.20    0.20
   1 -21   6    0.00    0.28
  -1 -21  -6   -0.01    0.24
   1 -21   7    0.10    0.25
  -1 -21  -7    0.01    0.26
  -1 -21  -8    0.17    0.27
   1 -21   8   -0.02    0.32
  -1  21  -8    0.04    0.26
  -1 -21  -9    0.80    0.28
   1 -21   9    0.88    0.33
  -1 -21 -10    0.13    0.31
   1 -21  11    0.54    0.36
  -1 -21 -11    0.09    0.31
  -1 -21 -12    0.00    0.33
   1 -21  12    0.57    0.33
  -1 -21 -13   -0.01    0.33
   1 -21  15   -0.02    0.34
  -1 -22  15    0.13    0.35
  -1 -22  14    0.16    0.37
   1 -22 -14    0.25    0.36
   1 -22 -13    0.15    0.33
  -1 -22  12    0.55    0.34
   1 -22 -12    0.08    0.32
  -1 -22  11    1.19    0.38
   1 -22 -11    0.81    0.31
   1 -22 -10    0.55    0.29
   1  22 -10    0.56    0.29
  -1 -22  10    0.44    0.31
  -1 -22   9    1.20    0.31
   1 -22  -9    1.40    0.27
   1  22  -9    0.88    0.29
   1 -22  -8    1.00    0.27
  -1 -22   8    0.80    0.30
   1 -22  -8    0.86    0.26
   1  22  -8    0.83    0.30
   1 -22  -7   -0.01    0.23
   1  22  -6    0.20    0.30
  -1 -22   6    0.48    0.25
   1 -22  -6    0.26    0.22
   1 -22  -6    0.26    0.23
   1 -22  -5    0.28    0.24
   1  22  -5    0.21    0.27
  -1 -22   5    0.05    0.24
  -1  22   5    0.26    0.23
  -1  22   4   -0.02    0.22
  -1 -22   4    0.13    0.23
   1  22  -4    0.10    0.23
   1 -22  -4    0.34    0.23
  -1 -22   3    1.82    0.26
  -1  22   3    1.52    0.25
   1  22  -3    1.53    0.30
   1 -22  -2    0.22    0.19
   1  22  -2    0.23    0.29
  -1  22   2    0.11    0.22
  -1 -22   2    0.32    0.23
  -1  22   1    0.20    0.23
  -1 -22   1   -0.04    0.21
   1  22  -1    0.15    0.25
   1 -22   0    0.25    0.21
   1  22   0    0.47    0.24
  -1 -22   0    0.44    0.20
  -1  22   0    0.47    0.23
   1 -22   2   -0.06    0.22
   1  22   2   -0.01    0.26
  -1  22  -2   -0.01    0.25
  -1  22  -3    0.03    0.26
   1 -22   4    0.42    0.24
   1  22   4    0.38    0.24
  -1  22  -4    0.09    0.28
  -1 -22  -5    0.15    0.22
   1 -22   5   -0.05    0.24
  -1 -22  -6   -0.05    0.23
  -1 -22  -7    0.14    0.25
  -1  22  -7   -0.01    0.29
   1 -22   8    0.40    0.32
  -1 -22  -8    0.59    0.27
  -1  22  -8    0.88    0.29
  -1 -22 -10    0.09    0.32
  -1 -22 -11    0.18    0.30
   1 -22  11    0.35    0.36
   1 -22  12    0.15    0.31
  -1 -22 -13    0.01    0.35
   1 -22  14    0.14    0.33
   1 -23 -14    0.75    0.37
  -1 -23  14    1.07    0.42
   1 -23 -13    0.04    0.33
   1 -23 -12    0.17    0.32
  -1 -23  11    0.07    0.33
   1 -23 -11    0.00    0.31
   1  23 -10    0.50    0.34
   1 -23 -10    0.51    0.28
  -1 -23  10    0.43    0.36
   1 -23  -9    0.46    0.27
  -1 -23   9    0.45    0.35
   1  23  -9    0.35    0.32
   1 -23  -8    0.25    0.25
   1 -23  -8    0.46    0.27
   1  23  -8    0.15    0.30
  -1 -23   8    0.05    0.32
  -1 -23   7    0.13    0.27
   1  23  -7    0.30    0.28
   1 -23  -7    0.20    0.25
   1  23  -6   -0.05    0.26
   1 -23  -6    0.01    0.24
   1  23  -5    0.15    0.25
  -1  23   4    0.21    0.23
   1  23  -4    0.09    0.27
  -1 -23   4    0.11    0.24
   1 -23  -4    0.25    0.22
   1  23  -3    0.54    0.29
  -1 -23   3    0.60    0.25
  -1  23   3    0.27    0.25
   1 -23  -1   -0.06    0.20
  -1 -23   1    0.07    0.21
  -1  23   1    0.07    0.25
   1 -23   0    0.07    0.22
   1  23   0    0.16    0.27
  -1  23   0   -0.04    0.24
   1  23   1    0.09    0.27
  -1  23  -1   -0.01    0.24
   1 -23   1    0.03    0.24
  -1  23  -2    0.18    0.24
  -1  23  -3    0.05    0.24
   1  23   3    0.03    0.27
   1  23   4    0.41    0.26
   1 -23   4    0.39    0.27
  -1  23  -4    0.22    0.26
   1 -23   5    0.10    0.26
  -1  23  -5    0.03    0.26
  -1 -23  -8   -0.05    0.29
  -1  23  -8    0.38    0.32
  -1 -23  -9    0.00    0.30
   1 -23  11    0.74    0.35
  -1 -23 -11    0.60    0.32
   1 -23  12    0.13    0.32
   1 -23  13    0.20    0.38
  -1 -23 -13    0.30    0.36
  -1 -24  13    0.33    0.36
   1 -24 -13    0.15    0.34
  -1 -24  12    0.01    0.38
   1 -24 -12    0.05    0.33
  -1 -24  10   -0.01    0.32
   1  24 -10   -0.05    0.36
   1 -24  -9    0.02    0.28
  -1 -24   9    0.16    0.30
   1  24  -9    0.10    0.34
   1  24  -8    0.25    0.33
   1 -24  -7    0.02    0.26
  -1 -24   6    0.19    0.31
   1  24  -6   -0.02    0.31
   1 -24  -5    0.00    0.26
  -1 -24   5    0.11    0.28
   1  24  -5    0.17    0.31
   1 -24  -4    0.04    0.26
  -1 -24   4    0.11    0.27
   1  24  -4    0.04    0.30
  -1  24   3   -0.01    0.24
  -1 -24   3   -0.01    0.24
   1  24  -3    0.15    0.30
  -1 -24   2    0.11    0.23
   1  24  -2    0.00    0.29
  -1  24   2    0.07    0.24
   1  24  -1    0.23    0.29
  -1 -24   1    0.33    0.22
  -1  24   1   -0.02    0.26
   1 -24   0    0.05    0.23
  -1  24   0    0.06    0.26
   1 -24   1    0.56    0.23
  -1  24  -1    0.29    0.25
   1  24   1    0.60    0.26
   1 -24   2    0.29    0.25
  -1  24  -2    0.10    0.25
   1  24   2   -0.03    0.25
  -1  24  -3    0.37    0.28
   1 -24   3    0.15    0.27
  -1  24  -4    0.13    0.30
   1 -24   4   -0.02    0.25
   1 -24   5    0.08    0.29
  -1  24  -5    0.21    0.30
   1  24   6    0.00    0.27
  -1  24  -6    0.10    0.27
  -1  24  -7    0.67    0.30
  -1 -24  -7    0.50    0.27
   1 -24   7    0.38    0.31
   1 -24   8    0.04    0.33
  -1 -24  -8    0.23    0.28
  -1  24  -8    0.12    0.34
   1 -24  10    0.56    0.31
  -1 -24 -10    0.10    0.31
  -1 -24 -12    0.27    0.37
   1 -24  12    0.06    0.36
   1 -24  13    0.38    0.39
   1 -25 -13    0.21    0.36
  -1 -25  12    0.17    0.33
   1 -25 -12    0.42    0.35
   1 -25 -11   -0.04    0.31
  -1 -25  11    0.34    0.36
  -1 -25  10    0.11    0.36
  -1 -25   9   -0.04    0.34
   1  25  -9    0.20    0.29
   1  25  -8    0.01    0.29
  -1 -25   8   -0.06    0.30
   1 -25  -7    0.04    0.27
   1  25  -7   -0.06    0.32
   1  25  -6    0.34    0.33
   1 -25  -6    0.23    0.26
  -1 -25   6    0.12    0.28
   1  25  -5   -0.05    0.32
   1 -25  -4    0.42    0.25
  -1 -25   4   -0.02    0.28
   1  25  -4    0.46    0.32
   1  25  -3    0.05    0.30
  -1  25   3    0.00    0.26
  -1  25   2    0.26    0.26
   1  25  -2    0.24    0.29
  -1 -25   2    0.17    0.24
   1  25  -1    0.36    0.27
   1  25   0   -0.04    0.27
  -1  25   0    0.22    0.28
   1 -25   1    0.13    0.23
   1 -25   2    0.37    0.25
   1  25   2    0.15    0.28
  -1  25  -2    0.06    0.27
  -1  25  -3    0.33    0.30
   1  25   3    0.29    0.29
   1 -25   3   -0.04    0.26
   1  25   4    0.28    0.28
  -1 -25  -4    0.00    0.24
   1 -25   4   -0.04    0.27
  -1  25  -4    0.11    0.29
   1  25   5    0.01    0.29
   1 -25   6    0.15    0.27
  -1  25  -6    0.05    0.32
   1 -25   8    0.14    0.34
  -1  25  -8    0.22    0.30
   1 -25   9    0.12    0.33
  -1 -25  -9   -0.05    0.30
   1 -25  10    0.68    0.33
  -1 -25 -10    0.76    0.33
  -1 -25 -11    0.23    0.35
   1 -25  11    0.03    0.35
  -1 -25 -12   -0.05    0.36
  -1 -26  12    0.23    0.41
  -1 -26  11    0.35    0.37
   1  26 -10    0.10    0.35
  -1 -26   9    0.17    0.34
   1  26  -9    0.29    0.37
   1  26  -8    0.36    0.35
  -1 -26   8    0.40    0.35
   1  26  -7    0.27    0.31
   1 -26  -6   -0.03    0.29
  -1 -26   6    0.01    0.30
   1  26  -5    0.00    0.32
  -1 -26   4   -0.04    0.27
   1  26  -4    0.19    0.33
   1 -26  -4    0.25    0.26
   1  26  -3    0.21    0.31
   1 -26  -3    0.11    0.27
  -1 -26   3    0.05    0.26
  -1  26   2    0.27    0.27
   1  26  -2    0.39    0.28
  -1 -26   2    0.46    0.25
  -1  26   1    0.61    0.28
   1  26  -1    0.71    0.31
   1  26   0    0.07    0.31
   1 -26   1    0.43    0.26
  -1  26  -1    0.08    0.28
   1  26   1   -0.07    0.29
   1  26   2    0.07    0.31
   1  26   3    0.02    0.28
   1 -26   3   -0.02    0.26
  -1  26  -3    0.25    0.31
   1  26   5   -0.01    0.30
  -1  26  -6   -0.02    0.29
  -1  26  -7   -0.04    0.33
   1 -26   7   -0.02    0.33
  -1 -26 -10   -0.03    0.32
   1 -26  11    0.07    0.38
  -1 -26 -11    0.08    0.34
  -1 -27  10   -0.01    0.36
   1  27 -10    0.02    0.37
   1  27  -9    0.03    0.32
  -1 -27   9   -0.03    0.32
   1  27  -8    0.26    0.35
  -1 -27   8    0.05    0.31
   1  27  -7   -0.01    0.36
  -1 -27   6    0.05    0.33
   1  27  -6    0.01    0.31
   1 -27  -5    0.00    0.28
   1  27  -5    0.35    0.30
  -1 -27   5    0.02    0.31
   1 -27  -4    0.03    0.29
  -1 -27   4    0.04    0.28
   1  27  -4    0.22    0.33
   1 -27  -3    0.24    0.27
  -1 -27   3    0.12    0.28
   1  27  -3    0.25    0.31
   1  27  -2    0.23    0.29
   1  27  -1   -0.02    0.33
  -1  27   1    0.00    0.29
  -1  27   0    0.04    0.28
   1  27   0    0.06    0.29
   1  27   1   -0.03    0.32
  -1  27  -1    0.16    0.29
  -1  27  -3    0.08    0.29
   1  27   3    0.03    0.29
   1  27   4    0.05    0.31
   1 -27   4    0.06    0.28
  -1  27  -6    0.23    0.33
   1 -27   7   -0.02    0.29
   1 -27   9    0.22    0.31
   1 -27  10   -0.01    0.36
  -1 -28  10    0.04    0.37
   1  28  -9    0.40    0.39
  -1 -28   9    0.14    0.37
   1  28  -8   -0.01    0.32
  -1 -28   8    0.14    0.33
   1  28  -7    0.06    0.35
   1  28  -6    0.13    0.35
   1  28  -5    0.12    0.31
   1 -28  -5    0.16    0.29
  -1 -28   5    0.10    0.30
   1 -28  -4    0.05    0.30
   1  28  -4    0.09    0.34
   1 -28  -3    0.19    0.28
   1  28  -3   -0.03    0.30
   1  28  -2    0.02    0.33
   1  28  -1    0.02    0.29
  -1  28   0    0.33    0.29
   1  28   0    0.04    0.33
   1  28   1    0.27    0.30
  -1  28  -1    0.14    0.31
  -1  28  -2    0.00    0.31
   1 -28   2    0.04    0.27
  -1  28  -3    0.04    0.30
   1 -28   3   -0.03    0.27
   1  28   3   -0.05    0.32
   1 -28   4    0.05    0.31
   1  28   4   -0.06    0.33
   1 -28   5   -0.05    0.29
  -1  28  -6   -0.07    0.34
  -1  28  -7    0.08    0.34
   1 -28   8    0.08    0.34
   1 -28   9    0.03    0.34
  -1 -29   8    0.19    0.36
   1  29  -8    0.62    0.37
   1  29  -7    0.07    0.25
  -1 -29   7   -0.06    0.32
  -1 -29   5    0.21    0.30
   1 -29  -4    0.06    0.31
   1  29  -3    0.04    0.31
   1  29  -2    0.24    0.35
   1  29  -1    0.13    0.32
   1  29   0    0.31    0.31
   1  29   1    0.23    0.33
   1  29   2    0.00    0.33
   1 -29   3    0.32    0.31
   1  29   3    0.16    0.34
  -1  29  -3    0.06    0.31
  -1  29  -4    0.26    0.35
  -1  29  -5    0.29    0.35
   1 -29   5    0.02    0.33
  -1  29  -7    0.01    0.37
   1 -29   8    0.03    0.31
   1  30  -6    0.10    0.38
   1  30  -5    0.26    0.33
   1 -30  -4    0.06    0.32
   1  30  -4    0.28    0.37
   1 -30  -3    0.06    0.31
   1  30  -2    0.01    0.32
   1 -30  -2    0.15    0.30
   1  30  -1    0.08    0.35
   1  30   0   -0.05    0.34
  -1  30  -2    0.16    0.33
   1 -30   4   -0.05    0.32
  -1  30  -4    0.18    0.35
   1 -30   5    0.20    0.30
  -1  30  -5    0.12    0.36
  -1  30  -6    0.14    0.35
   1 -30   6    0.04    0.32
   1  31  -4    0.03    0.37
   1 -31  -3   -0.01    0.33
   1 -31  -2    0.07    0.32
   1  31  -2   -0.06    0.34
   1  31  -1   -0.05    0.33
   1  31   0    0.19    0.33
   1  31   1    0.08    0.33
  -1  31  -5    0.15    0.38
   1 -31   5    0.04    0.34
   1  32  -2    0.27    0.39
   1  32  -1    0.41    0.38
   1  32   0    0.01    0.37
   2   0 -18    0.85    0.26
   2   0 -18    1.10    0.30
   2   0 -17    0.03    0.22
   2   0 -16    2.63    0.30
   2   0 -16    2.09    0.25
   2   0 -15   -0.01    0.22
   2   0 -14    1.48    0.22
   2   0 -14    1.44    0.24
   2   0 -13    0.03    0.19
   2   0 -13   -0.02    0.20
   2   0 -12   17.44    0.37
   2   0 -12   17.37    0.36
   2   0 -11   -0.03    0.18
   2   0 -10   33.16    0.42
   2   0 -10   34.07    0.40
   2   0  -9    0.05    0.17
   2   0  -9   -0.07    0.17
   2   0  -8   24.80    0.32
   2   0  -8   25.30    0.32
   2   0  -7    0.02    0.15
   2   0  -6   68.22    0.42
   2   0  -6   69.40    0.44
   2   0  -5    0.10    0.15
   2   0  -5    0.06    0.14
   2   0  -4   34.02    0.29
   2   0  -4   32.29    0.28
   2   0  -4   33.96    0.19
   2   0  -3   -0.07    0.13
   2   0  -3    0.01    0.06
  -2   0   3    0.02    0.08
   2   0  -2   45.59    0.26
  -2   0   2   42.80    0.69
   2   0  -2   44.41    0.26
   2   0  -1    0.01    0.08
   2   0  -1    0.11    0.08
   2   0   0    5.01    0.10
   2   0   0    4.90    0.09
   2   0   0    4.92    0.12
   2   0   1    0.04    0.05
   2   0   1    0.05    0.07
   2   0   2   27.12    0.25
   2   0   2   28.24    0.20
   2   0   3    0.01    0.14
   2   0   3    0.07    0.12
   2   0   4   47.47    0.34
   2   0   4   47.22    0.27
   2   0   5    0.06    0.11
   2   0   5    0.03    0.13
   2   0   6    4.36    0.18
   2   0   6    4.44    0.14
   2   0   7   -0.04    0.14
  -2   0  -7   -0.05    0.09
   2   0   7    0.02    0.12
   2   0   9    0.01    0.18
   2   0  10    8.64    0.23
  -2   0 -10    8.39    0.29
   2   0  10    8.55    0.26
   2   0  11    0.01    0.19
  -2   0 -11   -0.05    0.23
   2   0  11    0.07    0.16
   2   0  12   19.52    0.36
  -2   0 -12   20.11    0.40
   2   0  13   -0.01    0.20
  -2   0 -13    0.06    0.24
  -2   0 -14    0.02    0.24
   2   0  14    0.20    0.21
   2   0  15   -0.04    0.22
  -2   0 -16    0.19    0.28
  -2   0 -17   -0.01    0.29
   2  -1 -21   -0.04    0.37
   2  -1 -19    0.01    0.32
   2   1 -19    0.04    0.31
   2  -1 -18    0.20    0.31
   2  -1 -18    0.08    0.24
   2   1 -18    0.07    0.30
   2  -1 -17    0.09    0.24
   2   1 -17   -0.04    0.26
   2  -1 -17   -0.07    0.28
   2  -1 -16   -0.03    0.24
   2   1 -16    0.20    0.24
   2   1 -16   -0.06    0.22
   2  -1 -16   -0.02    0.23
   2  -1 -15    0.56    0.26
   2   1 -15    0.52    0.22
   2   1 -15    0.63    0.24
   2  -1 -15    0.44    0.21
   2   1 -14    4.17    0.25
   2  -1 -14    4.68    0.31
   2  -1 -14    4.50    0.26
   2   1 -14    4.34    0.28
   2   1 -13    0.06    0.20
   2  -1 -13   -0.01    0.23
   2   1 -13    0.03    0.20
   2   1 -12    3.02    0.25
   2  -1 -12    3.01    0.26
   2  -1 -12    3.10    0.23
   2   1 -12    2.97    0.22
   2   1 -11    7.89    0.27
   2  -1 -11    7.79    0.27
   2  -1 -11    7.96    0.26
   2   1 -11    7.82    0.27
   2  -1 -10    0.53    0.21
   2  -1 -10    0.43    0.16
   2   1 -10    0.35    0.18
   2   1 -10    0.44    0.19
   2  -1  -9   -0.01    0.14
   2  -1  -9    0.05    0.18
   2   1  -9    0.02    0.15
   2   1  -9    0.03    0.15
   2   1  -8   34.83    0.37
   2  -1  -8   34.31    0.36
   2  -1  -8   35.29    0.36
   2   1  -8   34.98    0.35
   2   1  -7    3.31    0.17
   2  -1  -7    3.57    0.17
   2   1  -7    3.52    0.17
   2  -1  -7    3.41    0.18
   2  -1  -6   42.88    0.36
   2   1  -6   43.58    0.34
   2   1  -6   44.02    0.35
   2  -1  -6   43.46    0.35
   2   1  -5    2.00    0.15
   2  -1  -5    1.91    0.15
   2  -1  -5    1.96    0.14
   2   1  -5    1.98    0.15
   2   1  -5    1.99    0.11
   2  -1  -4   18.71    0.22
   2   1  -4   18.50    0.23
   2  -1  -4   19.78    0.23
   2   1  -4   19.14    0.17
   2  -1  -3   91.51    1.53
   2   1  -3   94.96    1.17
   2  -1  -3   91.14    1.46
  -2  -1   3   93.97    1.15
   2  -1  -2   79.89    0.88
   2  -1  -2   83.87    1.33
   2  -1  -2   84.92    1.29
  -2  -1   2   82.74    1.09
  -2  -1   1   42.72    0.22
   2  -1  -1   43.04    0.74
   2  -1  -1   45.94    0.81
   2  -1  -1   42.40    0.23
   2   1   0    0.02    0.11
   2  -1   0    0.02    0.08
   2  -1   1  329.50    2.60
   2  -1   1  333.43    2.43
   2  -1   1  336.76    2.19
   2   1   2    7.75    0.17
   2  -1   2    8.53    0.15
   2  -1   2    7.75    0.18
   2   1   3    2.45    0.16
   2   1   3    2.53    0.11
   2  -1   3    2.50    0.14
   2  -1   4   85.17    1.45
   2   1   4   84.14    1.66
   2  -1   4   84.62    0.44
  -2   1  -4   86.39    0.96
   2   1   4   87.88    1.25
   2   1   5   26.49    0.21
   2  -1   5   25.00    0.28
   2  -1   5   24.94    0.24
  -2   1  -5   25.92    0.18
   2   1   5   26.03    0.27
   2  -1   6    6.39    0.20
   2  -1   6    6.32    0.17
   2   1   6    6.12    0.19
  -2   1  -6    6.29    0.12
   2   1   6    6.20    0.14
   2  -1   7   15.89    0.23
  -2   1  -7   15.34    0.19
   2   1   7   15.95    0.20
   2  -1   7   15.51    0.26
   2   1   7   15.48    0.26
   2   1   8   76.45    0.41
   2  -1   8   76.17    0.46
   2   1   8   73.66    0.52
   2  -1   8   74.31    0.53
  -2   1  -8   76.34    0.41
   2  -1   9   10.14    0.27
  -2   1  -9   10.56    0.20
  -2   1  -9   10.17    0.26
   2   1   9   10.29    0.26
   2  -1   9   10.34    0.24
   2   1   9   10.51    0.20
   2   1  10    6.63    0.20
  -2  -1 -10    6.19    0.27
   2  -1  10    6.33    0.22
  -2   1 -10    5.83    0.19
   2  -1  10    6.44    0.25
   2   1  10    6.30    0.24
  -2   1 -10    6.29    0.27
   2  -1  11   14.10    0.29
  -2  -1 -11   14.11    0.36
  -2   1 -11   13.48    0.33
   2  -1  11   13.90    0.32
   2   1  11   14.28    0.26
   2   1  11   14.20    0.31
  -2   1 -11   13.90    0.25
  -2   1 -12    0.48    0.22
   2   1  12    0.56    0.20
   2  -1  12    0.62    0.21
   2  -1  12    0.89    0.19
  -2  -1 -12    0.68    0.25
   2   1  13    1.25    0.22
  -2  -1 -13    1.10    0.26
   2  -1  13    0.90    0.21
  -2   1 -13    1.23    0.24
   2  -1  14    3.90    0.26
  -2   1 -14    4.78    0.30
   2   1  14    4.13    0.25
  -2  -1 -14    4.29    0.29
   2  -1  15    1.23    0.24
  -2  -1 -15    0.99    0.27
  -2   1 -15    1.18    0.26
  -2  -1 -16    0.32    0.30
  -2   1 -16    0.24    0.27
  -2  -1 -18    0.12    0.31
   2  -2 -21    0.47    0.39
   2  -2 -20   -0.03    0.34
   2  -2 -19    0.08    0.31
   2  -2 -18    0.17    0.25
   2  -2 -18    0.06    0.32
   2   2 -18    0.26    0.25
   2   2 -18    0.36    0.28
   2  -2 -17    0.16    0.23
   2   2 -17    0.03    0.26
   2   2 -17    0.06    0.24
   2  -2 -17   -0.02    0.27
   2   2 -16    0.37    0.22
   2  -2 -16    0.12    0.21
   2   2 -16    0.35    0.25
   2  -2 -16    0.34    0.28
   2  -2 -15    0.06    0.20
   2   2 -15   -0.05    0.24
   2   2 -15    0.12    0.19
   2  -2 -15    0.20    0.26
   2   2 -14    0.33    0.21
   2  -2 -14    0.17    0.20
   2   2 -14    0.16    0.23
   2  -2 -14    0.25    0.23
   2  -2 -13    1.92    0.23
   2   2 -13    1.66    0.23
   2   2 -13    1.94    0.23
   2  -2 -13    2.15    0.22
   2   2 -12    5.02    0.25
   2  -2 -12    5.12    0.27
   2   2 -12    4.87    0.27
   2  -2 -12    5.45    0.27
   2  -2 -11    3.80    0.25
  -2   2  11    3.95    0.15
   2   2 -11    3.83    0.23
   2  -2 -11    3.57    0.27
   2   2 -11    3.68    0.23
   2   2 -10   24.76    0.36
  -2   2  10   25.08    0.24
   2  -2 -10   24.08    0.35
   2   2 -10   24.43    0.35
   2  -2 -10   23.32    0.36
   2  -2  -9    0.07    0.19
   2   2  -9    0.02    0.15
   2  -2  -9    0.18    0.17
   2   2  -9   -0.01    0.17
   2   2  -8    0.99    0.17
   2  -2  -8    1.08    0.14
   2  -2  -8    1.10    0.17
   2   2  -8    1.12    0.15
   2  -2  -7   62.69    0.45
   2  -2  -7   64.23    0.46
   2   2  -7   63.88    0.45
   2   2  -7   63.53    0.42
   2   2  -6    0.05    0.12
   2  -2  -6    0.16    0.15
   2   2  -6    0.02    0.13
   2   2  -6    0.16    0.11
   2  -2  -6    0.02    0.14
   2  -2  -5   11.28    0.21
   2   2  -5   11.82    0.17
   2  -2  -5   12.12    0.20
   2  -2  -4   42.55    0.32
   2   2  -4   45.12    0.26
   2  -2  -4   43.80    0.32
   2  -2  -4   45.92    0.33
   2  -2  -3   61.06    0.35
   2   2  -3   60.61    1.06
   2  -2  -3   58.37    0.32
  -2  -2   3   59.84    0.28
   2  -2  -3   61.43    0.33
  -2  -2   2   56.40    0.27
   2  -2  -2   57.62    0.31
   2  -2  -2   56.53    1.13
   2  -2  -2   57.28    1.08
   2  -2  -1  181.33    1.88
  -2  -2   1  189.03    1.86
   2  -2  -1  182.12    1.89
   2  -2  -1  188.91    1.54
   2  -2  -1  188.95    1.70
   2  -2   0 1000.00    4.11
   2   2   0  957.64    4.35
   2  -2   0  988.09    4.27
   2  -2   1  230.40    2.17
   2  -2   1  231.59    2.03
   2   2   1  234.24    2.29
   2  -2   2  545.41    3.49
   2   2   2  542.09    3.72
   2   2   3   27.36    0.27
   2  -2   3   26.68    0.24
   2   2   4   35.00    0.19
   2  -2   4   35.27    0.28
  -2   2  -4   35.49    0.16
   2   2   4   35.01    0.29
   2  -2   5   17.28    0.22
   2   2   5   16.41    0.23
  -2   2  -5   17.28    0.15
   2   2   5   18.07    0.16
  -2   2  -6   78.52    0.32
   2   2   6   77.49    0.32
   2  -2   6   77.32    0.43
  -2   2  -7   10.18    0.16
   2   2   7   10.17    0.16
   2   2   7    9.82    0.23
   2  -2   7    9.91    0.21
   2   2   8    2.43    0.19
   2  -2   8    2.26    0.18
   2   2   8    2.65    0.13
  -2   2  -8    2.04    0.13
  -2   2  -9    0.71    0.13
  -2   2  -9    0.84    0.19
   2  -2   9    0.79    0.19
   2   2   9    0.96    0.18
   2   2   9    0.75    0.13
   2  -2   9    0.78    0.18
  -2   2 -10    0.23    0.20
   2   2  10   -0.05    0.14
   2  -2  10    0.06    0.20
  -2  -2 -10   -0.02    0.25
   2  -2  10   -0.02    0.18
   2   2  10    0.12    0.19
  -2  -2 -11    0.96    0.26
  -2   2 -11    0.93    0.15
  -2   2 -11    0.97    0.21
   2  -2  11    0.93    0.20
   2  -2  11    0.95    0.20
   2   2  11    0.93    0.19
   2  -2  12    3.23    0.22
  -2   2 -12    3.64    0.25
   2   2  12    3.00    0.22
  -2  -2 -12    3.31    0.29
   2  -2  12    3.36    0.24
  -2   2 -13    1.51    0.23
  -2  -2 -13    1.49    0.28
   2  -2  13    1.46    0.23
   2   2  13    1.66    0.21
   2   2  14    2.77    0.23
  -2   2 -14    2.72    0.26
  -2  -2 -14    2.59    0.28
   2  -2  14    2.57    0.25
  -2  -2 -15   -0.06    0.25
   2  -2  15    0.12    0.22
  -2   2 -16    0.32    0.27
   2  -2  16    0.64    0.25
  -2  -2 -16    0.54    0.31
  -2  -2 -17    0.18    0.29
  -2  -2 -18    1.66    0.35
   2  -3 -21    0.13    0.39
   2  -3 -20    0.43    0.35
   2  -3 -19    0.00    0.31
   2  -3 -18   -0.06    0.33
   2   3 -17   -0.06    0.23
   2  -3 -17   -0.05    0.27
   2   3 -16    0.38    0.22
   2  -3 -16    0.39    0.24
   2  -3 -16    0.32    0.29
   2   3 -16    0.46    0.25
   2  -3 -15   -0.05    0.22
   2   3 -15    0.08    0.23
   2   3 -14    0.58    0.22
   2  -3 -14    0.84    0.23
   2  -3 -14    0.65    0.21
   2   3 -14    0.65    0.22
   2  -3 -13   -0.02    0.22
   2  -3 -13    0.11    0.19
   2   3 -13    0.07    0.20
   2   3 -12    0.15    0.20
   2   3 -12    0.03    0.21
   2  -3 -12   -0.02    0.21
   2  -3 -12    0.08    0.21
   2   3 -11    3.18    0.23
   2   3 -11    3.01    0.22
   2  -3 -11    2.85    0.24
   2  -3 -11    3.23    0.24
  -2   3  10    6.99    0.15
   2   3 -10    7.24    0.24
   2   3 -10    7.44    0.24
   2  -3 -10    6.71    0.28
   2  -3 -10    7.31    0.25
   2   3  -9    3.08    0.21
  -2   3   9    3.02    0.11
   2   3  -9    3.19    0.18
   2  -3  -9    3.09    0.21
   2  -3  -9    2.93    0.20
   2   3  -8   17.74    0.29
   2  -3  -8   18.02    0.29
  -2   3   8   18.09    0.15
   2   3  -8   18.71    0.27
   2  -3  -8   18.05    0.29
   2   3  -7    0.07    0.12
   2  -3  -7   -0.04    0.12
  -2   3   7    0.03    0.06
   2  -3  -7    0.28    0.17
   2  -3  -6    4.29    0.18
   2  -3  -6    4.17    0.20
   2   3  -6    4.01    0.16
   2  -3  -6    4.21    0.19
   2  -3  -5    8.38    0.20
   2   3  -5    9.27    0.17
   2  -3  -5    9.67    0.21
   2  -3  -5    9.13    0.20
   2  -3  -4  201.90    2.55
   2  -3  -4  206.83    2.52
   2   3  -4  206.40    2.27
   2   3  -3    1.14    0.13
   2  -3  -3    1.06    0.12
   2  -3  -3    1.05    0.15
   2  -3  -3    1.03    0.12
  -2  -3   3    1.10    0.14
   2  -3  -3    1.02    0.15
  -2  -3   2    0.37    0.13
   2  -3  -2    0.28    0.11
   2  -3  -2    0.15    0.11
   2  -3  -2    0.25    0.05
   2  -3  -2    0.25    0.12
   2  -3  -2    0.27    0.13
   2  -3  -1  648.74    3.80
   2  -3  -1  654.09    3.81
   2  -3   0   93.49    1.42
   2  -3   0   92.04    1.41
  -2  -3   0   93.22    1.47
   2  -3   1   68.87    0.34
   2  -3   1   70.83    1.24
   2   3   1   68.40    0.35
   2  -3   2  379.61    3.10
   2   3   2  369.89    3.15
   2  -3   3  129.05    1.91
   2   3   3  126.18    1.95
   2  -3   4   28.04    0.27
  -2   3  -4   28.16    0.15
   2   3   4   28.28    0.28
   2   3   5   19.44    0.25
   2   3   5   19.44    0.14
   2  -3   5   18.55    0.24
  -2   3  -5   19.82    0.16
  -2   3  -6   -0.07    0.08
   2  -3   6    0.03    0.13
   2   3   6    0.05    0.07
   2   3   6   -0.03    0.14
   2   3   7    0.16    0.08
  -2   3  -7    0.11    0.09
   2  -3   7    0.00    0.15
   2   3   7    0.17    0.15
  -2   3  -8   12.58    0.24
   2   3   8   13.14    0.17
   2  -3   8   12.83    0.26
   2   3   8   11.98    0.25
  -2   3  -8   12.18    0.19
   2   3   9    3.76    0.14
   2  -3   9    3.52    0.21
   2   3   9    3.79    0.20
  -2   3  -9    3.63    0.21
  -2   3  -9    3.49    0.15
   2  -3  10   59.18    0.50
  -2   3 -10   58.67    0.50
  -2  -3 -10   57.87    0.56
   2   3  10   56.97    0.49
  -2   3 -10   56.61    0.41
   2  -3  11    1.52    0.21
   2   3  11    1.80    0.20
  -2   3 -11    1.30    0.21
   2  -3  11    1.39    0.21
  -2  -3 -11    1.25    0.24
   2   3  12    0.08    0.19
  -2  -3 -12    0.01    0.23
   2   3  13    2.50    0.22
   2  -3  13    2.53    0.23
  -2   3 -13    2.52    0.25
   2  -3  13    2.87    0.24
  -2  -3 -13    2.55    0.29
  -2  -3 -14    0.77    0.28
   2  -3  14    0.88    0.23
   2   3  14    0.65    0.21
  -2   3 -14    0.40    0.22
  -2  -3 -15   -0.06    0.26
   2  -3  16    0.81    0.26
  -2  -3 -16    1.27    0.32
  -2  -3 -17    0.30    0.32
  -2  -3 -18    0.11    0.32
  -2  -3 -19    0.13    0.36
  -2  -3 -20    0.21    0.36
   2  -4 -21    0.01    0.39
   2  -4 -20   -0.05    0.33
   2  -4 -19   -0.03    0.31
   2  -4 -18    0.56    0.34
   2   4 -17    0.01    0.22
   2  -4 -17    0.04    0.27
   2   4 -17    0.04    0.25
   2  -4 -16    0.57    0.30
   2   4 -16    0.50    0.22
   2   4 -16    0.75    0.24
   2   4 -15    1.57    0.23
   2  -4 -15    1.58    0.24
   2   4 -15    1.54    0.24
   2  -4 -15    1.48    0.27
   2   4 -14    0.50    0.22
   2  -4 -14    0.57    0.22
   2   4 -14    0.73    0.21
   2  -4 -14    0.62    0.23
   2  -4 -13    0.42    0.21
   2   4 -13    0.23    0.21
   2   4 -13    0.24    0.22
   2  -4 -13    0.51    0.24
   2   4 -12    9.94    0.30
   2  -4 -12    9.57    0.29
   2   4 -12   11.08    0.30
   2  -4 -12    9.84    0.34
   2   4 -11    4.18    0.24
   2  -4 -11    4.27    0.25
   2   4 -11    4.73    0.23
   2  -4 -11    4.53    0.25
   2   4 -10    0.25    0.17
   2  -4 -10    0.09    0.19
   2  -4 -10    0.18    0.21
   2   4 -10    0.07    0.18
   2   4  -9    0.61    0.16
   2   4  -9    0.52    0.19
   2  -4  -9    0.69    0.20
  -2   4   9    0.48    0.09
   2  -4  -9    0.58    0.16
   2  -4  -8    4.06    0.22
   2   4  -8    3.79    0.17
  -2   4   8    3.78    0.09
   2   4  -8    3.93    0.20
   2  -4  -8    3.73    0.21
   2  -4  -7    8.93    0.22
   2  -4  -7    8.35    0.22
   2   4  -7    8.57    0.21
   2  -4  -7    8.41    0.22
   2  -4  -6   83.71    0.49
   2  -4  -6   83.34    0.50
   2   4  -6   85.23    0.47
   2  -4  -6   84.55    0.51
   2  -4  -5  119.80    2.04
   2   4  -5  124.04    0.52
   2  -4  -5  119.86    2.12
   2  -4  -5  123.38    2.23
   2  -4  -5  126.07    2.20
   2  -4  -4   28.21    0.27
   2  -4  -4   27.99    0.28
   2  -4  -4   27.83    0.29
   2   4  -4   28.70    0.26
   2  -4  -4   29.60    0.29
   2  -4  -3    0.16    0.13
   2  -4  -3    0.04    0.13
   2  -4  -3    0.27    0.14
   2  -4  -3    0.08    0.14
   2   4  -3    0.00    0.12
  -2  -4   3    0.01    0.13
   2  -4  -2   60.26    0.36
   2  -4  -2   59.51    0.31
   2  -4  -2   61.74    1.25
  -2  -4   2   61.71    0.35
   2  -4  -2   60.40    0.35
  -2  -4   1  494.47    3.51
   2  -4  -1  483.30    3.51
  -2  -4   0    1.88    0.16
   2  -4   0    2.07    0.14
   2  -4   0    2.10    0.14
  -2  -4  -1  118.37    1.81
   2  -4   1  116.86    1.75
   2  -4   2  242.61    2.62
   2   4   2  239.76    2.61
   2  -4   3   17.77    0.22
   2   4   3   18.05    0.24
   2   4   4    0.59    0.13
   2  -4   4    0.51    0.15
   2  -4   5    1.44    0.14
   2   4   5    1.53    0.15
  -2   4  -6   11.90    0.15
   2   4   6   11.99    0.11
   2  -4   6   11.85    0.24
   2   4   6   11.43    0.22
  -2   4  -7    7.80    0.15
   2   4   7    7.56    0.21
   2   4   7    7.74    0.11
   2  -4   7    7.60    0.23
   2   4   8   14.33    0.15
  -2   4  -8   14.12    0.20
   2  -4   8   14.25    0.28
  -2   4  -8   14.64    0.25
   2   4   8   14.55    0.27
  -2   4  -9    0.65    0.17
   2  -4   9    0.74    0.19
  -2   4  -9    0.55    0.12
   2   4   9    0.75    0.18
  -2   4 -10   39.82    0.41
   2   4  10   39.68    0.43
  -2  -4 -10   39.45    0.50
  -2   4 -10   37.11    0.34
   2  -4  10   38.77    0.44
  -2   4 -11    0.04    0.18
   2   4  11   -0.03    0.18
   2  -4  11    0.03    0.20
   2  -4  12    1.60    0.23
   2   4  12    1.87    0.21
   2  -4  12    1.33    0.23
  -2  -4 -12    1.79    0.28
  -2   4 -12    1.70    0.21
   2   4  13    0.41    0.20
  -2  -4 -13    0.57    0.24
   2  -4  13    0.41    0.21
  -2   4 -13    0.60    0.21
   2  -4  13    0.46    0.23
  -2  -4 -14    1.63    0.29
   2  -4  14    1.37    0.24
   2  -4  14    1.39    0.23
  -2  -4 -15    0.01    0.30
   2  -4  15    0.00    0.22
   2  -4  16    0.01    0.25
  -2  -4 -17    0.00    0.33
  -2  -4 -18   -0.05    0.32
  -2  -4 -20    0.15    0.38
   2  -5 -21    0.17    0.37
   2  -5 -18    0.50    0.33
   2   5 -17    0.19    0.24
   2   5 -16    0.02    0.23
   2  -5 -16    0.03    0.28
   2  -5 -15    0.89    0.29
   2   5 -15    0.92    0.22
   2   5 -15    0.77    0.22
   2  -5 -14    3.79    0.28
   2   5 -14    3.97    0.25
   2  -5 -14    4.09    0.23
   2  -5 -14    4.08    0.27
   2   5 -14    4.22    0.25
   2   5 -13    3.17    0.25
   2  -5 -13    3.68    0.27
   2  -5 -13    4.00    0.26
   2   5 -13    3.46    0.24
   2   5 -12   27.09    0.42
   2  -5 -12   28.06    0.45
   2   5 -12   27.85    0.40
   2  -5 -12   27.02    0.43
   2  -5 -11    4.67    0.25
   2   5 -11    4.99    0.26
   2  -5 -11    5.24    0.25
   2   5 -11    5.44    0.23
   2  -5 -10    4.31    0.25
   2   5 -10    4.26    0.24
   2   5 -10    4.42    0.20
   2  -5 -10    4.17    0.25
   2   5  -9    8.63    0.26
   2  -5  -9    8.37    0.28
   2  -5  -9    9.02    0.24
   2  -5  -9    8.62    0.12
   2  -5  -8   19.47    0.31
   2  -5  -8   19.75    0.28
   2  -5  -8   18.98    0.32
   2   5  -8   19.50    0.28
   2  -5  -7   39.45    0.38
   2  -5  -7   36.39    0.38
   2  -5  -7   37.79    0.35
   2   5  -7   36.82    0.35
   2  -5  -6    5.75    0.17
   2  -5  -6    5.93    0.20
   2  -5  -6    5.39    0.20
   2   5  -6    5.74    0.19
   2  -5  -6    5.63    0.18
   2  -5  -5   35.85    0.31
   2  -5  -5   36.96    0.34
   2  -5  -5   36.59    0.33
   2   5  -5   35.77    0.31
   2  -5  -5   35.78    0.33
   2  -5  -4    1.40    0.11
   2  -5  -4    1.65    0.14
   2   5  -4    1.31    0.13
   2  -5  -4    1.40    0.15
   2  -5  -4    1.21    0.13
   2  -5  -3   46.95    0.34
   2  -5  -3   45.45    0.31
   2  -5  -3   44.91    0.32
   2   5  -3   47.01    0.33
   2  -5  -2  132.61    1.99
  -2  -5   2  131.44    1.97
   2  -5  -2  128.29    1.99
   2  -5  -2  130.03    1.75
  -2  -5   1  154.20    2.11
  -2   5   1  156.97    1.48
   2  -5  -1  149.55    1.95
   2  -5  -1  154.82    1.68
   2  -5  -1  153.71    2.10
   2  -5   0    1.85    0.15
  -2   5   0    1.97    0.12
  -2  -5   0    1.81    0.17
   2  -5   0    1.81    0.14
   2  -5   1   63.83    0.36
  -2  -5  -1   65.29    0.39
  -2  -5  -2  124.79    2.01
   2  -5   2  124.38    1.99
   2   5   3   75.69    0.42
  -2  -5  -3   76.91    0.88
   2  -5   3   74.57    0.43
   2  -5   4   73.37    0.45
   2   5   4   73.98    0.43
   2   5   5   26.71    0.29
   2  -5   5   25.98    0.31
   2   5   6    3.64    0.17
   2  -5   6    3.39    0.18
  -2   5  -7   10.10    0.19
   2   5   7   10.29    0.23
  -2   5  -7    9.77    0.17
   2  -5   7    9.72    0.24
   2  -5   8   16.58    0.31
  -2   5  -8   16.58    0.25
   2   5   8   16.27    0.28
  -2   5  -8   15.67    0.21
  -2   5  -9    0.73    0.13
   2  -5   9    0.93    0.21
  -2   5  -9    1.03    0.16
   2   5   9    0.84    0.19
  -2   5 -10    0.14    0.17
  -2  -5 -10    0.26    0.23
   2  -5  10    0.23    0.20
   2   5  10    0.03    0.19
   2  -5  11    0.02    0.21
  -2   5 -11   -0.01    0.18
   2   5  11    0.07    0.18
   2   5  12    0.03    0.19
  -2  -5 -12    0.11    0.24
  -2   5 -12    0.21    0.18
   2  -5  12    0.33    0.22
   2  -5  13    0.02    0.22
  -2  -5 -13    0.29    0.28
   2   5  13    0.30    0.21
   2  -5  14    1.74    0.24
   2  -5  14    1.54    0.25
  -2  -5 -14    1.60    0.30
  -2  -5 -15    1.47    0.29
   2  -5  15    1.61    0.26
  -2  -5 -16   -0.05    0.32
  -2  -5 -17    0.11    0.31
   2  -5  17    0.14    0.27
  -2  -5 -18    0.12    0.36
  -2  -5 -19    0.01    0.34
  -2  -5 -20    0.28    0.39
   2  -6 -21    0.03    0.36
   2  -6 -20    0.15    0.37
   2  -6 -18    0.36    0.30
   2   6 -17   -0.05    0.24
   2  -6 -16    1.70    0.28
   2   6 -16    1.56    0.24
   2  -6 -15    0.13    0.28
   2   6 -15   -0.01    0.22
   2  -6 -14    4.32    0.32
   2  -6 -14    3.93    0.23
   2   6 -14    3.86    0.27
   2  -6 -13    0.29    0.18
   2   6 -13    0.04    0.21
   2  -6 -13    0.44    0.24
   2   6 -12    4.69    0.25
   2  -6 -12    4.80    0.22
   2  -6 -12    5.01    0.27
   2  -6 -11    3.45    0.20
   2   6 -11    3.40    0.24
   2  -6 -11    3.63    0.25
   2  -6 -11    3.25    0.25
   2  -6 -10   17.67    0.30
   2  -6 -10   17.20    0.33
   2   6 -10   17.07    0.33
   2  -6 -10   17.04    0.36
   2  -6  -9    0.00    0.08
   2  -6  -9    0.10    0.16
   2  -6  -9    0.06    0.17
   2  -6  -9    0.08    0.20
   2  -6  -8   19.19    0.31
   2  -6  -8   18.81    0.14
   2  -6  -8   19.01    0.33
   2   6  -8   19.90    0.31
   2  -6  -8   20.17    0.31
   2  -6  -8   19.58    0.28
   2  -6  -7    0.36    0.15
   2  -6  -7    0.47    0.17
   2  -6  -7    0.34    0.14
   2  -6  -7    0.30    0.18
   2   6  -7    0.30    0.16
   2  -6  -6   95.15    0.55
   2  -6  -6   95.40    0.51
   2  -6  -6   96.55    0.54
   2   6  -6   94.11    0.53
   2  -6  -5   47.94    0.38
   2  -6  -5   46.30    0.35
   2  -6  -5   44.40    0.36
   2   6  -5   47.22    0.37
   2  -6  -4  151.90    2.32
   2  -6  -4  150.53    2.32
   2  -6  -4  156.04    2.48
   2   6  -4  154.14    2.40
   2  -6  -3   18.45    0.23
   2  -6  -3   17.84    0.22
   2  -6  -3   18.40    0.25
   2   6  -3   17.69    0.23
  -2  -6   2    6.84    0.21
  -2   6   2    7.27    0.12
   2  -6  -2    6.85    0.15
   2  -6  -2    6.71    0.16
   2  -6  -2    7.11    0.18
   2  -6  -1  144.58    1.69
   2  -6  -1  139.67    1.98
   2  -6  -1  143.25    2.16
  -2   6   1  147.90    1.61
  -2  -6   1  139.63    2.13
  -2   6   0  127.83    1.68
  -2  -6   0  124.73    2.02
   2  -6   0  123.51    1.92
  -2  -6  -1    5.87    0.18
  -2   6  -1    6.02    0.15
   2  -6   1    5.61    0.16
  -2  -6  -2    7.09    0.20
   2  -6   2    6.56    0.16
  -2  -6  -3    7.53    0.19
   2  -6   3    7.92    0.19
  -2  -6  -4   17.20    0.25
   2  -6   4   17.01    0.26
  -2  -6  -5   34.08    0.20
   2  -6   5   36.71    0.36
   2   6   6   13.80    0.25
   2  -6   6   11.75    0.25
  -2   6  -7    1.32    0.13
   2  -6   7    1.30    0.19
   2   6   7    1.29    0.17
   2  -6   8    4.50    0.24
   2   6   8    4.39    0.20
  -2   6  -8    4.54    0.16
  -2   6  -8    4.32    0.16
   2  -6   9    3.17    0.24
  -2   6  -9    3.27    0.18
  -2   6  -9    2.95    0.15
   2   6   9    3.31    0.21
   2  -6  10    0.29    0.21
   2   6  10    0.09    0.18
  -2   6 -10    0.01    0.14
  -2   6 -10    0.13    0.17
   2  -6  11    3.71    0.26
  -2  -6 -11    3.39    0.28
   2   6  11    3.98    0.22
  -2   6 -11    3.63    0.20
  -2  -6 -12    8.83    0.37
   2  -6  12    8.62    0.31
   2   6  12    9.13    0.28
  -2  -6 -13    1.06    0.29
   2  -6  13    1.07    0.24
  -2  -6 -14    1.74    0.28
   2  -6  14    1.52    0.26
  -2  -6 -15    0.15    0.32
  -2  -6 -16    1.15    0.31
   2  -6  16    1.24    0.27
  -2  -6 -17    0.07    0.35
   2  -6  17    0.00    0.28
  -2  -6 -18    0.98    0.34
  -2  -6 -20    0.22    0.37
   2  -7 -20    0.34    0.36
   2   7 -17    0.16    0.24
   2  -7 -17    0.02    0.28
   2  -7 -16    0.72    0.32
   2   7 -16    0.02    0.22
   2  -7 -15    1.24    0.26
   2   7 -15    1.16    0.24
   2  -7 -14    0.09    0.27
   2   7 -14    0.21    0.22
   2   7 -13    2.17    0.23
   2  -7 -13    2.33    0.20
   2  -7 -13    2.39    0.30
   2  -7 -12    0.97    0.18
   2  -7 -12    1.36    0.27
   2   7 -12    0.91    0.21
   2   7 -11    0.85    0.21
   2  -7 -11    1.26    0.26
   2  -7 -11    0.99    0.18
   2  -7 -10    0.76    0.17
   2  -7 -10    0.92    0.24
   2  -7  -9    0.70    0.18
   2   7  -9    0.57    0.17
   2  -7  -9    0.68    0.21
   2  -7  -9    0.60    0.16
   2  -7  -8    1.23    0.19
   2  -7  -8    1.05    0.16
   2  -7  -8    0.94    0.21
   2   7  -8    1.03    0.16
   2  -7  -7   21.67    0.28
   2   7  -7   21.55    0.32
   2  -7  -7   20.95    0.31
   2  -7  -7   21.45    0.33
   2  -7  -6    0.39    0.16
   2  -7  -6    0.29    0.14
   2  -7  -6    0.41    0.14
   2   7  -6    0.48    0.15
   2  -7  -5    8.09    0.19
   2  -7  -5    8.56    0.20
   2  -7  -5    8.21    0.21
   2   7  -5    8.18    0.21
   2  -7  -4    0.05    0.14
   2  -7  -4    0.08    0.11
   2  -7  -4    0.03    0.13
   2   7  -4   -0.01    0.16
   2   7  -3  200.89    2.80
   2  -7  -3  207.10    2.56
   2  -7  -3  202.94    2.75
   2  -7  -3  203.69    2.83
   2  -7  -2   91.51    0.42
   2  -7  -2   92.50    0.40
   2  -7  -2   91.00    1.82
  -2  -7   2   91.94    0.49
  -2   7   2   92.57    1.32
   2  -7  -1   46.18    0.26
   2  -7  -1   45.16    0.35
  -2  -7   1   44.94    0.36
  -2   7   1   46.31    0.27
   2  -7  -1   44.14    0.31
  -2  -7   0   61.65    0.40
   2  -7   0   61.39    0.38
  -2   7   0   63.43    0.34
   2  -7   1   50.00    0.35
  -2   7  -1   52.13    0.33
  -2  -7  -1   51.37    0.37
   2  -7   2   30.31    0.31
  -2   7  -2   31.29    0.29
  -2  -7  -2   31.22    0.31
   2  -7   3    8.55    0.22
  -2  -7  -3    8.46    0.22
  -2  -7  -4   43.06    0.23
   2  -7   4   42.62    0.38
  -2  -7  -4   44.27    0.37
  -2  -7  -5    1.70    0.09
   2  -7   5    1.73    0.18
  -2  -7  -5    1.61    0.17
  -2  -7  -6   14.75    0.27
   2  -7   6   13.91    0.27
  -2   7  -6   15.18    0.17
  -2   7  -7    3.63    0.14
   2  -7   7    3.51    0.22
   2   7   7    3.11    0.20
  -2   7  -8   19.43    0.24
   2  -7   8   18.97    0.34
  -2   7  -8   19.05    0.24
   2   7   9    0.22    0.18
   2  -7   9    0.21    0.21
  -2   7  -9    0.29    0.14
  -2   7  -9    0.22    0.13
   2   7  10    8.80    0.26
   2  -7  10    9.22    0.30
   2   7  11    0.85    0.19
  -2  -7 -11    0.87    0.26
   2  -7  11    0.82    0.23
   2   7  12    0.05    0.19
   2  -7  12    0.09    0.24
  -2  -7 -12    0.07    0.29
  -2  -7 -13    0.03    0.26
   2  -7  13    0.23    0.24
  -2  -7 -14    3.74    0.35
   2  -7  14    3.49    0.29
   2  -7  15    2.33    0.29
  -2  -7 -15    2.07    0.34
   2  -7  15    1.70    0.28
   2  -7  16    0.09    0.26
  -2  -7 -16    0.21    0.33
  -2  -7 -17    0.17    0.33
   2  -7  17    0.23    0.28
  -2  -7 -18    0.21    0.36
  -2  -7 -19    0.06    0.34
   2  -8 -20    0.13    0.37
   2  -8 -19    0.53    0.38
   2  -8 -18   -0.03    0.30
   2  -8 -17    0.42    0.34
   2   8 -16    0.62    0.25
   2  -8 -16    0.42    0.27
   2   8 -15    0.21    0.22
   2   8 -14    1.08    0.23
   2  -8 -14    1.04    0.28
   2  -8 -13    0.48    0.22
   2  -8 -13    0.57    0.17
   2   8 -13    0.52    0.23
   2  -8 -12    0.91    0.22
   2  -8 -12    0.89    0.17
   2   8 -12    0.76    0.23
   2  -8 -11    2.53    0.19
   2   8 -11    2.14    0.25
   2  -8 -10    7.87    0.29
   2  -8 -10    7.93    0.23
   2   8  -9    0.02    0.18
   2  -8  -9    0.07    0.23
   2  -8  -9    0.04    0.15
   2  -8  -9    0.17    0.20
   2  -8  -8   15.58    0.26
   2  -8  -8   14.98    0.30
   2  -8  -8   15.80    0.31
   2  -8  -8   15.83    0.15
   2   8  -8   15.62    0.30
   2  -8  -7   12.02    0.24
   2   8  -7   11.64    0.27
   2  -8  -7   12.17    0.27
   2  -8  -7   11.62    0.25
   2  -8  -6   43.35    0.40
   2  -8  -6   46.26    0.42
   2   8  -6   43.26    0.41
   2  -8  -6   44.34    0.38
   2   8  -5    8.91    0.22
   2  -8  -5    9.10    0.21
   2  -8  -5    9.19    0.21
   2  -8  -5    8.67    0.22
   2  -8  -4    9.07    0.20
   2  -8  -4    8.88    0.20
   2   8  -4    9.27    0.21
   2  -8  -4    9.21    0.22
   2   8  -3    8.18    0.22
   2  -8  -3    8.00    0.20
   2  -8  -3    7.45    0.20
   2  -8  -3    7.85    0.18
  -2   8   3    8.07    0.14
   2  -8  -2   28.99    0.30
  -2  -8   2   27.34    0.30
   2   8  -2   27.39    0.29
   2  -8  -2   27.69    0.26
   2  -8  -2   28.46    0.25
  -2   8   2   29.36    0.23
   2  -8  -1   23.25    0.20
  -2  -8   1   22.74    0.29
   2  -8  -1   22.75    0.25
  -2   8   1   23.98    0.22
  -2  -8   0  178.84    2.69
  -2   8   0  186.95    2.33
   2  -8   0  184.66    2.59
  -2  -8  -1    1.76    0.18
   2  -8   1    2.04    0.14
  -2   8  -1    1.85    0.15
  -2  -8  -2    4.49    0.19
   2  -8   2    4.64    0.18
  -2   8  -2    4.50    0.16
  -2   8  -3   34.42    0.34
   2  -8   3   33.59    0.36
  -2  -8  -3   33.77    0.34
   2  -8   4    8.81    0.23
  -2  -8  -4    9.11    0.23
  -2  -8  -4    9.32    0.14
   2  -8   5   -0.01    0.19
  -2  -8  -5    0.00    0.17
  -2  -8  -5    0.08    0.09
  -2  -8  -6   54.48    0.30
   2  -8   6   54.55    0.49
  -2   8  -6   56.84    0.26
  -2  -8  -6   55.52    0.46
  -2   8  -7    1.66    0.11
  -2  -8  -7    1.75    0.20
   2  -8   7    1.71    0.24
  -2   8  -8    0.20    0.11
   2  -8   8    0.16    0.20
  -2   8  -9   11.74    0.22
   2   8   9   12.39    0.28
   2  -8   9   12.04    0.32
   2   8  10    0.16    0.18
   2  -8  10    0.01    0.24
  -2  -8 -10    0.06    0.23
  -2  -8 -11    0.09    0.25
   2   8  11   -0.05    0.19
   2  -8  12    1.67    0.25
  -2  -8 -12    1.62    0.31
  -2  -8 -13   -0.02    0.25
  -2  -8 -14    0.11    0.32
   2  -8  15    0.20    0.27
  -2  -8 -15    0.45    0.29
  -2  -8 -16    0.17    0.35
   2  -8  16   -0.04    0.28
  -2  -8 -17   -0.01    0.32
   2  -8  17   -0.03    0.27
   2  -9 -19   -0.04    0.35
   2  -9 -18    0.58    0.37
   2  -9 -17    0.34    0.29
   2   9 -16    0.07    0.24
   2  -9 -16    0.10    0.33
   2   9 -15    0.01    0.22
   2  -9 -15    0.09    0.28
   2   9 -14    4.13    0.27
   2  -9 -14    3.98    0.31
   2  -9 -13   -0.07    0.27
   2   9 -13   -0.07    0.21
   2  -9 -12    0.45    0.17
   2  -9 -12    0.63    0.27
   2   9 -12    0.31    0.21
   2  -9 -11    3.85    0.20
   2  -9 -11    4.29    0.29
   2  -9 -10    1.37    0.24
   2  -9 -10    1.16    0.18
   2  -9 -10    1.42    0.22
   2   9  -9    7.65    0.29
   2  -9  -9    7.53    0.27
   2  -9  -9    7.48    0.27
   2  -9  -9    7.72    0.23
   2  -9  -8    2.49    0.24
   2  -9  -8    2.89    0.17
   2  -9  -8    2.96    0.21
   2   9  -8    2.78    0.23
   2  -9  -7    0.59    0.15
   2  -9  -7    0.75    0.17
   2  -9  -7    0.60    0.21
   2   9  -7    0.78    0.20
   2  -9  -6    1.49    0.19
   2  -9  -6    1.63    0.19
   2  -9  -6    1.82    0.15
   2   9  -6    1.57    0.20
   2  -9  -5    4.95    0.20
   2  -9  -5    4.97    0.19
   2  -9  -5    4.40    0.18
   2   9  -5    4.37    0.22
   2  -9  -4   30.68    0.32
   2  -9  -4   31.64    0.32
   2  -9  -4   31.78    0.34
   2   9  -4   31.09    0.35
   2  -9  -3    3.27    0.16
   2  -9  -3    3.52    0.15
  -2   9   3    3.67    0.13
   2  -9  -3    3.47    0.17
   2   9  -3    3.41    0.20
   2   9  -2    0.06    0.14
  -2  -9   2    0.02    0.16
  -2   9   2    0.04    0.10
   2  -9  -2    0.02    0.10
   2  -9  -2    0.03    0.12
   2  -9  -2    0.14    0.13
   2  -9  -1    5.51    0.18
  -2   9   1    5.95    0.15
  -2  -9   1    5.50    0.20
   2  -9  -1    6.01    0.13
  -2   9   0   80.04    0.42
  -2  -9   0   76.14    0.48
   2  -9   0   78.72    1.19
   2  -9   0   75.96    0.46
  -2   9  -1    0.41    0.12
  -2  -9  -1    0.09    0.16
   2  -9   1   -0.02    0.15
  -2   9  -2    0.46    0.15
   2  -9   2    0.48    0.16
  -2  -9  -2    0.47    0.14
  -2   9  -3   48.29    0.40
  -2  -9  -3   47.82    0.41
  -2  -9  -3   48.65    0.22
   2  -9   3   47.85    0.43
  -2  -9  -4   85.19    0.53
   2  -9   4   85.40    0.57
  -2  -9  -5    9.63    0.25
  -2  -9  -5    9.40    0.16
   2  -9   5    8.70    0.27
  -2  -9  -6   -0.04    0.19
  -2  -9  -6   -0.05    0.10
   2  -9   6    0.09    0.22
  -2  -9  -7   10.46    0.27
  -2  -9  -7    9.80    0.18
   2  -9   7   10.08    0.30
   2  -9   8   11.19    0.34
  -2  -9  -8   11.32    0.29
  -2  -9 -10    8.69    0.27
  -2  -9 -10    9.24    0.35
   2  -9  10    8.70    0.32
   2  -9  11   -0.06    0.24
  -2  -9 -11    0.15    0.23
   2  -9  12    1.39    0.25
  -2  -9 -12    1.63    0.31
  -2  -9 -12    1.58    0.22
   2  -9  14    4.96    0.32
  -2  -9 -14    5.26    0.39
  -2  -9 -15    0.75    0.30
   2  -9  15    0.38    0.29
  -2  -9 -16    0.99    0.37
   2  -9  16    0.96    0.29
  -2  -9 -17    1.69    0.38
   2  -9  17    1.28    0.31
  -2  -9 -18    0.10    0.36
   2  -9  18    0.15    0.29
  -2 -10  19    0.34    0.35
   2 -10 -19    0.02    0.34
   2 -10 -18    1.33    0.38
   2 -10 -17    0.08    0.33
   2 -10 -16    0.18    0.32
   2  10 -16    0.23    0.25
   2 -10 -15    1.69    0.29
   2  10 -15    1.24    0.24
   2 -10 -14    0.57    0.30
   2  10 -14    0.34    0.22
   2 -10 -13    0.25    0.28
   2  10 -13    0.20    0.22
   2 -10 -12    5.06    0.22
   2 -10 -12    4.86    0.31
   2 -10 -11    0.52    0.16
   2 -10 -11    0.33    0.25
   2 -10 -10    4.56    0.21
   2  10 -10    4.25    0.27
   2 -10 -10    4.41    0.30
   2 -10 -10    4.31    0.24
   2  10  -9    0.00    0.19
   2 -10  -9   -0.04    0.21
   2 -10  -9    0.07    0.16
   2 -10  -8    6.54    0.28
   2 -10  -8    7.19    0.25
   2  10  -8    7.01    0.28
   2 -10  -8    7.14    0.22
   2 -10  -7    5.47    0.21
   2 -10  -7    5.13    0.24
   2  10  -7    5.27    0.25
   2  10  -6   18.63    0.32
   2 -10  -6   17.84    0.31
   2 -10  -6   19.20    0.30
   2 -10  -6   19.19    0.31
   2 -10  -5    7.54    0.21
   2 -10  -5    7.38    0.20
   2 -10  -5    7.73    0.23
   2  10  -5    7.10    0.22
   2 -10  -4  101.98    0.57
   2  10  -4  101.88    0.62
   2 -10  -4  104.63    0.60
   2 -10  -4  104.97    0.55
   2 -10  -3   -0.02    0.15
  -2  10   3    0.19    0.10
   2 -10  -3    0.05    0.15
   2 -10  -3    0.04    0.12
   2  10  -3    0.06    0.15
   2 -10  -2    5.75    0.17
   2  10  -2    5.68    0.21
  -2  10   2    6.02    0.16
   2 -10  -2    5.75    0.15
  -2 -10   1    8.61    0.23
  -2  10   1    8.51    0.18
   2 -10  -1    8.81    0.15
   2 -10  -1    8.60    0.20
  -2 -10   0    1.57    0.18
   2 -10   0    1.35    0.09
   2 -10   0    1.32    0.14
  -2  10   0    1.18    0.14
   2 -10   1    5.64    0.20
  -2  10  -1    5.87    0.18
  -2 -10  -1    5.66    0.22
   2 -10   2    8.84    0.23
  -2 -10  -2    8.95    0.23
  -2  10  -2    8.93    0.22
   2 -10   3    0.82    0.17
  -2 -10  -3    0.95    0.19
  -2 -10  -3    0.91    0.08
  -2  10  -3    0.94    0.15
   2 -10   4   10.00    0.27
  -2 -10  -4   10.62    0.17
  -2 -10  -4   10.51    0.26
  -2  10  -4   10.08    0.25
  -2 -10  -5    6.18    0.23
  -2 -10  -5    6.04    0.15
   2 -10   5    5.88    0.24
   2 -10   6    1.77    0.20
  -2 -10  -6    1.96    0.12
  -2 -10  -6    1.60    0.20
   2 -10   7   51.92    0.54
  -2 -10  -7   51.47    0.48
   2 -10   8   48.41    0.53
  -2 -10  -8   51.35    0.49
  -2 -10  -9    0.04    0.19
   2 -10   9    0.05    0.21
  -2 -10 -10    0.21    0.27
  -2 -10 -10    0.10    0.19
   2 -10  10    0.20    0.23
   2 -10  11    1.63    0.27
  -2 -10 -11    1.76    0.29
  -2 -10 -11    1.71    0.22
  -2 -10 -12    4.76    0.35
   2 -10  12    4.77    0.32
   2 -10  13    0.78    0.27
  -2 -10 -13    1.00    0.29
   2 -10  14    0.10    0.28
  -2 -10 -14    0.58    0.34
  -2 -10 -15    0.11    0.30
   2 -10  16    0.87    0.30
  -2 -10 -16    0.43    0.37
  -2 -10 -17    0.53    0.37
   2 -10  17    0.40    0.29
  -2 -10 -18    0.17    0.34
   2 -10  18    0.10    0.31
  -2 -11  19    0.34    0.37
  -2 -11  18    0.52    0.39
   2 -11 -18    0.04    0.33
   2 -11 -17    0.27    0.37
   2 -11 -16   -0.01    0.29
   2  11 -15    2.55    0.27
   2 -11 -15    2.41    0.34
   2 -11 -14    2.07    0.32
   2  11 -14    1.70    0.25
   2  11 -13    0.56    0.23
   2 -11 -13    0.89    0.28
   2 -11 -12    0.98    0.18
   2 -11 -12    0.97    0.26
   2 -11 -11    3.50    0.28
   2 -11 -11    3.78    0.25
   2 -11 -11    3.67    0.21
   2 -11 -10    2.65    0.19
   2 -11 -10    2.14    0.23
   2 -11 -10    2.33    0.27
   2  11 -10    2.10    0.25
   2 -11  -9    0.15    0.23
   2  11  -9    0.15    0.19
   2 -11  -9    0.38    0.21
   2 -11  -9    0.34    0.17
   2 -11  -8    5.33    0.22
   2 -11  -8    5.09    0.27
   2  11  -8    4.91    0.27
   2 -11  -8    5.15    0.24
   2 -11  -7    0.10    0.15
   2 -11  -7    0.02    0.18
   2  11  -7   -0.02    0.21
   2 -11  -7   -0.05    0.17
   2 -11  -6   22.63    0.32
   2  11  -6   22.61    0.36
   2 -11  -6   22.95    0.35
   2 -11  -6   22.65    0.34
   2 -11  -5    0.56    0.17
   2  11  -5    0.52    0.20
   2 -11  -5    0.44    0.18
   2 -11  -5    0.48    0.15
   2 -11  -4   23.45    0.29
   2  11  -4   22.42    0.34
   2 -11  -4   23.74    0.31
   2 -11  -4   22.81    0.33
   2  11  -3   22.27    0.34
   2 -11  -3   23.41    0.27
   2 -11  -3   22.13    0.26
  -2  11   3   23.10    0.26
   2 -11  -3   22.05    0.30
   2 -11  -3   22.33    0.31
   2 -11  -2   11.60    0.22
  -2  11   2   11.90    0.20
   2 -11  -2   11.86    0.20
   2  11  -2   11.06    0.27
  -2 -11   1   43.25    0.43
   2 -11  -1   43.76    0.37
  -2  11   1   45.00    0.35
   2 -11  -1   44.51    0.29
  -2 -11   0    6.98    0.24
  -2  11   0    7.08    0.19
   2 -11   0    7.33    0.13
   2 -11   0    7.01    0.22
  -2  11  -1    1.80    0.15
   2 -11   1    1.83    0.18
  -2 -11  -1    1.67    0.19
  -2 -11  -2   52.81    0.46
   2 -11   2   51.53    0.44
  -2  11  -2   52.30    0.43
   2 -11   3    1.24    0.20
  -2 -11  -3    1.45    0.09
  -2 -11  -3    1.29    0.19
  -2  11  -3    1.34    0.19
  -2 -11  -4   -0.02    0.19
   2 -11   4    0.06    0.19
   2 -11   5    3.24    0.26
  -2 -11  -5    4.03    0.22
  -2 -11  -5    3.48    0.14
  -2 -11  -6   26.87    0.27
   2 -11   6   28.39    0.43
  -2 -11  -6   28.29    0.39
  -2 -11  -7   10.30    0.29
  -2 -11  -7   11.02    0.21
   2 -11   7    9.75    0.31
  -2 -11  -8    0.87    0.21
   2 -11   8    0.96    0.27
   2 -11   9    0.69    0.26
  -2 -11  -9    0.59    0.20
  -2 -11 -10    6.76    0.26
   2 -11  10    6.41    0.32
  -2 -11 -10    6.90    0.31
  -2 -11 -11    1.56    0.23
   2 -11  11    1.85    0.26
  -2 -11 -11    2.10    0.32
  -2 -11 -12    0.14    0.25
   2 -11  12    0.07    0.25
  -2 -11 -13    0.21    0.31
   2 -11  13    0.10    0.27
  -2 -11 -14    0.18    0.32
   2 -11  14   -0.03    0.29
   2 -11  15    0.02    0.28
  -2 -11 -15    0.14    0.30
   2 -11  16    3.39    0.36
  -2 -11 -16    3.67    0.43
  -2 -11 -17   -0.01    0.37
  -2 -11 -18   -0.06    0.35
   2 -11  18   -0.01    0.30
   2 -12 -19    0.03    0.39
  -2 -12  18    0.48    0.39
   2 -12 -17    0.07    0.38
   2 -12 -16    1.13    0.30
   2 -12 -15    0.20    0.32
   2  12 -15    0.26    0.24
   2 -12 -14    0.01    0.31
   2  12 -14    0.14    0.22
   2 -12 -13    0.30    0.27
   2 -12 -12    0.32    0.25
   2 -12 -11    1.68    0.26
   2 -12 -11    1.66    0.19
   2 -12 -11    1.94    0.23
   2  12 -10    0.15    0.22
   2 -12 -10    0.09    0.21
   2 -12 -10    0.15    0.16
   2 -12 -10   -0.02    0.25
   2 -12  -9    0.86    0.23
   2 -12  -9    1.03    0.21
   2 -12  -9    1.05    0.17
   2  12  -9    1.09    0.20
   2 -12  -8    2.51    0.19
   2 -12  -8    1.95    0.22
   2 -12  -8    2.09    0.25
   2  12  -8    2.24    0.26
   2  12  -7    0.95    0.22
   2 -12  -7    0.94    0.20
   2 -12  -7    0.73    0.19
   2 -12  -7    0.79    0.17
   2 -12  -6    6.11    0.25
   2  12  -6    6.19    0.26
   2 -12  -6    6.50    0.24
   2 -12  -6    6.32    0.22
   2 -12  -5    7.07    0.23
   2 -12  -5    6.63    0.22
   2 -12  -5    6.71    0.23
   2  12  -5    6.77    0.27
   2  12  -4    0.36    0.18
   2 -12  -4    0.40    0.16
   2 -12  -4    0.61    0.18
  -2  12   4    0.53    0.13
   2 -12  -4    0.63    0.16
   2 -12  -3    4.91    0.18
   2  12  -3    4.63    0.25
  -2  12   3    5.02    0.17
   2 -12  -3    4.98    0.18
   2 -12  -2    2.90    0.15
   2 -12  -2    2.84    0.16
  -2  12   2    2.69    0.16
   2  12  -2    2.58    0.23
   2 -12  -1    5.33    0.20
   2 -12  -1    5.68    0.15
  -2  12   1    5.81    0.19
   2 -12   0    2.24    0.19
  -2  12   0    2.40    0.16
  -2 -12   0    2.49    0.20
   2 -12   0    2.65    0.10
  -2 -12  -1    0.08    0.20
   2 -12   1    0.10    0.18
  -2  12  -1    0.20    0.14
  -2 -12  -2   18.62    0.33
  -2 -12  -2   19.39    0.22
   2 -12   2   18.65    0.32
  -2  12  -2   18.78    0.30
   2 -12   3    2.82    0.23
  -2 -12  -3    2.96    0.12
  -2 -12  -3    2.87    0.22
  -2  12  -3    3.08    0.20
  -2 -12  -4    0.05    0.07
  -2  12  -4    0.05    0.17
  -2 -12  -4    0.07    0.19
  -2 -12  -5    2.29    0.21
   2 -12   5    2.32    0.25
  -2 -12  -5    2.58    0.15
  -2  12  -5    2.75    0.23
   2 -12   6   30.76    0.45
  -2 -12  -6   32.24    0.41
  -2 -12  -7    2.17    0.23
   2 -12   7    2.10    0.28
  -2 -12  -8   10.75    0.29
   2 -12   8    9.88    0.33
   2 -12   9    3.61    0.27
  -2 -12  -9    3.91    0.24
   2 -12  10    0.76    0.27
  -2 -12 -10    0.96    0.21
  -2 -12 -10    1.14    0.30
   2 -12  11   -0.02    0.27
  -2 -12 -12    2.35    0.33
   2 -12  12    2.19    0.30
   2 -12  13    0.58    0.26
  -2 -12 -13    0.50    0.32
  -2 -12 -14    0.12    0.29
  -2 -12 -15    1.10    0.36
   2 -12  15    0.51    0.31
   2 -12  16    0.54    0.34
  -2 -12 -16    0.82    0.39
   2 -12  17    0.64    0.32
  -2 -12 -17    0.43    0.37
   2 -12  18    0.07    0.30
  -2 -13  20    0.29    0.40
  -2 -13  19    0.31    0.39
   2 -13 -19    0.24    0.41
  -2 -13  18    0.04    0.38
   2 -13 -18   -0.04    0.33
  -2 -13  17   -0.03    0.39
   2 -13 -17   -0.02    0.37
   2 -13 -15    0.03    0.32
   2  13 -15    0.19    0.25
   2  13 -14    0.46    0.24
   2 -13 -14    0.58    0.31
   2 -13 -13   -0.05    0.28
   2 -13 -12    2.37    0.26
   2 -13 -12    2.33    0.29
   2  13 -11    0.08    0.25
   2 -13 -11    0.25    0.17
   2 -13 -11    0.04    0.25
   2 -13 -11    0.36    0.22
   2 -13 -10    0.24    0.25
   2 -13 -10    0.08    0.16
   2 -13 -10    0.09    0.21
   2  13 -10    0.03    0.24
   2 -13  -9    5.75    0.23
   2 -13  -9    5.92    0.26
   2  13  -9    5.87    0.30
   2 -13  -9    5.43    0.27
   2 -13  -8    7.12    0.26
   2 -13  -8    7.56    0.25
   2 -13  -8    7.15    0.30
   2  13  -8    7.36    0.28
   2 -13  -7    3.64    0.26
   2  13  -7    3.87    0.27
   2 -13  -7    4.17    0.24
   2 -13  -7    4.03    0.21
   2 -13  -6    3.11    0.24
   2  13  -6    3.16    0.26
   2 -13  -6    2.85    0.23
   2 -13  -6    3.28    0.21
   2 -13  -5    1.34    0.20
   2 -13  -5    1.14    0.19
   2 -13  -5    0.87    0.18
   2  13  -5    1.20    0.23
   2 -13  -4    3.67    0.20
   2 -13  -4    3.49    0.21
  -2  13   4    3.77    0.17
   2  13  -4    3.47    0.26
   2 -13  -3    4.85    0.19
   2  13  -3    5.00    0.23
  -2  13   3    5.17    0.19
   2 -13  -3    5.01    0.19
  -2  13   2   36.68    0.36
   2 -13  -2   36.38    0.37
   2  13  -2   34.72    0.43
   2 -13  -2   36.49    0.32
   2  13  -1    1.48    0.20
   2 -13  -1    1.80    0.17
   2 -13  -1    1.80    0.12
  -2  13   1    1.59    0.17
   2 -13   0    0.31    0.18
  -2  13   0    0.29    0.16
   2 -13   0    0.33    0.09
  -2 -13   0    0.25    0.19
   2 -13   1    5.57    0.22
  -2 -13  -1    5.96    0.25
  -2  13  -1    5.73    0.22
  -2 -13  -2   17.93    0.34
   2 -13   2   16.53    0.32
  -2  13  -2   16.94    0.30
  -2 -13  -2   17.56    0.23
  -2 -13  -3   22.03    0.35
  -2 -13  -3   21.90    0.22
   2 -13   3   21.14    0.37
  -2  13  -3   21.21    0.34
   2 -13   4    9.12    0.31
  -2 -13  -4    9.69    0.29
  -2  13  -4    9.20    0.26
   2 -13   5    3.18    0.24
  -2 -13  -5    3.15    0.16
  -2  13  -5    3.37    0.26
  -2 -13  -5    3.66    0.24
  -2 -13  -6    2.93    0.23
   2 -13   6    3.01    0.25
  -2 -13  -6    2.65    0.16
   2 -13   7    2.53    0.27
  -2 -13  -7    2.35    0.23
   2 -13   8   14.08    0.37
  -2 -13  -8   15.32    0.32
  -2 -13  -9    8.02    0.28
   2 -13   9    7.40    0.34
   2 -13  10    8.76    0.34
  -2 -13 -10    8.92    0.36
  -2 -13 -10    9.23    0.30
   2 -13  11   -0.04    0.27
  -2 -13 -12    0.36    0.29
   2 -13  12    0.38    0.26
   2 -13  13    0.13    0.30
  -2 -13 -13    0.18    0.27
   2 -13  14    3.48    0.36
  -2 -13 -14    3.86    0.39
  -2 -13 -15   -0.01    0.37
  -2 -13 -16    0.63    0.37
   2 -13  16    0.19    0.30
  -2 -13 -17    0.17    0.34
  -2 -14  19   -0.06    0.37
  -2 -14  18    0.19    0.39
   2 -14 -18    0.14    0.33
  -2 -14  17    0.13    0.40
   2 -14 -17    0.18    0.37
   2 -14 -16    0.37    0.31
   2 -14 -15   -0.05    0.31
   2  14 -15    0.02    0.25
   2  14 -14    0.35    0.25
   2 -14 -14    0.32    0.32
   2 -14 -13   -0.01    0.30
   2 -14 -12    0.28    0.28
   2 -14 -12    0.32    0.23
   2 -14 -11    1.14    0.28
   2 -14 -11    0.97    0.19
   2 -14 -11    1.13    0.23
   2  14 -11    1.08    0.28
   2 -14 -10    4.73    0.27
   2 -14 -10    4.39    0.29
   2  14 -10    4.28    0.30
   2 -14 -10    4.23    0.22
   2 -14  -9    0.67    0.21
   2 -14  -9    0.57    0.22
   2 -14  -9    0.65    0.18
   2  14  -9    0.68    0.26
   2 -14  -8    0.08    0.17
   2 -14  -8    0.16    0.20
   2  14  -8    0.13    0.25
   2 -14  -7    4.29    0.22
   2  14  -7    4.19    0.25
   2 -14  -7    4.21    0.26
   2 -14  -7    4.62    0.25
   2 -14  -6   20.64    0.37
   2  14  -6   19.60    0.40
   2 -14  -6   20.32    0.35
   2 -14  -5    0.34    0.19
   2 -14  -5    0.12    0.19
   2  14  -5    0.58    0.22
   2 -14  -4   31.36    0.42
   2  14  -4   29.30    0.42
  -2  14   4   31.29    0.34
   2 -14  -4   30.09    0.36
  -2  14   3    0.21    0.16
   2 -14  -3    0.39    0.14
   2 -14  -3    0.30    0.15
   2  14  -3    0.18    0.19
   2 -14  -2    0.38    0.13
   2 -14  -2    0.41    0.16
   2  14  -2    0.30    0.21
  -2  14   2    0.38    0.16
   2 -14  -1   12.03    0.26
  -2  14   1   11.29    0.25
   2 -14  -1   12.51    0.20
   2  14  -1   12.01    0.32
   2 -14   0   17.80    0.31
  -2  14   0   17.21    0.30
  -2 -14  -1   11.86    0.32
  -2 -14  -1   12.37    0.24
   2 -14   1   11.48    0.28
  -2  14  -1   11.55    0.26
  -2  14  -2    3.45    0.23
  -2 -14  -2    3.32    0.23
  -2 -14  -2    3.62    0.16
   2 -14   2    3.62    0.24
  -2 -14  -3    0.45    0.11
  -2 -14  -3    0.38    0.20
   2 -14   3    0.22    0.18
  -2  14  -3    0.24    0.21
  -2 -14  -4    3.77    0.24
   2 -14   4    3.22    0.24
  -2  14  -4    3.33    0.22
  -2 -14  -5    6.17    0.26
  -2  14  -5    6.15    0.29
   2 -14   5    5.64    0.30
  -2 -14  -6   26.84    0.32
  -2 -14  -6   25.90    0.40
  -2 -14  -7    3.93    0.25
   2 -14   7    3.97    0.26
   2 -14   8   -0.06    0.27
  -2 -14  -8    0.01    0.20
   2 -14   9    0.09    0.27
  -2 -14  -9    0.05    0.28
  -2 -14 -10    0.05    0.20
   2 -14  10   -0.02    0.28
   2 -14  11    3.90    0.30
  -2 -14 -11    4.21    0.31
  -2 -14 -12    0.22    0.31
   2 -14  12    0.13    0.30
  -2 -14 -13    2.45    0.37
   2 -14  13    2.29    0.33
  -2 -14 -14    0.38    0.35
   2 -14  14    0.28    0.29
  -2 -14 -15    0.00    0.33
   2 -14  15    0.00    0.31
   2 -14  17    0.27    0.33
  -2 -14 -17    0.14    0.38
  -2 -15  19    0.18    0.37
  -2 -15  18   -0.02    0.39
   2 -15 -18    0.13    0.33
  -2 -15  17    0.18    0.40
   2 -15 -17    0.24    0.38
   2 -15 -16    1.39    0.38
  -2 -15  16    1.40    0.36
   2 -15 -15    0.88    0.31
   2  15 -15    1.15    0.28
   2 -15 -14    1.14    0.32
   2 -15 -13    0.55    0.30
   2 -15 -12    0.98    0.29
   2 -15 -12    1.04    0.25
   2 -15 -11    0.49    0.25
   2 -15 -11    0.55    0.23
   2  15 -11    0.36    0.22
   2 -15 -10   -0.05    0.22
   2 -15 -10    0.07    0.21
   2 -15 -10    0.12    0.18
   2  15 -10    0.06    0.23
   2 -15  -9    0.09    0.20
   2 -15  -9    0.15    0.24
   2 -15  -9    0.15    0.17
   2  15  -9    0.03    0.24
   2 -15  -8    0.46    0.17
   2 -15  -8    0.13    0.21
   2 -15  -8    0.23    0.20
   2  15  -8    0.28    0.23
   2 -15  -7    0.73    0.22
   2  15  -7    0.45    0.20
   2 -15  -7    0.58    0.20
   2 -15  -6   18.11    0.37
   2  15  -6   17.12    0.39
   2 -15  -6   18.20    0.34
   2 -15  -5    9.58    0.27
  -2  15   5    9.74    0.25
   2 -15  -5    9.58    0.28
   2  15  -5    9.44    0.31
   2 -15  -4    8.00    0.27
  -2  15   4    7.30    0.23
   2  15  -4    7.17    0.32
   2 -15  -4    8.03    0.24
  -2  15   3    8.37    0.24
   2 -15  -3    9.09    0.22
   2 -15  -3    8.94    0.23
   2  15  -3    8.23    0.30
   2  15  -2    2.89    0.22
  -2  15   2    3.00    0.20
   2 -15  -2    2.86    0.19
   2 -15  -2    3.21    0.16
   2 -15  -1    2.10    0.20
   2 -15  -1    2.37    0.13
  -2  15   1    2.32    0.19
   2  15  -1    2.19    0.23
  -2  15   0   -0.05    0.18
   2 -15   0    0.03    0.10
  -2 -15   0    0.06    0.17
   2 -15   0    0.22    0.18
  -2 -15  -1    1.33    0.17
  -2 -15  -1    1.25    0.21
   2 -15   1    1.27    0.20
  -2  15  -1    1.19    0.19
   2 -15   2    8.45    0.26
  -2 -15  -2    8.91    0.30
  -2  15  -2    8.73    0.26
  -2 -15  -2    9.07    0.20
  -2  15  -3    0.88    0.21
  -2 -15  -3    0.91    0.23
   2 -15   3    0.68    0.23
  -2 -15  -3    0.87    0.12
   2 -15   4    8.06    0.29
  -2 -15  -4    9.06    0.29
  -2  15  -4    7.87    0.30
  -2 -15  -5   14.76    0.27
   2 -15   5   15.64    0.39
  -2 -15  -5   16.04    0.35
  -2  15  -5   15.40    0.35
  -2 -15  -6    5.19    0.26
   2 -15   6    4.96    0.31
  -2 -15  -6    4.22    0.19
   2 -15   7   -0.01    0.24
  -2 -15  -7    0.13    0.21
   2 -15   8   -0.01    0.27
  -2 -15  -8    0.38    0.21
  -2 -15  -9    3.68    0.32
   2 -15   9    2.87    0.30
  -2 -15  -9    3.08    0.25
  -2 -15 -10    0.40    0.30
   2 -15  10   -0.05    0.28
  -2 -15 -11    4.01    0.35
   2 -15  11    4.04    0.35
   2 -15  12    0.40    0.29
  -2 -15 -12    0.20    0.29
   2 -15  13    0.03    0.29
  -2 -15 -13    0.01    0.29
   2 -15  14    1.32    0.34
  -2 -15 -14    2.07    0.34
   2 -15  15   -0.02    0.33
  -2 -15 -15    0.44    0.36
   2 -15  16    0.03    0.31
  -2 -15 -16    0.25    0.39
  -2 -15 -17    0.33    0.41
   2 -15  17    0.18    0.33
   2 -15  18    0.02    0.35
   2 -16 -17   -0.05    0.33
  -2 -16  16    0.40    0.35
   2 -16 -16   -0.07    0.36
   2 -16 -15    0.09    0.34
  -2 -16  15    0.70    0.39
   2 -16 -14    0.03    0.28
   2 -16 -13    1.17    0.28
   2 -16 -12   -0.05    0.25
   2 -16 -12    0.13    0.24
   2  16 -11    0.15    0.27
   2 -16 -11    0.05    0.22
   2 -16 -10    2.52    0.25
   2 -16 -10    2.38    0.21
   2  16 -10    2.20    0.29
   2 -16 -10    2.22    0.28
   2 -16  -9    0.80    0.22
   2 -16  -9    1.22    0.23
   2  16  -9    0.91    0.24
   2  16  -8    1.02    0.22
   2 -16  -8    1.04    0.24
   2 -16  -8    0.70    0.22
   2 -16  -7    0.22    0.22
   2  16  -7    0.22    0.21
   2 -16  -7    0.32    0.22
   2  16  -6   14.32    0.37
   2 -16  -6   14.94    0.32
   2 -16  -5    0.28    0.22
  -2  16   5    0.24    0.17
   2  16  -5    0.40    0.26
   2 -16  -5    0.14    0.20
   2 -16  -4   26.15    0.35
   2 -16  -4   26.96    0.42
   2  16  -4   25.42    0.43
  -2  16   4   26.04    0.36
   2  16  -3    0.69    0.26
   2 -16  -3    0.80    0.15
   2 -16  -3    0.56    0.17
  -2  16   3    0.70    0.18
   2  16  -2    0.35    0.21
   2 -16  -2    0.31    0.13
   2 -16  -2    0.14    0.17
  -2  16   2   -0.01    0.18
   2 -16  -1    0.98    0.20
  -2  16   1    0.97    0.19
   2  16  -1    0.79    0.25
   2 -16  -1    0.95    0.13
   2  16   0    3.48    0.25
  -2  16   0    3.49    0.22
  -2 -16   0    3.67    0.21
   2 -16   0    3.66    0.23
  -2 -16  -1    4.84    0.20
   2 -16   1    4.45    0.25
  -2  16  -1    4.58    0.23
  -2 -16  -2    0.20    0.21
  -2 -16  -2    0.08    0.14
   2 -16   2    0.16    0.21
  -2  16  -2    0.13    0.20
  -2 -16  -3    2.50    0.25
  -2  16  -3    2.06    0.25
   2 -16   3    2.09    0.26
  -2 -16  -4    1.99    0.25
   2 -16   4    2.21    0.26
  -2  16  -4    2.00    0.22
  -2 -16  -5    8.06    0.30
  -2  16  -5    8.24    0.32
   2 -16   5    8.15    0.33
  -2 -16  -5    9.31    0.23
  -2  16  -6    0.16    0.26
  -2 -16  -6    0.04    0.21
   2 -16   6    0.28    0.26
  -2 -16  -7    1.40    0.23
   2 -16   7    1.45    0.28
  -2 -16  -8    0.07    0.21
   2 -16   8    0.32    0.26
  -2 -16  -8    0.14    0.26
   2 -16   9    0.36    0.24
  -2 -16  -9    0.13    0.28
  -2 -16  -9    0.43    0.21
   2 -16  10    1.09    0.28
  -2 -16 -10    1.35    0.31
   2 -16  11    0.34    0.31
  -2 -16 -11    0.14    0.32
  -2 -16 -12    0.49    0.34
   2 -16  12    0.53    0.28
  -2 -16 -13    0.29    0.35
   2 -16  13    0.09    0.33
  -2 -16 -15    0.28    0.37
   2 -16  15   -0.04    0.34
  -2 -16 -16    0.12    0.36
  -2 -17  17    0.07    0.37
  -2 -17  16    0.42    0.39
   2 -17 -16    0.42    0.34
  -2 -17  14    0.90    0.38
   2 -17 -14    0.76    0.35
   2 -17 -12    1.04    0.27
   2 -17 -12    1.33    0.30
   2  17 -11    0.17    0.23
   2 -17 -11    0.21    0.23
   2 -17 -11    0.14    0.27
   2 -17 -10   -0.02    0.21
   2 -17 -10    0.06    0.22
   2  17 -10    0.17    0.28
   2 -17  -9    0.91    0.22
   2 -17  -9    0.99    0.26
   2  17  -9    0.91    0.28
   2 -17  -8    0.48    0.23
   2 -17  -8    0.61    0.22
   2  17  -8    0.15    0.22
   2  17  -7   30.30    0.49
   2 -17  -7   28.88    0.46
   2 -17  -6   11.84    0.33
   2 -17  -6   12.19    0.31
  -2  17   6   11.68    0.28
   2  17  -6   11.53    0.34
  -2  17   5    1.91    0.20
   2  17  -5    1.96    0.23
   2 -17  -5    1.98    0.21
   2 -17  -5    1.83    0.22
   2 -17  -4   17.80    0.37
   2  17  -4   17.22    0.40
  -2  17   4   17.47    0.32
   2 -17  -4   18.27    0.31
   2  17  -3   17.46    0.41
   2 -17  -3   17.70    0.29
  -2  17   3   17.49    0.32
   2 -17  -3   17.96    0.31
   2 -17  -2    5.53    0.19
  -2 -17   2    5.50    0.27
  -2  17   2    5.04    0.24
   2 -17  -2    5.30    0.23
   2  17  -2    4.92    0.30
   2 -17  -1    0.70    0.18
   2  17  -1    0.60    0.20
  -2  17   1    0.67    0.19
  -2 -17   1    0.64    0.20
  -2 -17   0    1.34    0.19
   2 -17   0    1.44    0.21
   2  17   0    1.32    0.23
  -2  17   0    1.43    0.20
  -2 -17  -1    0.58    0.16
   2 -17   1    0.73    0.19
  -2  17  -1    0.58    0.20
  -2 -17  -2    2.08    0.17
  -2  17  -2    2.14    0.24
   2 -17   2    2.28    0.24
  -2 -17  -3    0.20    0.23
  -2  17  -3    0.16    0.21
   2 -17   3    0.00    0.23
  -2 -17  -4    8.01    0.30
   2 -17   4    7.89    0.33
  -2  17  -4    7.48    0.31
  -2 -17  -5    5.40    0.28
   2 -17   5    5.31    0.31
  -2  17  -5    4.92    0.28
  -2 -17  -5    5.46    0.21
  -2 -17  -6    1.68    0.24
  -2  17  -6    1.77    0.23
   2 -17   6    1.52    0.28
  -2 -17  -7    0.00    0.22
   2 -17   7    0.05    0.27
  -2 -17  -8    7.04    0.30
  -2 -17  -8    6.58    0.34
   2 -17   8    6.81    0.33
  -2 -17  -9    0.42    0.22
  -2 -17  -9    0.33    0.28
   2 -17   9    0.60    0.24
   2 -17  10    1.13    0.27
  -2 -17 -10    1.27    0.31
  -2 -17 -11    0.68    0.31
   2 -17  11    0.48    0.30
  -2 -17 -12    0.36    0.32
   2 -17  12    0.02    0.32
  -2 -17 -13   -0.06    0.33
   2 -17  15    0.38    0.32
  -2 -17 -15    0.08    0.37
  -2 -17 -16    0.59    0.40
   2 -17  16    0.43    0.33
   2 -17  17   -0.04    0.36
  -2 -18  17    0.11    0.28
  -2 -18  16    0.20    0.41
   2 -18 -16    0.00    0.35
  -2 -18  15    0.06    0.36
   2 -18 -15    0.27    0.31
  -2 -18  14    0.26    0.33
   2 -18 -13   -0.03    0.27
   2 -18 -12    3.51    0.31
   2  18 -11    3.40    0.33
   2 -18 -11    3.97    0.30
   2 -18 -11    4.11    0.32
   2 -18 -10    0.15    0.25
   2 -18 -10   -0.01    0.22
   2  18 -10    0.15    0.28
   2 -18  -9    0.07    0.23
   2  18  -9    0.10    0.28
   2 -18  -8    5.09    0.27
   2  18  -8    4.46    0.29
   2 -18  -8    4.60    0.28
   2 -18  -7    0.06    0.22
   2  18  -7    0.34    0.26
   2 -18  -7    0.28    0.21
  -2  18   6    0.29    0.18
   2 -18  -6    0.25    0.20
   2 -18  -6    0.23    0.23
   2  18  -6    0.12    0.27
   2 -18  -5    4.66    0.23
   2 -18  -5    4.18    0.27
   2  18  -5    4.37    0.31
  -2  18   5    4.32    0.23
   2  18  -4    2.51    0.30
   2 -18  -4    3.06    0.24
   2 -18  -4    2.64    0.19
  -2  18   4    2.49    0.21
   2 -18  -3    4.10    0.19
  -2  18   3    3.84    0.23
   2 -18  -3    4.14    0.22
   2  18  -3    4.05    0.31
  -2 -18   3    4.02    0.26
  -2 -18   2    0.08    0.22
   2 -18  -2    0.14    0.17
  -2  18   2    0.12    0.19
  -2  18   1    1.82    0.21
  -2 -18   1    1.81    0.22
   2  18  -1    2.03    0.28
   2 -18  -1    1.87    0.21
   2 -18   0    0.01    0.18
  -2 -18   0    0.01    0.18
  -2  18  -1   17.29    0.36
   2 -18   1   17.79    0.35
  -2  18  -2    9.38    0.31
   2 -18   2    9.64    0.32
   2 -18   3    6.81    0.29
  -2  18  -3    6.14    0.28
  -2 -18  -4    2.61    0.25
   2 -18   4    2.70    0.28
  -2  18  -4    2.31    0.27
  -2 -18  -5    2.57    0.25
   2 -18   5    2.35    0.28
  -2  18  -5    2.24    0.28
  -2 -18  -5    2.53    0.20
  -2 -18  -6    4.26    0.27
   2 -18   6    3.98    0.31
  -2  18  -6    4.26    0.31
   2 -18   7    2.64    0.32
  -2 -18  -7    2.58    0.26
  -2 -18  -7    2.32    0.29
  -2 -18  -8    2.87    0.26
   2 -18   8    2.90    0.29
  -2 -18  -8    3.15    0.31
  -2 -18  -9    0.06    0.29
   2 -18   9    0.34    0.27
   2 -18  10    0.23    0.27
  -2 -18 -10    0.28    0.29
   2 -18  11    1.11    0.29
  -2 -18 -11    1.74    0.31
   2 -18  12    0.80    0.35
  -2 -18 -12    0.84    0.30
   2 -18  13    0.71    0.30
  -2 -18 -13    0.58    0.32
  -2 -18 -14   -0.03    0.32
  -2 -18 -15    0.57    0.35
   2 -18  15    0.01    0.35
   2 -18  16    0.45    0.35
  -2 -19  17    0.06    0.36
  -2 -19  16    0.20    0.40
   2 -19 -16    0.14    0.36
  -2 -19  15    0.17    0.41
   2 -19 -15    0.03    0.36
   2 -19 -14    0.11    0.34
  -2 -19  14    0.25    0.39
   2 -19 -13    0.09    0.32
   2 -19 -12    0.12    0.30
  -2 -19  12    0.29    0.38
  -2 -19  11    1.23    0.34
   2  19 -11    1.29    0.33
   2 -19 -11    1.14    0.27
   2 -19 -11    1.39    0.27
   2 -19 -10    0.73    0.27
  -2 -19  10    0.57    0.35
   2  19 -10    0.32    0.29
   2 -19 -10    0.47    0.24
   2 -19  -9    6.66    0.31
   2  19  -9    6.42    0.37
   2 -19  -9    7.21    0.32
   2 -19  -8    0.09    0.22
   2 -19  -7    1.09    0.23
   2 -19  -7    1.04    0.22
   2  19  -7    1.07    0.30
   2 -19  -6    5.49    0.29
   2 -19  -6    6.07    0.26
   2  19  -6    5.44    0.32
  -2 -19   6    6.07    0.33
  -2  19   5    0.19    0.19
   2 -19  -5    0.08    0.18
   2 -19  -5    0.25    0.23
  -2 -19   5    0.18    0.26
   2  19  -5    0.15    0.23
  -2 -19   4   10.76    0.35
  -2  19   4   10.28    0.29
   2 -19  -4   10.38    0.27
   2 -19  -4   10.75    0.33
   2  19  -4    9.98    0.37
   2  19  -3    5.32    0.34
  -2 -19   3    5.51    0.28
   2 -19  -3    5.92    0.24
  -2  19   3    5.68    0.26
  -2 -19   2    1.83    0.23
   2 -19  -2    1.90    0.21
   2  19  -2    2.09    0.29
  -2  19   2    1.81    0.22
  -2 -19   1    4.14    0.24
   2 -19  -1    4.03    0.23
   2  19  -1    3.52    0.28
  -2  19   1    4.10    0.25
  -2 -19   0    4.42    0.23
   2 -19   0    4.13    0.25
   2  19   0    4.08    0.27
  -2  19   0    4.10    0.25
  -2  19  -1    0.73    0.23
  -2 -19  -1    0.39    0.17
   2 -19   1    0.62    0.22
   2  19   1    0.61    0.26
  -2  19  -2    2.13    0.24
   2 -19   2    1.96    0.25
   2 -19   3    2.94    0.25
  -2  19  -3    3.03    0.26
   2 -19   4    1.02    0.26
  -2  19  -4    1.09    0.26
  -2 -19  -5    0.35    0.24
   2 -19   5    0.74    0.26
  -2 -19  -5    0.60    0.18
  -2  19  -5    0.77    0.26
  -2  19  -6    0.05    0.26
  -2 -19  -6    0.13    0.23
  -2 -19  -7    0.71    0.25
  -2 -19  -7    0.84    0.24
   2 -19   7    0.62    0.30
   2 -19   8    0.10    0.24
  -2 -19  -8    0.15    0.23
  -2 -19  -8   -0.03    0.28
   2 -19   9    7.43    0.38
  -2 -19  -9    7.57    0.39
  -2 -19 -10    0.41    0.30
   2 -19  10    0.22    0.30
  -2 -19 -11    0.20    0.29
   2 -19  11    0.54    0.29
  -2 -19 -12    0.43    0.31
   2 -19  12   -0.04    0.34
   2 -19  13   -0.04    0.31
  -2 -19 -13    0.12    0.36
  -2 -19 -14    0.45    0.38
   2 -19  15    0.00    0.33
  -2 -19 -15    0.01    0.40
   2 -19  16    0.24    0.38
   2 -20 -15    0.34    0.31
  -2 -20  15    0.51    0.38
   2 -20 -14    0.84    0.32
  -2 -20  14    0.51    0.38
   2 -20 -13    0.12    0.29
  -2 -20  13    0.12    0.35
   2  20 -12    0.16    0.29
   2 -20 -12    0.17    0.30
   2 -20 -11    0.10    0.26
   2 -20 -11    0.06    0.29
   2 -20 -10    1.06    0.27
  -2 -20  10    0.40    0.31
   2 -20 -10    0.83    0.26
   2  20 -10    0.58    0.30
   2 -20  -9    0.26    0.24
   2 -20  -9   -0.02    0.24
   2  20  -9    0.15    0.27
  -2 -20   9   -0.05    0.34
   2 -20  -8    0.21    0.23
   2 -20  -8    0.31    0.23
   2  20  -8    0.27    0.30
  -2 -20   8    0.46    0.32
  -2 -20   7    0.23    0.29
   2 -20  -7    0.28    0.24
   2 -20  -7    0.00    0.21
  -2 -20   6    0.91    0.26
   2  20  -6    0.64    0.29
   2 -20  -6    0.79    0.21
   2 -20  -6    0.57    0.22
  -2 -20   5    2.08    0.29
   2 -20  -5    1.68    0.26
   2 -20  -5    2.10    0.21
   2  20  -5    1.65    0.29
  -2 -20   4    3.39    0.29
   2 -20  -4    3.21    0.27
   2  20  -4    3.26    0.28
  -2  20   4    3.28    0.24
  -2 -20   3    1.24    0.24
   2 -20  -3    1.50    0.20
   2  20  -3    1.48    0.30
  -2  20   3    1.31    0.22
  -2 -20   2    0.24    0.22
   2  20  -2    0.51    0.25
   2 -20  -2    0.32    0.19
  -2  20   2    0.38    0.20
  -2 -20   1    7.82    0.29
   2 -20  -1    8.11    0.28
   2  20  -1    7.46    0.35
  -2  20   1    7.73    0.30
  -2 -20   0    6.91    0.26
   2  20   0    6.75    0.34
  -2  20   0    6.64    0.29
   2 -20   0    6.45    0.29
   2 -20   1    0.37    0.23
   2  20   1    0.44    0.25
  -2  20  -1    0.37    0.21
   2 -20   2    0.37    0.22
  -2  20  -2    0.49    0.23
   2 -20   3    0.86    0.23
  -2  20  -3    1.08    0.26
   2 -20   4    2.98    0.29
  -2  20  -4    2.45    0.28
   2 -20   5    0.71    0.26
  -2  20  -5    0.48    0.26
  -2  20  -6    1.13    0.28
   2 -20   6    0.85    0.27
  -2 -20  -6    1.18    0.26
  -2 -20  -6    1.53    0.25
  -2 -20  -7    0.77    0.24
   2 -20   7    0.37    0.30
  -2 -20  -7    0.79    0.27
  -2 -20  -8    0.03    0.25
   2 -20   8    0.09    0.25
   2 -20   9    0.15    0.30
  -2 -20  -9    0.03    0.31
   2 -20  10    0.02    0.32
   2 -20  11    0.69    0.30
  -2 -20 -11    0.57    0.30
  -2 -20 -12    0.06    0.33
   2 -20  12    0.27    0.34
   2 -20  13    0.51    0.35
  -2 -20 -13    0.86    0.38
   2 -20  14    0.34    0.37
   2 -20  15    0.01    0.28
   2 -21 -15    0.60    0.36
  -2 -21  15    0.41    0.35
  -2 -21  14    0.09    0.34
  -2 -21  13    0.23    0.37
   2 -21 -13    0.19    0.30
   2 -21 -12    0.19    0.28
  -2 -21  12    0.13    0.39
   2  21 -11   -0.05    0.33
  -2 -21  11    0.42    0.32
   2  21 -10    0.46    0.33
   2 -21 -10    0.41    0.27
   2 -21 -10    0.13    0.26
  -2 -21  10    0.59    0.37
  -2 -21   9    3.24    0.38
   2 -21  -9    3.71    0.31
   2 -21  -9    3.28    0.30
   2  21  -9    3.15    0.32
  -2 -21   8    5.51    0.39
   2  21  -8    5.15    0.37
   2 -21  -8    5.58    0.31
   2 -21  -8    4.91    0.31
   2 -21  -7    0.23    0.25
   2 -21  -7    0.20    0.22
  -2 -21   7    0.45    0.31
   2  21  -7    0.21    0.29
  -2 -21   6   -0.01    0.25
   2 -21  -6    0.14    0.20
   2 -21  -5    0.27    0.24
  -2 -21   5    0.11    0.26
   2  21  -4    0.46    0.24
  -2 -21   4    0.66    0.25
   2 -21  -4    0.81    0.24
  -2  21   4    0.52    0.21
   2 -21  -3    0.29    0.19
  -2  21   3    0.07    0.20
  -2 -21   3    0.02    0.22
   2  21  -2    2.73    0.27
  -2 -21   2    2.75    0.25
  -2  21   2    2.85    0.24
   2 -21  -2    2.96    0.23
  -2 -21   1    5.58    0.27
   2  21  -1    5.01    0.34
  -2  21   1    5.54    0.29
   2 -21  -1    5.50    0.27
   2 -21   0    2.62    0.25
  -2  21   0    2.35    0.26
   2  21   0    2.95    0.30
  -2 -21   0    2.49    0.22
   2  21   1    0.56    0.24
   2 -21   1    0.80    0.24
  -2  21  -1    0.68    0.24
   2 -21   2    2.03    0.25
   2  21   2    1.91    0.27
  -2  21  -2    1.75    0.26
   2 -21   3    4.48    0.30
  -2  21  -3    4.64    0.31
   2 -21   4    0.20    0.26
  -2 -21  -4    0.13    0.22
  -2  21  -4    0.02    0.26
  -2 -21  -5    5.10    0.28
   2 -21   5    5.05    0.32
  -2  21  -5    4.99    0.34
  -2  21  -6    0.03    0.27
  -2 -21  -7    1.49    0.29
   2 -21   7    1.67    0.33
  -2 -21  -8    1.76    0.30
   2 -21   8    2.03    0.30
   2 -21   9    0.89    0.31
  -2 -21  -9    0.72    0.31
   2 -21  10    1.02    0.34
  -2 -21 -10    0.79    0.34
   2 -21  11    1.26    0.32
  -2 -21 -11    1.60    0.33
   2 -21  12   -0.04    0.32
  -2 -21 -12   -0.01    0.34
   2 -21  13    0.34    0.37
  -2 -21 -13    0.19    0.37
  -2 -21 -14    0.41    0.39
   2 -21  14    0.19    0.36
  -2 -22  15    0.23    0.42
   2 -22 -15    0.30    0.38
   2 -22 -14    0.02    0.35
  -2 -22  14    0.28    0.41
  -2 -22  13    0.41    0.38
   2 -22 -13    0.48    0.34
  -2 -22  12    0.22    0.32
   2  22 -11    0.62    0.34
  -2 -22  11    0.49    0.39
   2 -22 -11    0.50    0.30
   2 -22 -10    0.56    0.27
   2 -22 -10    0.55    0.28
  -2 -22  10    0.68    0.34
   2  22 -10    0.54    0.35
   2 -22  -9    1.75    0.29
  -2 -22   9    2.14    0.33
   2 -22  -9    1.96    0.29
   2  22  -9    1.66    0.35
   2 -22  -8    0.06    0.26
  -2 -22   8    0.26    0.28
   2 -22  -8    0.00    0.24
  -2 -22   7    0.30    0.30
   2 -22  -7    0.15    0.26
   2  22  -7   -0.02    0.27
   2 -22  -7   -0.06    0.23
   2  22  -6    0.10    0.30
   2  22  -5    1.44    0.29
  -2 -22   5    1.61    0.30
   2 -22  -5    1.90    0.25
   2  22  -4    0.91    0.26
  -2 -22   4    1.15    0.27
   2 -22  -4    1.01    0.23
  -2  22   3    0.12    0.21
  -2 -22   3    0.03    0.23
   2  22  -3    0.00    0.29
   2  22  -2    1.24    0.29
  -2 -22   2    1.08    0.24
   2 -22  -2    1.19    0.22
  -2  22   2    1.21    0.24
  -2  22   1    3.06    0.27
  -2 -22   1    2.94    0.25
   2  22  -1    3.36    0.29
   2 -22  -1    3.38    0.25
   2 -22   0    4.84    0.28
  -2  22   0    4.63    0.29
   2  22   0    4.40    0.32
   2  22   1    2.36    0.31
   2 -22   1    2.18    0.27
  -2  22  -1    1.90    0.26
   2  22   2    0.52    0.27
  -2  22  -2    0.03    0.23
  -2  22  -3    0.62    0.24
   2  22   3    0.63    0.26
   2 -22   3    0.28    0.25
   2 -22   4   -0.06    0.26
  -2 -22  -4    0.11    0.22
  -2  22  -5    0.45    0.29
  -2 -22  -5    0.34    0.24
   2 -22   5    0.39    0.28
  -2  22  -6    1.09    0.30
  -2 -22  -6    0.99    0.26
   2 -22   6    1.18    0.31
   2 -22   7    0.25    0.31
  -2 -22  -7    0.22    0.26
  -2 -22  -8    0.40    0.30
   2 -22   8    0.70    0.30
  -2 -22  -9    2.30    0.32
   2 -22   9    2.42    0.33
  -2 -22 -10    0.01    0.33
   2 -22  10    0.07    0.32
   2 -22  11   -0.04    0.31
  -2 -22 -11    0.04    0.31
  -2 -22 -12    0.05    0.34
   2 -22  12    0.22    0.32
  -2 -22 -13    0.02    0.39
   2 -22  13    0.15    0.37
   2 -22  14    0.22    0.35
   2 -23 -14   -0.01    0.35
  -2 -23  14    0.00    0.35
  -2 -23  13    0.34    0.36
   2 -23 -13   -0.01    0.34
   2 -23 -12    0.07    0.30
  -2 -23  11    0.37    0.33
   2  23 -11    0.15    0.30
   2 -23 -11    0.01    0.30
  -2 -23  10    0.35    0.34
   2 -23 -10    0.27    0.28
   2  23 -10   -0.03    0.32
   2 -23  -9    1.34    0.28
  -2 -23   9    1.29    0.36
   2 -23  -9    1.37    0.29
   2  23  -9    1.05    0.35
   2 -23  -8    0.38    0.28
   2  23  -8    0.40    0.34
  -2 -23   8    0.56    0.32
  -2 -23   7    0.48    0.28
   2 -23  -7    0.27    0.27
   2  23  -7    0.18    0.32
  -2 -23   6    0.88    0.31
   2 -23  -6    0.62    0.26
   2  23  -6    0.72    0.30
  -2 -23   5    0.28    0.29
   2  23  -5    0.43    0.26
   2 -23  -5    0.06    0.25
   2 -23  -4   -0.06    0.26
  -2 -23   4    0.14    0.26
   2  23  -4    0.00    0.27
  -2  23   3    0.58    0.23
  -2 -23   3    0.53    0.24
   2  23  -3    0.65    0.30
  -2 -23   2    0.74    0.23
   2 -23  -2    0.67    0.21
   2  23  -2    0.86    0.31
  -2  23   2    0.45    0.24
  -2 -23   1    0.80    0.23
   2 -23  -1    1.02    0.23
   2  23  -1    0.96    0.30
  -2  23   1    1.07    0.25
   2 -23   0    1.04    0.24
  -2  23   0    1.29    0.25
   2  23   0    1.02    0.30
   2 -23   1   -0.04    0.24
  -2  23  -1    0.01    0.23
   2  23   1   -0.01    0.29
   2  23   2    1.55    0.31
  -2  23  -2    1.31    0.27
   2 -23   2    1.44    0.27
   2  23   3    0.42    0.27
   2 -23   3    0.19    0.26
  -2  23  -3    0.33    0.28
   2  23   4    0.18    0.26
  -2  23  -4    0.08    0.26
   2 -23   5    0.58    0.29
  -2 -23  -5    0.58    0.25
  -2  23  -5    0.40    0.26
  -2 -23  -6    0.08    0.26
  -2  23  -6    0.40    0.31
   2 -23   6    0.15    0.30
  -2 -23  -7    0.69    0.29
   2 -23   7    0.64    0.31
   2 -23   8    0.74    0.32
  -2 -23  -8    0.38    0.28
   2 -23   9    0.66    0.30
  -2 -23  -9    0.56    0.32
  -2 -23 -10    1.09    0.33
   2 -23  10    1.23    0.33
   2 -23  11    1.28    0.33
  -2 -23 -11    1.20    0.36
   2 -23  12    0.06    0.33
  -2 -23 -12    0.18    0.33
   2 -23  13    0.19    0.37
  -2 -23 -13    0.04    0.40
   2 -24 -13    0.58    0.36
  -2 -24  13    0.36    0.40
   2 -24 -12    0.00    0.31
  -2 -24  12    0.08    0.33
  -2 -24  11    0.14    0.37
   2 -24 -10   -0.01    0.28
   2  24  -9   -0.05    0.30
   2 -24  -9    0.07    0.28
   2 -24  -8    0.01    0.28
   2  24  -8   -0.06    0.29
  -2 -24   7    1.03    0.30
   2 -24  -7    1.09    0.30
   2  24  -7    0.40    0.28
  -2 -24   6    0.15    0.31
   2 -24  -6    0.26    0.28
   2  24  -6    0.00    0.27
   2 -24  -5    0.01    0.27
   2 -24  -4    0.85    0.26
  -2 -24   4    0.89    0.28
   2  24  -4    0.99    0.30
  -2 -24   3    0.10    0.24
   2 -24  -3    0.22    0.27
   2  24  -3    0.36    0.30
  -2 -24   2    0.18    0.23
   2  24  -2    0.04    0.29
   2 -24  -1    0.70    0.23
  -2  24   1    0.36    0.25
   2  24  -1    0.95    0.30
  -2  24   0    0.03    0.24
   2 -24   0    0.12    0.23
   2  24   0   -0.01    0.27
  -2  24  -1    0.03    0.25
   2 -24   1    0.21    0.24
   2  24   1    0.54    0.27
   2  24   2    1.46    0.31
   2 -24   2    1.50    0.29
  -2  24  -2    1.55    0.29
  -2  24  -3    0.23    0.26
   2  24   3    0.10    0.29
   2 -24   3    0.02    0.27
   2  24   4    1.10    0.30
  -2  24  -4    0.66    0.30
   2 -24   4    1.23    0.27
  -2  24  -5    0.09    0.28
   2 -24   6    0.10    0.30
  -2 -24  -6    0.17    0.26
  -2  24  -6    0.51    0.30
   2 -24   7    0.33    0.27
  -2 -24  -7    0.30    0.28
  -2 -24  -8   -0.04    0.30
   2 -24   8    0.27    0.33
  -2 -24 -10    0.37    0.32
   2 -24  10    0.74    0.31
  -2 -24 -11    2.20    0.39
   2 -24  11    2.02    0.34
   2 -24  12    0.27    0.35
  -2 -24 -12    0.21    0.35
  -2 -25  13    0.22    0.36
   2 -25 -13    0.47    0.37
  -2 -25  12    0.06    0.39
   2 -25 -12    0.40    0.32
   2  25 -11   -0.07    0.37
  -2 -25  10    0.14    0.32
   2  25 -10    0.00    0.37
  -2 -25   9    0.36    0.31
   2  25  -9    0.32    0.36
  -2 -25   8    0.18    0.34
   2  25  -8    0.15    0.35
   2 -25  -8    0.35    0.29
   2 -25  -7    1.31    0.30
  -2 -25   7    1.15    0.33
   2  25  -7    1.44    0.35
   2 -25  -6   -0.06    0.26
   2  25  -6    0.13    0.32
   2  25  -5   -0.04    0.31
   2 -25  -5    0.00    0.26
   2 -25  -4    0.40    0.29
  -2 -25   4    0.17    0.28
   2  25  -4    0.37    0.30
  -2 -25   3    4.33    0.31
   2  25  -3    3.52    0.33
   2  25  -2    0.36    0.28
   2  25  -1    0.68    0.29
  -2  25   1    0.57    0.27
   2 -25  -1    0.79    0.24
   2 -25   0    0.39    0.25
   2  25   0    0.14    0.31
  -2  25   0    0.09    0.25
   2 -25   1    0.38    0.24
  -2  25  -1    0.56    0.28
   2  25   1    0.41    0.31
   2 -25   2    0.67    0.28
   2  25   2    0.67    0.29
  -2  25  -2    0.73    0.28
   2 -25   3    7.18    0.37
   2  25   3    7.82    0.41
  -2  25  -3    7.61    0.40
   2  25   4    0.14    0.30
   2 -25   4    0.13    0.28
  -2  25  -4    0.00    0.27
  -2  25  -5    1.22    0.33
   2 -25   5    1.04    0.29
   2  25   5    1.22    0.30
  -2  25  -6   -0.05    0.29
   2 -25   6    0.01    0.28
   2 -25   7    0.12    0.27
  -2 -25  -8   -0.05    0.29
   2 -25   8   -0.02    0.33
   2 -25   9    0.13    0.31
  -2 -25 -10   -0.03    0.35
  -2 -25 -11    0.37    0.34
   2 -25  11    0.24    0.31
  -2 -26  12   -0.07    0.37
   2  26 -11    0.43    0.33
  -2 -26  11    0.57    0.34
  -2 -26  10    0.17    0.36
   2  26 -10    0.01    0.32
   2  26  -9    0.19    0.32
   2 -26  -8    0.21    0.30
   2  26  -8    0.06    0.35
   2  26  -7    0.01    0.35
  -2 -26   6    0.04    0.30
   2 -26  -6    0.00    0.29
  -2 -26   5    0.50    0.29
   2 -26  -5    0.52    0.30
   2  26  -5    0.37    0.33
   2 -26  -4    0.14    0.27
   2 -26  -3    0.04    0.26
   2  26  -3   -0.06    0.29
   2  26  -2    0.21    0.32
   2  26  -1    0.03    0.33
   2 -26   0    0.01    0.25
  -2  26   0    0.08    0.27
   2 -26   1    0.93    0.26
   2  26   1    0.73    0.33
  -2  26  -1    0.49    0.30
   2  26   2   -0.02    0.29
  -2  26  -2   -0.06    0.28
   2  26   3    0.11    0.32
   2 -26   3    0.20    0.27
  -2  26  -3    0.25    0.29
   2  26   4    0.21    0.30
   2 -26   4    0.10    0.31
  -2  26  -4    0.22    0.31
   2 -26   5    0.30    0.28
  -2  26  -5    0.24    0.29
   2  26   5    0.59    0.30
  -2  26  -6    0.26    0.33
   2  26   6    0.01    0.30
   2 -26   6    0.01    0.28
   2  26   7    0.52    0.32
   2 -26   7    0.15    0.32
   2 -26   8    0.12    0.33
   2 -26   9    0.24    0.35
   2 -26  10    0.91    0.35
  -2 -26 -10    0.58    0.34
  -2 -26 -11    0.52    0.35
  -2 -27  11    0.45    0.40
   2  27 -10    0.10    0.38
   2  27  -9    0.86    0.36
  -2 -27   9    0.37    0.37
  -2 -27   8    0.51    0.34
   2  27  -8    0.34    0.31
   2 -27  -7    0.15    0.32
  -2 -27   7    0.02    0.33
   2  27  -7    0.19    0.33
  -2 -27   6    0.35    0.30
   2 -27  -6    0.65    0.30
   2  27  -6    0.07    0.36
   2 -27  -5    0.37    0.30
   2  27  -5    0.12    0.35
  -2 -27   5    0.12    0.29
   2 -27  -4    0.06    0.28
   2 -27  -3    0.42    0.31
   2  27  -3    0.60    0.32
   2  27  -1    0.06    0.30
   2  27   0   -0.04    0.33
   2 -27   1    1.02    0.29
   2  27   1    0.97    0.31
  -2  27  -1    0.93    0.31
   2  27   2    0.18    0.33
   2 -27   2    0.36    0.27
  -2  27  -2    0.17    0.30
   2 -27   3    0.06    0.29
   2  27   3    0.25    0.32
   2 -27   4    0.06    0.30
   2  27   4   -0.03    0.31
  -2  27  -4    0.11    0.31
   2 -27   5    0.07    0.32
  -2  27  -5    0.13    0.32
   2  27   5    0.12    0.30
   2  27   6    0.30    0.32
   2 -27   6    0.11    0.33
   2 -27   9    0.30    0.36
  -2 -28  10    0.09    0.34
  -2 -28   9    0.07    0.35
   2  28  -9    0.06    0.38
   2 -28  -7   -0.06    0.31
   2 -28  -6    0.01    0.32
   2  28  -6    0.05    0.35
   2 -28  -5    0.31    0.30
   2  28  -5    0.63    0.36
   2 -28  -4    0.18    0.32
   2  28  -4    0.27    0.31
   2 -28  -3    0.10    0.31
   2  28  -2    0.00    0.31
   2 -28  -2    0.05    0.32
   2  28  -1    2.43    0.38
   2  28   0    0.55    0.31
   2 -28   1    0.44    0.28
   2  28   1    0.15    0.35
   2 -28   2    0.12    0.29
   2  28   2   -0.07    0.33
  -2  28  -2    0.13    0.32
  -2  28  -3    0.12    0.30
   2 -28   3   -0.04    0.30
   2  28   3   -0.04    0.31
   2 -28   4    0.22    0.29
  -2  28  -4    0.03    0.30
   2  28   4    0.22    0.31
  -2  28  -5    0.77    0.35
   2  28   5    0.45    0.32
   2 -28   5    0.53    0.33
   2 -28   7    0.15    0.32
  -2 -29   9    0.12    0.34
  -2 -29   8    0.14    0.35
   2  29  -8    0.49    0.39
   2  29  -7   -0.01    0.34
   2 -29  -6    0.04    0.32
   2  29  -5    0.21    0.36
   2 -29  -4    0.14    0.33
   2  29  -3    0.08    0.35
   2 -29  -3    0.05    0.32
   2  29  -2    0.47    0.32
   2 -29  -2    0.58    0.33
   2  29  -1    2.13    0.36
   2  29   0    0.16    0.35
   2  29   1    0.22    0.33
   2 -29   2    0.11    0.29
   2  29   3    0.67    0.33
   2 -29   3    0.53    0.30
  -2  29  -3    0.77    0.35
  -2  29  -4    0.13    0.32
   2 -29   4    0.44    0.32
   2  29   4    0.31    0.33
  -2  29  -5    0.56    0.33
   2 -29   5    0.34    0.30
  -2 -30   7    0.19    0.35
   2 -30  -6   -0.07    0.35
   2  30  -5    0.09    0.28
   2 -30  -4    0.21    0.33
   2  30  -4    0.21    0.36
   2 -30  -3    0.11    0.33
   2 -30  -2    0.55    0.35
   2  30  -2    0.43    0.37
   2  30  -1    0.23    0.34
   2  30   1    0.25    0.33
   2  30   2    0.09    0.34
   2 -30   3   -0.02    0.30
   2  30   3    0.07    0.34
   2 -30   4    0.30    0.33
  -2  30  -4   -0.02    0.35
  -2  30  -5    0.03    0.34
   2 -30   5    0.12    0.33
   2 -30   6    0.07    0.34
   2 -31  -5    0.05    0.35
   2 -31  -4    0.42    0.34
   2  31  -4    0.38    0.39
   2 -31  -3    0.48    0.35
   2 -31  -2    0.02    0.36
   2  31  -2    0.01    0.33
   2  31  -1    0.72    0.37
   2 -31  -1    1.42    0.34
   2  31   0    0.38    0.37
   2  31   1    0.50    0.38
   2  31   2    0.16    0.37
   2 -31   4    0.09    0.31
   2  32   1    0.16    0.35
   3   0 -19    0.00    0.25
   3   0 -19    0.10    0.33
   3   0 -18    4.66    0.37
   3   0 -18    4.18    0.33
   3   0 -17    0.16    0.25
   3   0 -17   -0.03    0.26
   3   0 -16    1.27    0.24
   3   0 -16    0.76    0.26
   3   0 -15    0.00    0.25
   3   0 -14    8.16    0.33
   3   0 -14    7.85    0.32
   3   0 -13   -0.03    0.21
   3   0 -12   -0.02    0.20
   3   0 -11    0.09    0.21
   3   0 -11   -0.05    0.19
   3   0 -10    8.90    0.29
   3   0 -10    8.40    0.27
   3   0  -9   -0.06    0.19
   3   0  -8   27.29    0.35
   3   0  -8   27.69    0.36
   3   0  -7    0.01    0.14
   3   0  -7   -0.04    0.15
   3   0  -6    2.45    0.15
   3   0  -6    2.40    0.15
   3   0  -5    0.00    0.07
  -3   0   4    2.61    0.10
   3   0  -4    2.94    0.08
   3   0  -4    2.76    0.15
  -3   0   3   -0.01    0.11
   3   0  -3   -0.02    0.12
   3   0  -2    3.70    0.14
   3   0  -2    4.70    0.16
   3   0  -1   -0.04    0.12
   3   0  -1   -0.01    0.11
   3   0   0    0.02    0.09
   3   0   0    0.08    0.10
   3   0   0    0.10    0.14
   3   0   1    0.05    0.14
   3   0   1    0.01    0.07
   3   0   1    0.02    0.08
   3   0   2    0.04    0.12
   3   0   2    0.04    0.06
   3   0   2    0.09    0.07
   3   0   3   -0.03    0.13
   3   0   4    6.74    0.20
   3   0   4    6.80    0.15
   3   0   5   -0.05    0.11
   3   0   6    1.23    0.12
   3   0   6    1.28    0.15
   3   0   7   -0.02    0.13
   3   0   7    0.00    0.15
   3   0   8    4.87    0.24
   3   0   8    5.39    0.18
   3   0   9   -0.07    0.18
   3   0  10    0.27    0.15
   3   0  10   -0.01    0.19
  -3   0 -11    0.06    0.22
   3   0  11    0.16    0.20
   3   0  12    0.29    0.21
  -3   0 -12    0.52    0.24
   3   0  13    0.01    0.22
   3   0  14    1.39    0.24
  -3   0 -14    1.54    0.27
  -3   0 -15    0.02    0.27
   3   0  15    0.17    0.23
  -3   0 -17   -0.02    0.30
   3  -1 -21    0.14    0.35
   3  -1 -20    0.08    0.34
   3  -1 -20    0.27    0.29
   3   1 -19    0.16    0.26
   3  -1 -19    0.36    0.26
   3   1 -19    0.13    0.30
   3  -1 -19    0.31    0.32
   3  -1 -18    1.93    0.32
   3   1 -18    2.23    0.31
   3   1 -18    1.48    0.30
   3  -1 -18    1.69    0.28
   3   1 -17    0.34    0.24
   3  -1 -17    0.30    0.26
   3  -1 -17    0.18    0.28
   3   1 -17    0.31    0.27
   3   1 -16    0.58    0.25
   3   1 -16    0.54    0.26
   3  -1 -16    0.87    0.26
   3  -1 -16    0.97    0.28
   3   1 -15    0.89    0.22
   3  -1 -15    0.78    0.24
   3  -1 -15    1.00    0.25
   3   1 -15    1.00    0.24
   3  -1 -14    1.70    0.24
   3   1 -14    1.99    0.27
   3   1 -14    2.01    0.26
   3  -1 -14    2.01    0.25
   3   1 -13    0.96    0.20
   3  -1 -13    1.17    0.21
   3   1 -13    1.35    0.22
   3  -1 -13    1.23    0.26
   3   1 -11    0.18    0.18
   3  -1 -11    0.16    0.18
   3   1 -11    0.12    0.20
   3  -1 -11    0.11    0.22
   3  -1 -10   31.29    0.43
   3   1 -10   32.31    0.41
   3   1 -10   32.44    0.43
   3  -1 -10   31.52    0.41
   3  -1  -9    0.36    0.17
   3   1  -9    0.37    0.17
   3  -1  -9    0.18    0.17
   3   1  -9    0.40    0.18
   3   1  -8    0.08    0.17
   3  -1  -8    0.14    0.17
   3  -1  -8    0.09    0.17
   3   1  -8    0.00    0.15
   3   1  -7    0.01    0.13
   3  -1  -6    1.18    0.16
   3  -1  -6    1.32    0.15
   3   1  -6    1.19    0.16
   3   1  -6    1.28    0.10
   3   1  -5    4.29    0.15
   3  -1  -5    4.73    0.16
   3   1  -5    4.60    0.11
  -3  -1   4    0.94    0.11
   3  -1  -4    0.83    0.13
   3   1  -4    0.75    0.15
  -3   1   4    0.88    0.08
   3   1  -4    0.92    0.09
   3  -1  -4    0.97    0.06
   3  -1  -4    0.85    0.14
  -3  -1   3    8.81    0.16
   3  -1  -3    9.22    0.21
  -3   1   3    8.94    0.13
   3  -1  -3    9.82    0.19
  -3  -1   2   10.74    0.18
   3  -1  -2   10.67    0.15
   3  -1  -2   11.29    0.19
   3  -1  -2   10.51    0.17
   3  -1  -1   10.57    0.18
   3  -1  -1    9.90    0.17
   3  -1  -1   10.25    0.16
   3   1  -1   10.03    0.17
   3  -1  -1   10.26    0.14
   3  -1   0   58.92    0.32
   3  -1   0   59.09    0.30
   3   1   0   60.66    0.98
   3   1   0   57.36    0.34
   3  -1   0   60.88    0.91
   3  -1   1    0.54    0.10
   3   1   1    0.60    0.07
   3   1   1    0.55    0.07
   3  -1   1    0.61    0.09
   3  -1   1    0.55    0.14
   3   1   1    0.55    0.13
   3   1   2    1.79    0.07
   3  -1   2    1.79    0.10
   3   1   2    1.95    0.06
   3  -1   2    1.68    0.14
   3  -1   2    1.70    0.16
   3   1   2    1.51    0.13
   3   1   3    0.56    0.15
   3  -1   3    0.51    0.14
   3  -1   3    0.54    0.12
   3  -1   4    1.09    0.12
   3  -1   4    1.09    0.13
   3   1   4    1.08    0.11
   3   1   4    1.00    0.14
   3   1   5    0.02    0.10
   3   1   5   -0.06    0.15
   3  -1   5    0.02    0.11
   3  -1   5   -0.07    0.15
   3  -1   6    0.14    0.12
   3  -1   6    0.23    0.17
   3   1   6    0.16    0.11
   3   1   6    0.14    0.16
   3   1   7    1.03    0.19
   3  -1   7    0.83    0.15
   3   1   7    0.77    0.13
   3  -1   7    0.92    0.18
   3   1   8    0.69    0.13
   3   1   8    0.52    0.20
   3  -1   8    0.63    0.15
   3  -1   8    0.63    0.20
   3  -1   9    1.19    0.21
   3  -1   9    1.05    0.17
   3   1   9    1.05    0.15
   3   1   9    1.09    0.20
   3  -1  10   -0.02    0.16
   3   1  10    0.06    0.15
   3  -1  11    6.53    0.28
   3   1  11    6.75    0.28
   3  -1  11    6.77    0.23
  -3  -1 -11    7.28    0.30
  -3   1 -11    7.12    0.28
   3  -1  12    0.71    0.21
  -3   1 -12    0.90    0.24
   3   1  12    0.55    0.22
  -3  -1 -12    0.73    0.26
  -3  -1 -13    0.96    0.25
  -3   1 -13    1.12    0.25
   3  -1  13    0.89    0.24
   3   1  13    1.02    0.22
   3  -1  14    0.07    0.23
  -3  -1 -14   -0.02    0.25
  -3   1 -14   -0.03    0.24
  -3  -1 -15    1.59    0.29
  -3   1 -15    1.56    0.28
   3   1  15    1.43    0.25
   3  -1  15    1.37    0.26
  -3  -1 -16    0.47    0.30
  -3   1 -16    0.24    0.28
   3  -1  16    0.30    0.25
  -3  -1 -17    1.29    0.33
   3  -2 -21   -0.02    0.35
   3  -2 -20    0.08    0.36
   3   2 -19    1.02    0.28
   3  -2 -19    0.91    0.32
   3  -2 -19    0.71    0.28
   3   2 -18    0.17    0.29
   3   2 -18    0.16    0.27
   3  -2 -18    0.22    0.25
   3  -2 -18    0.37    0.31
   3   2 -17    0.08    0.25
   3   2 -17    0.43    0.27
   3  -2 -17    0.27    0.30
   3  -2 -17    0.12    0.23
   3   2 -16    1.35    0.24
   3   2 -16    1.19    0.27
   3  -2 -16    1.11    0.29
   3  -2 -16    0.97    0.23
   3   2 -15   -0.04    0.23
   3  -2 -15    0.21    0.21
   3   2 -15    0.12    0.22
   3   2 -14    0.51    0.22
   3  -2 -14    0.43    0.20
   3  -2 -14    0.67    0.26
   3   2 -14    0.72    0.24
   3   2 -13    2.52    0.23
   3   2 -13    2.83    0.23
   3  -2 -13    2.68    0.24
   3  -2 -13    2.67    0.25
   3   2 -12    0.92    0.21
   3  -2 -12    0.95    0.24
   3   2 -12    0.68    0.23
   3  -2 -12    1.17    0.25
   3   2 -11    7.46    0.28
   3   2 -11    7.64    0.29
   3  -2 -11    6.82    0.31
   3  -2 -11    7.61    0.29
   3  -2 -10    0.98    0.17
   3   2 -10    0.87    0.21
   3  -2 -10    0.90    0.23
   3   2 -10    0.88    0.20
   3  -2  -9    0.58    0.19
   3   2  -9    0.59    0.18
   3   2  -9    0.54    0.18
   3  -2  -9    0.57    0.19
   3  -2  -8    0.27    0.14
   3  -2  -8    0.13    0.17
   3   2  -8    0.24    0.17
   3   2  -7    8.54    0.17
   3  -2  -7    8.10    0.22
   3   2  -7    8.15    0.23
   3  -2  -7    8.33    0.23
   3  -2  -6    2.20    0.17
   3  -2  -6    2.11    0.17
   3   2  -6    1.91    0.16
   3   2  -6    2.11    0.12
   3  -2  -5    3.71    0.19
   3  -2  -5    3.91    0.18
   3   2  -5    3.96    0.12
   3  -2  -5    3.88    0.17
  -3   2   4    5.59    0.08
   3  -2  -4    5.97    0.19
   3   2  -4    5.73    0.13
  -3  -2   4    5.49    0.14
   3  -2  -4    5.81    0.17
  -3  -2   3    2.34    0.15
   3  -2  -3    2.48    0.16
   3  -2  -3    2.30    0.15
   3  -2  -3    2.43    0.09
   3  -2  -2   33.07    0.27
   3  -2  -2   35.73    0.26
   3  -2  -2   34.80    0.29
   3  -2  -2   35.65    0.22
  -3  -2   2   34.72    0.27
   3  -2  -1   46.00    0.25
   3  -2  -1   46.65    0.31
  -3  -2   1   46.17    0.32
   3  -2  -1   47.74    0.27
   3  -2  -1   48.45    0.30
   3  -2   0   16.11    0.14
   3  -2   0   17.85    0.21
   3   2   0   15.32    0.23
   3  -2   0   16.24    0.19
   3  -2   0   16.23    0.18
   3   2   1   10.69    0.21
   3   2   1   11.23    0.13
   3  -2   1   11.44    0.20
   3  -2   1   10.88    0.16
   3  -2   2    0.03    0.11
   3   2   2    0.03    0.05
   3  -2   2   -0.06    0.13
   3   2   2    0.04    0.14
   3  -2   3    2.64    0.15
   3   2   3    2.64    0.15
   3  -2   3    2.41    0.17
   3  -2   4    0.00    0.12
   3   2   4    0.04    0.12
   3  -2   4    0.15    0.12
   3  -2   5    2.59    0.15
   3   2   5    2.52    0.15
   3   2   5    2.50    0.11
   3  -2   5    2.30    0.16
   3   2   6    0.76    0.16
   3  -2   6    0.92    0.17
   3   2   6    0.78    0.10
   3  -2   6    0.76    0.14
   3  -2   7    0.23    0.15
   3  -2   7    0.23    0.17
   3   2   7    0.19    0.11
   3   2   7   -0.05    0.16
   3  -2   8    0.07    0.16
   3   2   8    0.12    0.12
   3   2   8    0.03    0.18
   3  -2   8    0.13    0.19
   3  -2   9    1.19    0.20
   3   2   9    1.41    0.14
   3  -2   9    1.20    0.18
   3   2   9    1.24    0.20
   3   2  10    0.08    0.20
   3  -2  10    0.04    0.19
  -3   2 -11    0.36    0.22
   3  -2  11    0.32    0.18
   3   2  11    0.28    0.19
   3  -2  11    0.14    0.22
   3  -2  12    1.44    0.20
   3   2  12    1.22    0.21
  -3   2 -12    0.96    0.23
  -3  -2 -12    1.69    0.25
   3  -2  12    1.02    0.22
   3  -2  13    0.14    0.21
  -3   2 -13    0.03    0.23
   3   2  13    0.10    0.21
  -3  -2 -13    0.02    0.24
   3  -2  14    0.01    0.24
  -3  -2 -14   -0.06    0.26
   3   2  14   -0.03    0.22
   3  -2  15    1.94    0.28
  -3   2 -15    1.95    0.28
   3   2  15    1.73    0.26
  -3  -2 -15    1.83    0.30
   3  -2  16    0.52    0.27
  -3  -2 -16    0.50    0.30
  -3  -2 -17    0.45    0.32
  -3  -2 -18    0.57    0.33
   3  -3 -20    0.53    0.37
   3  -3 -19    0.17    0.31
   3   3 -19   -0.04    0.26
   3  -3 -18    0.05    0.33
   3  -3 -17    0.28    0.31
   3   3 -16    2.46    0.27
   3  -3 -16    2.81    0.32
   3   3 -16    2.74    0.28
   3  -3 -16    2.51    0.29
   3   3 -15    0.57    0.22
   3   3 -15    0.81    0.23
   3  -3 -15    0.41    0.24
   3  -3 -15    0.45    0.27
   3  -3 -14   -0.06    0.20
   3   3 -14    0.04    0.22
   3   3 -13    6.07    0.28
   3   3 -13    6.26    0.28
   3  -3 -13    6.17    0.31
   3  -3 -13    6.27    0.29
   3   3 -12   45.45    0.50
   3   3 -12   45.26    0.54
   3  -3 -12   44.63    0.56
   3  -3 -12   44.73    0.55
   3  -3 -11   11.87    0.32
   3   3 -11   12.33    0.32
   3   3 -11   11.80    0.29
   3  -3 -11   12.95    0.32
   3  -3 -10    0.10    0.19
   3  -3 -10   -0.02    0.19
   3   3 -10    0.01    0.18
  -3   3   9    2.36    0.08
   3  -3  -9    2.73    0.24
   3   3  -9    2.67    0.20
   3  -3  -9    2.59    0.22
   3   3  -8    2.73    0.15
   3  -3  -8    2.72    0.21
   3   3  -8    2.50    0.20
   3  -3  -8    2.42    0.20
   3  -3  -7    0.03    0.16
   3   3  -7    0.00    0.12
   3  -3  -6   15.18    0.24
   3  -3  -6   14.98    0.25
   3  -3  -6   15.67    0.28
   3   3  -6   15.25    0.21
   3  -3  -5   14.73    0.23
   3  -3  -5   14.90    0.24
   3  -3  -5   15.90    0.26
   3   3  -5   14.70    0.19
   3   3  -4    4.84    0.14
  -3  -3   4    4.49    0.15
   3  -3  -4    4.70    0.17
   3  -3  -4    4.48    0.17
   3  -3  -4    4.83    0.15
   3  -3  -4    5.11    0.19
  -3  -3   3    2.41    0.15
   3  -3  -3    2.59    0.15
   3  -3  -3    2.91    0.15
   3  -3  -3    2.67    0.13
   3  -3  -3    2.60    0.08
  -3  -3   2    9.76    0.21
   3  -3  -2   10.36    0.14
   3  -3  -2    9.42    0.20
   3  -3  -2   10.01    0.20
   3  -3  -2   10.09    0.17
  -3  -3   1    8.06    0.20
   3  -3  -1    8.32    0.18
   3  -3  -1    8.00    0.15
   3  -3  -1    7.89    0.16
   3  -3  -1    7.40    0.14
   3  -3   0   12.17    0.19
   3  -3   0   12.55    0.18
   3  -3   0   12.89    0.18
   3  -3   0   12.22    0.13
  -3  -3   0   12.77    0.22
   3   3   1    3.70    0.17
   3  -3   1    3.87    0.16
   3  -3   1    3.79    0.14
   3  -3   1    3.56    0.17
   3  -3   2   11.13    0.21
   3   3   2   11.00    0.22
   3   3   3    5.71    0.18
   3  -3   3    5.92    0.17
   3   3   4    2.23    0.16
   3  -3   4    2.08    0.15
   3  -3   5    0.38    0.13
   3   3   5    0.45    0.16
  -3   3  -6   -0.02    0.06
   3  -3   6   -0.06    0.14
   3   3   6    0.12    0.15
   3  -3   7    0.07    0.18
  -3   3  -7    0.05    0.07
   3  -3   7   -0.04    0.16
   3   3   7    0.13    0.17
   3   3   7   -0.06    0.10
  -3   3  -8    0.07    0.09
   3  -3   8    0.00    0.20
   3   3   8    0.12    0.11
   3   3   8    0.03    0.18
   3   3   9    1.57    0.20
   3  -3   9    1.54    0.23
   3  -3   9    1.60    0.20
   3  -3  10    0.57    0.19
  -3   3 -10    0.34    0.20
   3   3  10    0.44    0.21
   3  -3  10    0.72    0.20
   3  -3  11    0.34    0.19
  -3   3 -11    0.31    0.21
   3  -3  11    0.03    0.22
   3   3  11    0.13    0.20
  -3  -3 -12    0.01    0.26
   3  -3  12   -0.04    0.19
  -3   3 -12    0.11    0.21
   3   3  12    0.16    0.21
  -3  -3 -13   -0.03    0.27
   3   3  13   -0.03    0.21
  -3   3 -14    0.13    0.23
  -3  -3 -14    0.02    0.28
   3  -3  14    0.27    0.23
   3   3  14    0.02    0.22
  -3  -3 -15   -0.01    0.30
   3  -3  16    0.11    0.26
  -3  -3 -16   -0.04    0.32
  -3  -3 -17    0.30    0.32
  -3  -3 -18    0.29    0.34
  -3  -3 -19    0.41    0.36
   3  -4 -21   -0.02    0.36
   3  -4 -20    0.55    0.38
   3  -4 -19    0.37    0.32
   3   4 -19    0.11    0.26
   3   4 -18    0.00    0.25
   3  -4 -18    0.49    0.33
   3  -4 -17    0.20    0.26
   3  -4 -17    0.23    0.31
   3   4 -17    0.25    0.24
   3   4 -16    0.12    0.23
   3  -4 -16   -0.02    0.28
   3  -4 -16   -0.01    0.22
   3   4 -15    0.97    0.24
   3  -4 -15    1.34    0.28
   3  -4 -15    1.02    0.24
   3   4 -14    0.33    0.23
   3  -4 -14    0.69    0.23
   3  -4 -14    0.39    0.27
   3   4 -13    0.06    0.22
   3  -4 -13    0.15    0.21
   3  -4 -13    0.03    0.26
   3  -4 -12    6.36    0.30
   3   4 -12    6.03    0.28
   3  -4 -12    6.17    0.28
   3  -4 -11   -0.05    0.22
   3  -4 -10    3.50    0.26
   3   4 -10    3.09    0.24
   3  -4 -10    3.75    0.25
   3  -4  -9    5.51    0.23
   3   4  -9    5.40    0.22
   3  -4  -9    5.00    0.25
   3  -4  -8   16.93    0.32
   3   4  -8   15.80    0.30
   3   4  -8   16.86    0.27
   3  -4  -8   16.03    0.29
   3  -4  -7   22.75    0.33
   3  -4  -7   21.31    0.30
   3  -4  -7   22.84    0.32
   3   4  -7   21.17    0.27
   3  -4  -6    8.52    0.22
   3  -4  -6    9.00    0.23
   3  -4  -6    8.47    0.20
   3   4  -6    8.40    0.19
   3  -4  -6    8.67    0.23
   3  -4  -5    4.56    0.19
   3  -4  -5    3.78    0.17
   3  -4  -5    3.99    0.19
   3  -4  -5    3.79    0.15
   3   4  -5    3.95    0.15
  -3  -4   4   20.08    0.24
   3  -4  -4   19.81    0.25
   3  -4  -4   19.97    0.26
   3  -4  -4   20.08    0.25
   3   4  -4   20.00    0.23
   3  -4  -4   20.37    0.25
   3  -4  -3    0.97    0.15
  -3  -4   3    0.84    0.15
   3  -4  -3    1.08    0.14
   3  -4  -3    0.95    0.07
   3  -4  -3    0.98    0.12
   3  -4  -2    4.55    0.14
   3  -4  -2    4.10    0.16
   3  -4  -2    4.37    0.11
  -3  -4   2    4.18    0.18
   3  -4  -2    4.51    0.17
   3  -4  -1   11.86    0.16
  -3  -4   1   12.07    0.22
   3  -4  -1   12.27    0.21
   3  -4  -1   13.47    0.21
  -3  -4   0    4.61    0.18
   3  -4   0    4.67    0.15
   3  -4   0    4.76    0.16
  -3  -4  -1    2.68    0.18
   3  -4   1    2.60    0.15
   3  -4   1    2.61    0.14
   3  -4   2    7.02    0.19
   3   4   2    6.31    0.19
   3  -4   3    3.88    0.16
   3   4   3    3.78    0.18
   3   4   4    0.46    0.16
   3  -4   4    0.37    0.14
   3   4   5    0.09    0.14
  -3   4  -6    0.36    0.06
   3  -4   6    0.45    0.16
   3   4   6    0.43    0.16
  -3   4  -7    0.02    0.08
   3   4   7    0.00    0.18
  -3   4  -8   -0.07    0.09
   3   4   8   -0.01    0.17
   3  -4   9    0.04    0.20
   3   4   9    0.41    0.20
   3  -4  10    8.02    0.27
   3  -4  10    7.37    0.29
   3   4  10    7.86    0.28
  -3   4 -10    8.39    0.26
   3  -4  11    1.97    0.22
   3   4  11    2.07    0.23
   3  -4  11    1.86    0.23
  -3   4 -11    2.18    0.22
   3   4  12   -0.05    0.21
   3  -4  13    1.21    0.25
  -3   4 -13    1.06    0.23
   3  -4  13    1.07    0.21
  -3  -4 -13    1.19    0.26
   3   4  13    1.15    0.23
   3  -4  14    0.50    0.25
  -3  -4 -14    0.52    0.26
   3   4  14    0.62    0.23
   3  -4  15    0.13    0.26
  -3  -4 -15    0.14    0.28
  -3  -4 -16    0.73    0.32
   3  -4  16    0.31    0.26
   3  -4  17    0.10    0.27
  -3  -4 -18    1.09    0.37
   3  -5 -21    0.03    0.37
   3  -5 -20   -0.06    0.37
   3  -5 -19    0.15    0.33
   3   5 -18    0.29    0.25
   3  -5 -18    0.46    0.31
   3  -5 -17    0.01    0.32
   3   5 -16    1.72    0.24
   3  -5 -16    1.86    0.32
   3  -5 -16    1.91    0.28
   3  -5 -15    0.02    0.28
   3  -5 -15    0.09    0.21
   3  -5 -15    0.07    0.20
   3  -5 -14    0.11    0.23
   3  -5 -14   -0.03    0.20
   3  -5 -13   -0.04    0.21
   3  -5 -13    0.11    0.26
   3  -5 -12    1.43    0.20
   3  -5 -12    1.93    0.24
   3   5 -12    1.57    0.24
   3  -5 -11    4.42    0.28
   3   5 -11    4.54    0.25
   3  -5 -11    4.78    0.24
   3   5 -10    3.19    0.24
   3  -5 -10    3.01    0.27
   3  -5 -10    2.94    0.23
   3   5  -9    2.56    0.24
   3  -5  -9    2.45    0.23
   3  -5  -9    2.45    0.23
   3  -5  -9    2.50    0.20
   3   5  -9    2.83    0.19
   3  -5  -8    2.70    0.23
   3  -5  -8    2.37    0.22
   3  -5  -8    2.53    0.17
   3   5  -8    2.39    0.18
   3  -5  -8    2.65    0.20
   3  -5  -7    2.33    0.18
   3  -5  -7    2.29    0.15
   3  -5  -7    2.46    0.20
   3  -5  -7    2.40    0.20
   3   5  -7    2.33    0.16
   3  -5  -6   19.22    0.27
   3   5  -6   19.18    0.26
   3  -5  -6   18.78    0.30
   3  -5  -6   19.17    0.28
   3  -5  -6   18.80    0.29
   3  -5  -5   10.39    0.23
   3  -5  -5   10.46    0.21
   3   5  -5   10.60    0.21
   3  -5  -5   10.84    0.24
   3  -5  -5   10.27    0.23
  -3  -5   4   14.31    0.23
   3  -5  -4   14.13    0.22
   3  -5  -4   15.73    0.26
   3  -5  -4   14.46    0.23
   3   5  -4   14.51    0.21
   3  -5  -4   14.45    0.23
   3  -5  -3    2.47    0.13
  -3  -5   3    2.35    0.16
   3  -5  -3    2.35    0.08
   3  -5  -3    2.60    0.15
   3  -5  -3    2.73    0.15
   3  -5  -3    2.79    0.17
   3  -5  -2    0.00    0.14
   3  -5  -2    0.02    0.13
  -3  -5   2    0.01    0.16
  -3  -5   1    0.64    0.16
   3  -5  -1    0.69    0.14
   3  -5  -1    0.62    0.14
   3  -5   0    1.94    0.16
  -3  -5   0    1.85    0.17
   3  -5   0    1.95    0.15
  -3  -5  -1    0.35    0.16
   3  -5   1    0.39    0.14
  -3  -5  -2    2.99    0.17
   3  -5   2    2.92    0.15
   3   5   3    1.90    0.15
   3  -5   3    2.08    0.14
   3  -5   4    0.57    0.16
   3   5   4    0.50    0.16
   3   5   5    0.65    0.17
   3  -5   5    0.52    0.15
   3   5   6    0.37    0.16
   3  -5   6    0.26    0.17
  -3   5  -6    0.24    0.07
   3   5   7    0.38    0.19
  -3   5  -7    0.30    0.08
   3  -5   7    0.04    0.17
   3   5   8   -0.02    0.19
  -3   5  -9    0.07    0.18
   3   5   9    0.26    0.19
   3   5  10   10.66    0.30
  -3   5 -10   10.65    0.27
   3  -5  10   10.16    0.29
   3   5  11    0.09    0.20
   3  -5  11   -0.07    0.23
  -3   5 -11    0.02    0.19
   3   5  12    0.51    0.21
   3  -5  12    0.43    0.24
   3  -5  12    0.14    0.21
  -3  -5 -12    0.31    0.27
   3  -5  13    0.10    0.23
   3  -5  13    0.02    0.21
  -3  -5 -14    0.17    0.29
  -3  -5 -15    0.27    0.32
   3  -5  16    0.78    0.28
  -3  -5 -16    0.76    0.34
  -3  -5 -17    0.20    0.32
   3  -5  17    0.13    0.27
  -3  -5 -18   -0.03    0.35
  -3  -5 -19   -0.03    0.39
   3   6 -18    0.58    0.26
   3  -6 -18    0.88    0.31
   3   6 -17    1.76    0.26
   3  -6 -17    2.08    0.33
   3   6 -16    0.07    0.24
   3  -6 -16    0.16    0.31
   3  -6 -14    6.05    0.35
   3  -6 -14    6.51    0.31
   3  -6 -14    6.30    0.27
   3   6 -14    5.94    0.30
   3  -6 -13    2.09    0.23
   3  -6 -13    2.08    0.26
   3  -6 -13    1.79    0.21
   3   6 -13    1.75    0.22
   3  -6 -12    0.18    0.18
   3  -6 -12    0.20    0.20
   3  -6 -12    0.30    0.24
   3   6 -12   -0.06    0.22
   3  -6 -11    0.23    0.18
   3  -6 -11    0.25    0.22
   3  -6 -11    0.12    0.23
   3   6 -11    0.14    0.20
   3  -6 -10    0.27    0.20
   3  -6 -10    0.45    0.24
   3  -6 -10    0.46    0.19
   3   6 -10    0.12    0.19
   3  -6  -9    0.00    0.18
   3  -6  -9    0.05    0.20
   3  -6  -9    0.12    0.22
   3  -6  -8    1.04    0.19
   3  -6  -8    1.08    0.19
   3  -6  -8    0.67    0.20
   3  -6  -8    0.90    0.16
   3   6  -8    0.97    0.16
   3  -6  -7    0.81    0.16
   3  -6  -7    0.72    0.15
   3  -6  -7    0.90    0.17
   3  -6  -7    0.76    0.15
   3   6  -7    0.78    0.16
   3  -6  -6    4.06    0.20
   3  -6  -6    4.09    0.21
   3   6  -6    3.60    0.18
   3  -6  -6    3.96    0.21
   3  -6  -6    3.55    0.16
   3   6  -5    2.85    0.17
   3  -6  -5    2.71    0.18
   3  -6  -5    2.74    0.17
   3  -6  -5    2.72    0.17
   3  -6  -5    2.88    0.16
   3  -6  -4    4.35    0.17
   3   6  -4    4.19    0.18
   3  -6  -4    4.29    0.19
   3  -6  -4    3.89    0.18
  -3  -6   4    4.06    0.17
   3  -6  -4    3.95    0.07
  -3  -6   3    1.36    0.14
   3  -6  -3    1.54    0.16
   3  -6  -3    1.34    0.13
  -3   6   3    1.44    0.06
   3  -6  -3    1.51    0.15
  -3  -6   2    0.49    0.13
   3  -6  -2    0.42    0.14
   3  -6  -2    0.57    0.15
   3  -6  -1    0.47    0.13
   3  -6  -1    0.48    0.12
  -3  -6   1    0.47    0.17
   3  -6   0    0.47    0.14
   3  -6   0    0.45    0.14
  -3  -6   0    0.57    0.17
  -3  -6  -1    0.87    0.17
   3  -6   1    0.75    0.12
  -3  -6  -2    4.28    0.20
   3  -6   2    4.15    0.19
  -3  -6  -3    2.29    0.17
   3  -6   3    1.85    0.18
   3   6   4    0.58    0.16
   3  -6   4    0.22    0.17
   3   6   5    0.07    0.17
   3  -6   5   -0.04    0.16
   3  -6   6    1.69    0.21
   3   6   6    1.60    0.19
   3  -6   7    0.70    0.21
   3   6   7    0.89    0.20
  -3   6  -7    0.80    0.09
   3   6   8    1.26    0.20
   3  -6   8    1.47    0.22
   3   6   9    1.09    0.21
   3  -6   9    1.18    0.23
  -3   6  -9    1.24    0.17
   3   6  10    0.46    0.20
  -3   6 -10    0.43    0.18
   3  -6  10    0.39    0.22
   3   6  11    0.01    0.20
  -3  -6 -12    0.07    0.29
   3  -6  13    0.22    0.23
   3  -6  13    0.20    0.22
   3   6  13    0.12    0.22
  -3  -6 -13    0.20    0.30
   3  -6  14    0.21    0.25
  -3  -6 -14    0.06    0.30
   3  -6  14    0.22    0.23
  -3  -6 -15    0.43    0.30
   3  -6  15    0.73    0.28
   3  -6  16    0.30    0.28
  -3  -6 -16    0.53    0.31
   3  -6  17    0.23    0.28
  -3  -6 -17    0.43    0.37
  -3  -6 -18    0.01    0.37
   3  -7 -20    0.11    0.37
   3  -7 -19    0.37    0.34
   3  -7 -18    0.05    0.34
   3   7 -17    0.23    0.25
   3  -7 -17    0.64    0.31
   3   7 -16    1.84    0.28
   3  -7 -16    1.84    0.29
   3   7 -15    0.30    0.24
   3  -7 -15    0.26    0.20
   3  -7 -15    0.20    0.25
   3  -7 -14    0.91    0.24
   3  -7 -14    0.84    0.20
   3   7 -14    0.65    0.22
   3   7 -13    2.13    0.26
   3  -7 -13    2.29    0.22
   3  -7 -13    2.47    0.27
   3  -7 -12    5.03    0.24
   3  -7 -12    4.90    0.32
   3   7 -12    4.84    0.27
   3  -7 -11    1.09    0.24
   3  -7 -11    1.14    0.20
   3  -7 -11    1.15    0.21
   3   7 -11    0.86    0.21
   3  -7 -10   13.87    0.29
   3  -7 -10   14.15    0.35
   3  -7 -10   14.31    0.34
   3   7 -10   14.62    0.31
   3   7  -9    4.37    0.23
   3  -7  -9    4.44    0.21
   3  -7  -9    4.13    0.23
   3  -7  -9    4.62    0.25
   3  -7  -9    4.40    0.25
   3  -7  -8    0.33    0.20
   3  -7  -8    0.39    0.15
   3  -7  -8    0.36    0.19
   3   7  -8    0.37    0.16
   3  -7  -8    0.37    0.19
   3  -7  -7   -0.01    0.15
   3  -7  -7   -0.05    0.15
   3   7  -7   -0.03    0.16
   3  -7  -6    4.38    0.19
   3   7  -6    4.04    0.18
   3  -7  -6    4.33    0.17
   3  -7  -6    4.51    0.21
   3  -7  -5    0.03    0.15
   3  -7  -5    0.03    0.16
   3   7  -5    0.01    0.16
   3  -7  -4    8.64    0.21
   3  -7  -4    9.06    0.22
   3  -7  -4   10.27    0.22
   3   7  -4    8.77    0.22
  -3   7   4    9.26    0.10
  -3  -7   3    5.14    0.20
   3  -7  -3    4.85    0.19
   3  -7  -3    4.84    0.16
   3  -7  -3    5.32    0.20
  -3   7   3    5.01    0.09
  -3  -7   2    0.42    0.16
   3  -7  -2    0.46    0.11
   3  -7  -2    0.43    0.14
  -3   7   2    0.34    0.08
  -3  -7   1    3.74    0.20
   3  -7  -1    3.81    0.16
   3  -7  -1    3.61    0.17
  -3   7   1    4.09    0.11
   3  -7   0    8.25    0.21
  -3  -7   0    8.13    0.20
   3  -7   0    8.52    0.21
  -3  -7  -1    1.12    0.18
   3  -7   1    1.08    0.16
  -3  -7  -2   -0.03    0.16
   3  -7   2   -0.02    0.12
  -3  -7  -3    0.54    0.15
   3  -7   3    0.58    0.18
  -3  -7  -4    0.09    0.18
  -3  -7  -5    0.49    0.19
   3  -7   5    0.63    0.19
   3   7   6    1.11    0.19
   3  -7   6    0.56    0.18
   3   7   7    0.10    0.19
   3  -7   7    0.33    0.19
  -3   7  -8    0.17    0.14
   3   7   8   -0.01    0.19
   3  -7   8    0.07    0.22
   3  -7   9    1.09    0.22
   3   7   9    1.01    0.22
   3   7  10    0.12    0.20
   3  -7  10    0.06    0.20
   3  -7  11    0.44    0.24
   3   7  11    0.36    0.21
   3   7  12    0.09    0.21
   3   7  13    0.16    0.22
  -3  -7 -13    0.00    0.31
   3  -7  13    0.12    0.23
   3  -7  14    0.00    0.26
  -3  -7 -14    0.09    0.29
   3  -7  15    0.24    0.28
   3  -7  16    0.12    0.27
  -3  -7 -17    0.18    0.36
   3  -7  18    0.11    0.31
  -3  -7 -18    0.00    0.35
  -3  -7 -19    0.12    0.40
   3  -8 -20    0.86    0.38
   3  -8 -19    0.04    0.37
   3   8 -18    0.01    0.27
   3  -8 -18    0.05    0.30
   3   8 -17    0.83    0.26
   3  -8 -17    0.87    0.35
   3  -8 -16    0.01    0.32
   3   8 -15    0.95    0.23
   3  -8 -15    1.19    0.31
   3  -8 -14    0.48    0.29
   3  -8 -14    0.19    0.19
   3   8 -14    0.21    0.23
   3   8 -13    1.22    0.23
   3  -8 -13    1.10    0.29
   3  -8 -13    0.97    0.19
   3  -8 -12   -0.05    0.17
   3  -8 -11    1.57    0.19
   3  -8 -11    1.70    0.27
   3   8 -10    0.64    0.19
   3  -8 -10    0.42    0.18
   3  -8 -10    0.62    0.24
   3  -8 -10    0.73    0.21
   3  -8  -9    0.71    0.17
   3  -8  -9    0.87    0.20
   3  -8  -9    0.82    0.20
   3   8  -9    0.72    0.19
   3  -8  -8    9.19    0.27
   3  -8  -8    8.83    0.29
   3   8  -8    9.16    0.27
   3  -8  -8    8.47    0.24
   3  -8  -7    0.72    0.20
   3  -8  -7    0.76    0.15
   3  -8  -7    1.07    0.18
   3   8  -7    0.80    0.19
   3  -8  -6    2.39    0.17
   3  -8  -6    2.16    0.17
   3   8  -6    2.12    0.17
   3  -8  -6    2.47    0.20
   3  -8  -5    0.37    0.15
   3  -8  -5    0.35    0.16
   3   8  -5    0.12    0.14
   3  -8  -5    0.29    0.16
  -3   8   5    0.30    0.07
   3  -8  -4    4.05    0.18
   3  -8  -4    3.95    0.18
   3  -8  -4    3.73    0.17
  -3   8   4    3.92    0.10
   3   8  -4    3.61    0.20
  -3  -8   3    8.87    0.24
   3  -8  -3    8.96    0.20
   3  -8  -3    8.98    0.19
   3  -8  -3    9.77    0.22
   3   8  -3    8.54    0.21
  -3   8   3    9.23    0.13
  -3  -8   2    4.32    0.18
  -3   8   2    4.01    0.11
   3  -8  -2    4.21    0.16
   3  -8  -2    4.23    0.14
   3  -8  -2    4.59    0.19
   3  -8  -1    1.26    0.16
   3  -8  -1    1.22    0.16
  -3   8   1    1.31    0.10
  -3  -8   1    1.19    0.17
  -3  -8   0    0.87    0.15
   3  -8   0    0.81    0.15
  -3   8   0    0.95    0.12
   3  -8   1    1.41    0.13
  -3  -8  -1    1.13    0.19
   3  -8   2   -0.02    0.13
  -3  -8  -3    0.14    0.18
   3  -8   3    0.13    0.16
  -3  -8  -4    0.14    0.16
   3  -8   4    0.01    0.16
  -3  -8  -5    3.15    0.21
   3  -8   5    3.11    0.22
  -3  -8  -6   -0.02    0.20
  -3   8  -7    0.05    0.12
   3  -8   7    0.08    0.21
   3  -8   8    3.54    0.25
   3   8   8    3.62    0.24
   3  -8   9    3.77    0.24
   3   8   9    3.96    0.24
   3   8  10    0.50    0.21
   3  -8  10    0.39    0.21
   3   8  11    0.10    0.21
   3   8  12    0.26    0.21
  -3  -8 -12    0.08    0.30
   3  -8  14    0.64    0.26
   3  -8  14    0.56    0.28
  -3  -8 -14    0.51    0.30
  -3  -8 -15    0.38    0.32
   3  -8  15    0.16    0.26
   3  -8  15    0.12    0.26
  -3  -8 -16    0.18    0.36
   3  -8  16    0.12    0.27
   3  -8  17    1.36    0.33
  -3  -8 -17    1.45    0.36
   3  -8  18    0.71    0.30
  -3  -8 -18    0.46    0.38
   3  -9 -20    0.22    0.39
   3  -9 -19    0.04    0.33
   3   9 -18    0.31    0.29
   3  -9 -18    0.58    0.38
   3  -9 -17    0.10    0.32
   3   9 -17   -0.05    0.25
   3   9 -16    0.56    0.27
   3  -9 -16    0.58    0.28
   3  -9 -15    0.83    0.27
   3   9 -15    0.83    0.24
   3  -9 -14    3.82    0.23
   3   9 -14    3.44    0.29
   3  -9 -14    3.96    0.29
   3  -9 -13    2.33    0.21
   3  -9 -13    2.25    0.27
   3   9 -13    2.31    0.26
   3   9 -12    0.76    0.21
   3  -9 -12    0.77    0.27
   3  -9 -12    0.79    0.19
   3   9 -11    4.96    0.25
   3  -9 -11    4.18    0.22
   3  -9 -11    4.19    0.26
   3  -9 -10    2.60    0.20
   3  -9 -10    2.74    0.24
   3   9 -10    2.34    0.23
   3  -9 -10    2.44    0.27
   3  -9  -9    1.56    0.23
   3   9  -9    1.38    0.22
   3  -9  -9    1.53    0.25
   3  -9  -9    1.55    0.20
   3  -9  -8    0.34    0.19
   3  -9  -8    0.33    0.17
   3  -9  -8    0.42    0.20
   3   9  -8    0.29    0.17
   3  -9  -7    1.26    0.22
   3  -9  -7    1.42    0.18
   3  -9  -7    1.28    0.19
   3   9  -7    1.26    0.21
   3  -9  -6    0.53    0.19
   3  -9  -6    0.62    0.17
   3  -9  -6    0.46    0.19
   3   9  -6    0.41    0.19
   3  -9  -5    1.95    0.20
   3  -9  -5    1.69    0.18
   3   9  -5    1.59    0.19
   3  -9  -5    1.82    0.18
  -3   9   5    1.53    0.10
  -3   9   4   34.36    0.22
   3  -9  -4   34.91    0.37
   3   9  -4   34.65    0.37
   3  -9  -4   35.13    0.34
   3  -9  -4   33.95    0.38
  -3  -9   3    7.46    0.25
   3  -9  -3    7.34    0.20
   3  -9  -3    8.03    0.19
  -3   9   3    7.68    0.13
   3  -9  -3    7.72    0.23
   3   9  -3    7.65    0.22
   3  -9  -2    0.03    0.15
  -3  -9   2    0.19    0.19
   3  -9  -2    0.16    0.12
   3  -9  -2    0.05    0.15
   3  -9  -2    0.12    0.11
  -3   9   2    0.15    0.09
  -3  -9   1    1.27    0.17
  -3   9   1    1.29    0.12
   3  -9  -1    1.14    0.15
   3  -9  -1    1.13    0.14
  -3   9   0    1.05    0.12
   3  -9   0    1.16    0.17
  -3  -9   0    1.08    0.19
   3  -9   1    0.04    0.12
  -3  -9  -2    0.21    0.15
   3  -9   2    0.25    0.17
  -3  -9  -3    0.33    0.16
   3  -9   3    0.30    0.17
  -3  -9  -4    2.59    0.22
   3  -9   4    2.63    0.20
  -3  -9  -4    2.79    0.10
  -3  -9  -5    0.78    0.09
   3  -9   5    0.60    0.17
  -3  -9  -5    0.50    0.21
  -3  -9  -6    5.83    0.25
   3  -9   6    5.81    0.28
  -3  -9  -7    2.04    0.23
   3  -9   7    1.75    0.25
  -3  -9  -8    2.12    0.24
   3  -9   8    2.42    0.24
  -3  -9  -9    1.45    0.22
   3  -9   9    1.36    0.23
  -3  -9 -10    1.31    0.23
   3  -9  10    1.31    0.23
   3  -9  11    0.07    0.24
  -3  -9 -11   -0.04    0.21
  -3  -9 -12    0.92    0.23
   3  -9  12    0.60    0.24
  -3  -9 -12    0.78    0.30
  -3  -9 -13    0.14    0.32
   3  -9  13    0.22    0.26
   3  -9  15    1.53    0.31
  -3  -9 -15    1.48    0.34
   3  -9  15    1.75    0.29
  -3  -9 -16    0.26    0.37
   3  -9  16    0.17    0.30
   3  -9  17    0.04    0.29
  -3  -9 -17    0.19    0.34
   3  -9  18    0.00    0.32
   3 -10 -20    0.22    0.36
   3 -10 -19    1.06    0.41
   3 -10 -18    0.08    0.34
   3  10 -17    0.74    0.28
   3 -10 -17    0.97    0.32
   3 -10 -16    0.17    0.33
   3  10 -16    0.03    0.26
   3  10 -15    0.17    0.23
   3 -10 -14    2.18    0.32
   3  10 -14    2.24    0.28
   3 -10 -13   -0.04    0.18
   3 -10 -13    0.12    0.26
   3 -10 -12    2.94    0.23
   3 -10 -12    3.12    0.27
   3  10 -11    0.59    0.23
   3 -10 -11    0.40    0.18
   3 -10 -11    0.39    0.26
   3 -10 -11    0.53    0.24
   3 -10 -10    1.75    0.24
   3 -10 -10    1.97    0.20
   3 -10 -10    2.11    0.25
   3  10 -10    1.92    0.21
   3 -10  -9    0.37    0.21
   3 -10  -9    0.13    0.18
   3 -10  -9    0.26    0.21
   3  10  -9    0.37    0.20
   3 -10  -8    0.12    0.20
   3 -10  -8   -0.06    0.22
   3 -10  -8    0.08    0.18
   3  10  -8    0.05    0.17
   3  10  -7    4.74    0.25
   3 -10  -7    4.93    0.25
   3 -10  -7    4.58    0.22
   3 -10  -7    4.72    0.21
   3  10  -6   13.05    0.29
   3 -10  -6   13.95    0.29
   3 -10  -6   13.54    0.27
   3 -10  -6   13.08    0.28
   3 -10  -5    1.42    0.17
   3  10  -5    1.51    0.20
   3 -10  -5    1.57    0.18
   3 -10  -5    1.70    0.21
  -3  10   5    1.51    0.11
  -3  10   4   11.46    0.16
   3 -10  -4   11.03    0.26
   3 -10  -4   11.32    0.24
   3 -10  -4   12.05    0.27
   3  10  -4   11.33    0.28
   3 -10  -3    2.21    0.16
  -3 -10   3    1.77    0.21
   3 -10  -3    2.23    0.19
  -3  10   3    2.15    0.12
   3 -10  -3    2.33    0.15
   3  10  -3    2.11    0.19
   3 -10  -2    0.10    0.14
  -3  10   2    0.14    0.11
   3 -10  -2    0.21    0.11
  -3 -10   1    7.56    0.25
   3 -10  -1    7.61    0.22
  -3  10   1    7.60    0.17
  -3 -10   0    0.58    0.19
   3 -10   0    0.52    0.17
  -3  10   0    0.66    0.13
  -3 -10  -1    0.04    0.15
   3 -10   1    0.10    0.17
  -3 -10  -2    2.36    0.21
   3 -10   2    2.04    0.19
  -3 -10  -3    1.49    0.19
   3 -10   3    1.58    0.17
  -3 -10  -4    0.50    0.09
  -3 -10  -4    0.38    0.21
   3 -10   4    0.22    0.20
  -3 -10  -5    1.97    0.22
   3 -10   5    1.96    0.20
  -3 -10  -5    1.96    0.10
  -3 -10  -6    0.08    0.21
   3 -10   7    1.10    0.25
  -3 -10  -7    1.45    0.24
  -3 -10  -8    2.63    0.24
   3 -10   8    2.88    0.26
  -3 -10  -9    1.17    0.22
   3 -10   9    1.17    0.22
  -3 -10 -10    2.66    0.25
   3 -10  10    2.44    0.25
  -3 -10 -11    0.09    0.22
  -3 -10 -12    0.06    0.25
   3 -10  12   -0.06    0.24
  -3 -10 -12   -0.04    0.22
  -3 -10 -13   -0.01    0.32
  -3 -10 -14    1.17    0.35
   3 -10  14    1.15    0.29
  -3 -10 -15    0.33    0.31
   3 -10  15    0.07    0.27
  -3 -10 -16    0.93    0.40
   3 -10  16    0.90    0.30
   3 -10  17    0.23    0.32
  -3 -11  20    0.87    0.42
   3 -11 -19    0.38    0.38
   3 -11 -18    6.25    0.42
   3 -11 -17    2.67    0.40
   3  11 -17    2.03    0.32
   3 -11 -16    0.53    0.34
   3  11 -16    0.37    0.25
   3 -11 -15    0.48    0.32
   3  11 -15    0.34    0.26
   3  11 -14   -0.05    0.25
   3 -11 -13   -0.03    0.18
   3 -11 -13   -0.06    0.28
   3 -11 -12    1.04    0.20
   3 -11 -12    1.10    0.26
   3 -11 -11    1.02    0.26
   3  11 -11    1.00    0.23
   3 -11 -11    1.13    0.19
   3 -11 -11    1.17    0.24
   3 -11 -10    0.48    0.21
   3 -11 -10    0.74    0.18
   3 -11 -10    0.82    0.23
   3  11 -10    0.50    0.21
   3 -11  -9    2.03    0.20
   3 -11  -9    1.85    0.24
   3 -11  -9    1.83    0.22
   3  11  -9    1.83    0.23
   3 -11  -8    1.71    0.20
   3 -11  -8    1.85    0.24
   3 -11  -8    1.77    0.21
   3  11  -8    1.60    0.23
   3 -11  -7    2.30    0.19
   3 -11  -7    2.06    0.23
   3  11  -7    2.29    0.21
   3 -11  -7    2.54    0.23
   3 -11  -6    0.04    0.19
   3 -11  -6    0.11    0.18
   3 -11  -6   -0.03    0.17
   3 -11  -5    0.52    0.17
   3 -11  -5    0.52    0.18
   3 -11  -5    0.52    0.20
  -3  11   5    0.47    0.11
   3  11  -5    0.59    0.19
   3  11  -4    0.23    0.17
   3 -11  -4    0.14    0.16
   3 -11  -4    0.20    0.16
   3 -11  -4    0.16    0.16
  -3  11   4    0.21    0.11
   3 -11  -3   10.13    0.27
  -3  11   3    9.93    0.18
   3 -11  -3    9.35    0.23
   3 -11  -3    9.29    0.21
   3  11  -3    9.03    0.26
  -3 -11   2    3.42    0.20
   3 -11  -2    3.40    0.17
   3 -11  -2    3.35    0.15
  -3  11   2    3.20    0.14
  -3 -11   1    0.90    0.21
   3 -11  -1    0.99    0.18
  -3  11   1    0.97    0.13
  -3 -11   0    1.25    0.21
  -3  11   0    1.19    0.15
   3 -11   0    1.21    0.17
  -3 -11  -1    0.23    0.20
   3 -11   1   -0.06    0.16
  -3  11  -1    0.06    0.14
  -3 -11  -2    1.18    0.21
   3 -11   2    1.23    0.21
  -3  11  -2    1.26    0.16
  -3 -11  -3    0.59    0.21
   3 -11   3    0.51    0.18
  -3 -11  -4    0.01    0.22
  -3 -11  -5    0.58    0.22
  -3 -11  -5    0.63    0.11
   3 -11   5    0.11    0.19
  -3 -11  -6    1.17    0.24
   3 -11   6    0.70    0.23
  -3 -11  -7    0.91    0.23
   3 -11   7    0.83    0.21
  -3 -11  -8    0.43    0.22
   3 -11   8    0.48    0.25
  -3 -11  -9   -0.01    0.21
   3 -11   9    0.18    0.24
  -3 -11 -10    0.78    0.23
   3 -11  10    0.48    0.26
  -3 -11 -11    0.30    0.23
   3 -11  11    0.05    0.26
   3 -11  12    0.23    0.24
  -3 -11 -12    0.28    0.23
  -3 -11 -12    0.21    0.31
   3 -11  13   -0.03    0.26
  -3 -11 -13    0.12    0.27
   3 -11  14    0.74    0.29
  -3 -11 -14    0.77    0.36
  -3 -11 -15    1.08    0.33
   3 -11  15    1.16    0.30
   3 -11  16    0.88    0.30
   3 -11  16    1.26    0.31
  -3 -11 -16    1.64    0.41
   3 -11  17    1.01    0.33
  -3 -11 -17    0.79    0.37
  -3 -11 -18    0.09    0.42
  -3 -12  20    0.33    0.41
   3 -12 -19    1.45    0.37
   3 -12 -18    2.17    0.40
   3  12 -17    0.12    0.28
   3 -12 -16    0.26    0.33
   3 -12 -15    1.73    0.32
   3  12 -15    1.20    0.28
   3 -12 -13    2.97    0.33
   3 -12 -13    3.27    0.23
   3 -12 -12    4.53    0.29
   3 -12 -12    4.09    0.24
   3 -12 -12    4.13    0.31
   3  12 -11    0.19    0.22
   3 -12 -11    0.18    0.24
   3 -12 -11    0.13    0.23
   3 -12 -11    0.04    0.18
   3 -12 -10    0.40    0.23
   3 -12 -10    0.42    0.18
   3 -12 -10    0.56    0.22
   3  12 -10    0.48    0.20
   3 -12  -9    0.24    0.17
   3 -12  -9    0.16    0.21
   3 -12  -9    0.35    0.22
   3  12  -9    0.10    0.23
   3 -12  -8    3.86    0.25
   3 -12  -8    3.67    0.23
   3 -12  -8    3.93    0.24
   3  12  -8    4.02    0.27
   3 -12  -7    5.75    0.24
   3 -12  -7    5.64    0.27
   3 -12  -7    5.27    0.27
   3  12  -7    5.25    0.28
   3 -12  -6    1.61    0.20
   3 -12  -6    1.87    0.22
  -3  12   6    1.77    0.14
   3  12  -6    1.58    0.25
   3 -12  -6    1.90    0.23
   3 -12  -5    3.84    0.22
   3 -12  -5    4.01    0.21
  -3  12   5    4.08    0.15
   3 -12  -5    4.29    0.22
   3  12  -5    3.82    0.23
   3 -12  -4    4.60    0.24
   3 -12  -4    4.46    0.20
   3 -12  -4    4.67    0.23
   3  12  -4    4.49    0.26
  -3  12   4    4.82    0.16
   3 -12  -3    2.84    0.16
  -3  12   3    3.08    0.15
   3 -12  -3    3.07    0.20
   3  12  -3    2.78    0.22
   3 -12  -3    3.01    0.22
  -3  12   2    5.07    0.17
   3 -12  -2    4.76    0.19
   3 -12  -2    4.84    0.17
  -3 -12   2    4.77    0.23
  -3 -12   1    0.15    0.22
   3 -12  -1    0.09    0.16
  -3  12   1    0.14    0.14
  -3 -12   0    0.26    0.22
   3 -12   0    0.20    0.18
  -3  12   0    0.11    0.15
  -3 -12  -1    0.32    0.22
   3 -12   1    0.33    0.20
  -3  12  -1    0.45    0.16
  -3 -12  -2    0.03    0.22
   3 -12   2    0.18    0.20
   3 -12   3   -0.06    0.17
  -3 -12  -4    3.42    0.23
   3 -12   4    3.37    0.22
  -3 -12  -5   -0.03    0.23
  -3 -12  -5    0.00    0.11
  -3 -12  -6    0.26    0.22
   3 -12   6    0.20    0.21
  -3 -12  -7   -0.05    0.22
  -3 -12  -8    0.30    0.22
   3 -12   8    0.04    0.24
  -3 -12  -9    1.51    0.24
   3 -12   9    1.84    0.29
  -3 -12 -10    0.05    0.22
   3 -12  10    0.17    0.27
  -3 -12 -11    0.23    0.22
  -3 -12 -11    0.40    0.29
   3 -12  11    0.13    0.24
   3 -12  12    0.09    0.27
  -3 -12 -12   -0.01    0.30
  -3 -12 -13    0.70    0.34
   3 -12  13    0.67    0.27
   3 -12  15    0.31    0.29
  -3 -12 -15    0.38    0.36
  -3 -12 -16    0.67    0.39
   3 -12  16    0.83    0.31
  -3 -12 -17    0.09    0.36
   3 -12  17    0.09    0.30
   3 -12  18    0.18    0.34
  -3 -13  20   -0.03    0.40
   3 -13 -19    0.06    0.34
   3 -13 -18    0.94    0.39
   3  13 -17    0.36    0.30
   3 -13 -17    0.74    0.39
   3 -13 -16    1.38    0.36
   3  13 -16    0.64    0.28
   3 -13 -15    0.96    0.31
   3  13 -15    0.68    0.26
   3 -13 -14    0.08    0.29
   3 -13 -13    1.39    0.31
   3  13 -12    0.50    0.26
   3 -13 -12    0.16    0.19
   3 -13 -12    0.43    0.27
   3 -13 -12    0.48    0.24
   3 -13 -11    0.90    0.20
   3 -13 -11    0.97    0.25
   3 -13 -11    1.15    0.25
   3  13 -11    0.73    0.26
   3 -13 -10    0.34    0.22
   3 -13 -10    0.30    0.18
   3  13 -10    0.14    0.22
   3 -13 -10    0.36    0.22
   3 -13  -9   -0.01    0.20
   3 -13  -9   -0.03    0.18
   3 -13  -8    0.71    0.19
   3 -13  -8    0.53    0.20
   3 -13  -8    0.50    0.20
   3  13  -8    0.74    0.23
   3 -13  -7    0.19    0.19
   3 -13  -7    0.16    0.22
   3 -13  -7   -0.01    0.19
   3  13  -7    0.35    0.24
   3 -13  -6   10.59    0.28
   3 -13  -6   10.53    0.29
   3 -13  -6   10.60    0.30
  -3  13   6   10.91    0.20
   3  13  -6   10.42    0.33
   3  13  -5   -0.01    0.24
   3 -13  -5    0.10    0.20
  -3  13   5   -0.05    0.13
   3 -13  -4    1.16    0.21
   3 -13  -4    0.68    0.17
   3 -13  -4    1.00    0.20
   3  13  -4    0.88    0.22
  -3  13   4    1.02    0.15
   3 -13  -3    0.01    0.14
  -3  13   3   -0.06    0.14
   3 -13  -2    0.50    0.13
   3  13  -2    0.31    0.23
   3 -13  -2    0.61    0.17
  -3  13   2    0.69    0.15
  -3 -13   1    0.10    0.20
  -3  13   1   -0.04    0.15
  -3 -13   0    0.03    0.19
   3 -13   0    0.02    0.16
  -3  13   0    0.17    0.16
  -3 -13  -1    1.02    0.22
   3 -13   1    1.08    0.21
  -3  13  -1    0.92    0.18
  -3  13  -2   -0.03    0.17
   3 -13   2    0.04    0.21
   3 -13   3    0.65    0.20
  -3 -13  -3    0.57    0.12
  -3 -13  -3    0.65    0.24
  -3  13  -3    0.57    0.20
  -3 -13  -4    0.68    0.24
   3 -13   4    0.38    0.21
  -3 -13  -5    0.07    0.21
  -3 -13  -6    1.72    0.23
   3 -13   6    1.70    0.27
  -3 -13  -7    0.52    0.22
   3 -13   7    0.54    0.26
  -3 -13  -8   -0.03    0.23
   3 -13   8   -0.05    0.24
  -3 -13  -9    0.31    0.22
   3 -13   9    0.17    0.23
  -3 -13 -10    1.04    0.24
   3 -13  10    0.63    0.24
  -3 -13 -11    0.26    0.29
   3 -13  11    0.09    0.26
   3 -13  13    0.12    0.30
  -3 -13 -13    0.18    0.33
   3 -13  14   -0.02    0.28
  -3 -13 -14    0.08    0.32
  -3 -13 -15   -0.03    0.38
  -3 -13 -16    0.16    0.34
  -3 -13 -17    0.17    0.41
   3 -13  17    0.12    0.30
  -3 -14  19    0.24    0.37
   3 -14 -18    0.33    0.38
   3 -14 -17    0.09    0.37
   3 -14 -16    2.92    0.39
   3  14 -16    2.14    0.32
   3 -14 -15    0.60    0.33
   3  14 -15    0.59    0.29
   3 -14 -14    0.87    0.31
   3 -14 -13    0.21    0.31
   3  14 -12    0.52    0.27
   3 -14 -12    0.36    0.25
   3 -14 -12    0.27    0.19
   3 -14 -12    0.10    0.26
   3 -14 -11    0.28    0.23
   3  14 -11    0.18    0.25
   3 -14 -11    0.40    0.26
   3 -14 -11    0.20    0.19
   3 -14 -10    0.55    0.23
   3 -14 -10    0.40    0.19
   3 -14 -10    0.41    0.22
   3  14 -10    0.50    0.25
   3 -14  -9    0.43    0.21
   3 -14  -9    0.30    0.18
   3 -14  -9    0.26    0.22
   3  14  -9    0.12    0.24
   3  14  -8    0.93    0.21
   3 -14  -8    0.90    0.21
   3 -14  -8    0.86    0.19
   3 -14  -8    1.03    0.23
   3 -14  -7    0.58    0.23
   3 -14  -7    0.90    0.19
   3 -14  -7    0.64    0.22
   3  14  -7    1.04    0.25
  -3  14   6    0.10    0.14
   3 -14  -6    0.32    0.22
   3 -14  -6    0.26    0.20
   3 -14  -6    0.15    0.18
   3  14  -6    0.05    0.24
   3 -14  -5    0.48    0.20
  -3  14   5    0.43    0.14
   3 -14  -5    0.35    0.18
   3  14  -5    0.41    0.21
   3 -14  -5    0.22    0.21
   3 -14  -4    5.78    0.25
   3 -14  -4    5.69    0.22
   3  14  -4    5.22    0.25
  -3  14   4    5.57    0.19
   3 -14  -3    2.25    0.21
   3  14  -3    2.48    0.22
  -3  14   3    2.56    0.17
   3 -14  -3    2.65    0.17
   3 -14  -2    3.60    0.16
   3  14  -2    3.38    0.23
  -3  14   2    3.73    0.18
   3 -14  -2    3.40    0.21
   3 -14  -1    0.04    0.16
  -3  14   1   -0.01    0.15
  -3 -14   0    0.03    0.23
  -3  14   0    0.25    0.17
   3 -14   0    0.09    0.17
  -3 -14  -1    0.13    0.22
   3 -14   1    0.23    0.21
  -3  14  -1    0.14    0.18
   3 -14   2    0.22    0.20
  -3  14  -2   -0.03    0.17
  -3 -14  -2    0.26    0.24
  -3 -14  -3    0.26    0.24
   3 -14   3    0.17    0.23
  -3  14  -3    0.09    0.20
  -3 -14  -4    0.04    0.22
   3 -14   4   -0.05    0.24
  -3 -14  -5    2.16    0.26
   3 -14   5    1.71    0.22
   3 -14   6   -0.04    0.20
  -3 -14  -6   -0.01    0.22
  -3 -14  -7    4.34    0.27
   3 -14   7    4.46    0.28
  -3 -14 -10    1.15    0.24
   3 -14  10    0.97    0.29
   3 -14  11    0.21    0.28
  -3 -14 -11    0.23    0.32
   3 -14  12    0.69    0.28
  -3 -14 -12    0.82    0.31
  -3 -14 -13    0.14    0.33
   3 -14  13    0.15    0.31
  -3 -14 -14    0.33    0.37
   3 -14  14    0.21    0.32
  -3 -14 -15    0.01    0.32
  -3 -14 -16    0.09    0.39
   3 -14  16   -0.03    0.32
   3 -14  17   -0.01    0.32
  -3 -15  19    0.41    0.38
  -3 -15  18    0.13    0.39
   3 -15 -18    0.15    0.36
   3 -15 -17    0.43    0.38
   3 -15 -16    4.63    0.43
   3  15 -16    3.75    0.34
   3 -15 -15    0.23    0.34
   3  15 -15    0.23    0.27
   3 -15 -14    0.34    0.33
   3 -15 -13    0.44    0.27
   3 -15 -13    0.10    0.30
   3  15 -12    0.19    0.23
   3 -15 -12   -0.01    0.25
   3 -15 -12    0.15    0.24
   3 -15 -11    0.26    0.25
   3 -15 -11    0.26    0.19
   3 -15 -11    0.49    0.27
   3  15 -11    0.42    0.25
   3  15 -10    2.54    0.28
   3 -15 -10    3.10    0.26
   3 -15 -10    2.75    0.27
   3 -15 -10    2.60    0.22
   3 -15  -9   -0.02    0.20
   3 -15  -9    0.04    0.19
   3 -15  -8    1.22    0.23
   3 -15  -8    1.50    0.20
   3 -15  -8    1.13    0.24
   3  15  -8    1.05    0.23
   3 -15  -7    8.24    0.27
   3 -15  -7    8.11    0.28
   3 -15  -7    8.54    0.33
   3  15  -7    7.74    0.33
   3  15  -6   10.19    0.31
   3 -15  -6   10.85    0.33
   3 -15  -6   10.53    0.29
   3 -15  -6   10.58    0.30
   3  15  -5    5.74    0.32
   3 -15  -5    5.86    0.25
   3 -15  -5    6.73    0.27
  -3  15   5    6.10    0.21
   3 -15  -4    7.95    0.24
   3 -15  -4    8.87    0.30
   3  15  -4    8.25    0.32
  -3  15   4    8.35    0.22
   3 -15  -3    1.32    0.16
   3 -15  -3    1.20    0.19
   3  15  -3    0.97    0.20
   3 -15  -3    1.03    0.22
  -3  15   3    0.87    0.16
   3  15  -2    0.27    0.24
   3 -15  -2    0.84    0.19
   3 -15  -2    0.85    0.14
  -3  15   2    0.58    0.17
   3 -15  -1    0.05    0.17
  -3 -15   0    0.14    0.25
   3 -15   0    0.03    0.17
  -3  15   0    0.20    0.17
  -3 -15  -1    0.47    0.25
   3 -15   1    0.30    0.20
  -3  15  -1    0.31    0.19
  -3 -15  -2    0.40    0.15
  -3 -15  -2    0.40    0.24
   3 -15   2    0.38    0.19
  -3  15  -2    0.16    0.19
  -3 -15  -3    0.91    0.25
   3 -15   3    0.93    0.21
  -3  15  -3    0.93    0.22
  -3 -15  -4    1.02    0.23
   3 -15   4    1.22    0.20
  -3 -15  -5    0.02    0.24
   3 -15   5    0.05    0.25
  -3 -15  -6    0.09    0.23
   3 -15   6    0.18    0.26
  -3 -15  -7    0.78    0.23
   3 -15   7    0.89    0.27
  -3 -15  -8   -0.05    0.23
   3 -15   8   -0.06    0.25
  -3 -15  -9    0.19    0.23
   3 -15   9    0.10    0.22
   3 -15  10    2.18    0.27
  -3 -15 -10    2.34    0.26
   3 -15  11   -0.06    0.27
  -3 -15 -11    0.02    0.28
   3 -15  12   -0.03    0.31
  -3 -15 -12    0.16    0.35
  -3 -15 -13    0.03    0.33
   3 -15  13   -0.05    0.29
  -3 -15 -14   -0.01    0.32
  -3 -15 -15    0.19    0.39
   3 -15  15   -0.01    0.30
   3 -15  17    0.25    0.33
  -3 -16  18    0.43    0.42
   3 -16 -17    0.43    0.37
   3 -16 -16    0.53    0.37
   3  16 -16    0.24    0.29
   3 -16 -15    0.75    0.36
   3  16 -15    0.87    0.29
   3 -16 -14    2.41    0.36
   3 -16 -13    0.04    0.26
   3 -16 -12    0.65    0.29
   3  16 -12    0.95    0.30
   3 -16 -12    0.46    0.26
   3 -16 -11    0.17    0.25
   3 -16 -11    0.04    0.25
   3 -16 -11    0.07    0.20
   3  16 -11    0.29    0.25
   3 -16 -10   -0.01    0.20
   3 -16 -10    0.10    0.25
   3  16 -10    0.03    0.22
   3  16  -9    0.32    0.21
   3 -16  -9    0.15    0.21
   3 -16  -9    0.37    0.19
   3 -16  -9    0.55    0.25
   3 -16  -8    0.70    0.23
   3 -16  -8    1.10    0.21
   3 -16  -8    0.52    0.23
   3  16  -8    0.92    0.24
   3 -16  -7    2.38    0.27
   3 -16  -7    2.02    0.23
   3  16  -7    2.01    0.27
   3 -16  -6    0.05    0.19
   3  16  -6    0.00    0.26
   3 -16  -6    0.04    0.20
   3  16  -5    5.97    0.28
   3 -16  -5    5.74    0.26
   3 -16  -5    6.30    0.30
  -3  16   5    6.13    0.22
   3 -16  -4    0.02    0.17
   3  16  -4   -0.07    0.25
   3 -16  -3    1.12    0.18
   3  16  -3    0.99    0.23
  -3  16   3    0.69    0.18
   3 -16  -3    0.91    0.17
   3 -16  -3    0.67    0.24
   3 -16  -2   -0.01    0.12
   3 -16  -2    0.04    0.17
   3 -16  -1    3.23    0.21
   3  16  -1    3.12    0.28
  -3  16   1    3.28    0.21
  -3 -16   0    0.52    0.24
   3 -16   0    0.58    0.21
  -3  16   0    0.54    0.18
  -3 -16  -1    0.03    0.24
   3 -16   1    0.32    0.20
  -3  16  -1    0.32    0.19
   3 -16   2    0.03    0.23
  -3  16  -2    0.04    0.20
  -3  16  -3    0.36    0.21
   3 -16   3    0.68    0.23
  -3 -16  -3    0.56    0.23
  -3  16  -4    0.15    0.21
  -3 -16  -4    0.32    0.24
   3 -16   4    0.07    0.24
  -3 -16  -5    0.39    0.24
   3 -16   5    0.55    0.22
  -3 -16  -6    0.33    0.24
   3 -16   6    0.65    0.22
   3 -16   7    2.06    0.28
  -3 -16  -7    1.79    0.25
  -3 -16  -8    0.07    0.24
   3 -16   8    0.20    0.25
  -3 -16  -9    0.26    0.24
   3 -16   9    0.14    0.29
   3 -16  11    0.02    0.29
  -3 -16 -12    0.18    0.32
  -3 -16 -15    0.01    0.33
   3 -16  16    0.16    0.34
   3 -16  17    0.31    0.35
  -3 -17  18    0.07    0.38
  -3 -17  17    0.28    0.37
   3 -17 -17    0.06    0.34
   3 -17 -16    1.24    0.35
   3  17 -16    0.97    0.32
   3 -17 -15    0.55    0.31
   3 -17 -14    0.12    0.29
   3 -17 -13    0.15    0.28
   3 -17 -13    0.58    0.30
   3  17 -12   -0.07    0.27
   3 -17 -12    0.00    0.29
   3 -17 -11    2.81    0.24
   3 -17 -11    2.50    0.28
   3 -17 -11    2.77    0.29
   3  17 -11    2.19    0.32
   3 -17 -10    0.02    0.24
   3 -17 -10    0.03    0.20
   3 -17 -10    0.24    0.23
   3  17 -10    0.22    0.26
   3 -17  -9   -0.01    0.22
   3 -17  -9   -0.01    0.22
   3 -17  -8    0.45    0.22
   3 -17  -8    0.19    0.25
   3  17  -8    0.39    0.22
   3 -17  -7    0.38    0.22
   3 -17  -7    0.24    0.22
   3  17  -7    0.34    0.22
   3  17  -6    0.19    0.24
   3 -17  -6   -0.04    0.23
   3 -17  -5    2.19    0.21
   3 -17  -5    2.32    0.23
   3  17  -5    1.75    0.29
   3 -17  -4   -0.01    0.16
   3  17  -4    0.11    0.26
   3  17  -3    0.69    0.25
   3 -17  -3    0.51    0.24
   3 -17  -3    0.57    0.15
  -3  17   3    0.54    0.17
   3 -17  -3    0.90    0.18
   3 -17  -2    1.48    0.20
  -3  17   2    1.62    0.19
   3  17  -2    1.27    0.22
   3 -17  -1    0.07    0.18
  -3  17   1    0.10    0.18
   3 -17   0    0.00    0.21
  -3  17   0    0.03    0.19
  -3 -17  -1    1.27    0.18
  -3 -17  -1    1.17    0.23
   3 -17   1    1.28    0.23
  -3  17  -1    1.21    0.21
  -3 -17  -2    1.12    0.26
   3 -17   2    1.43    0.21
  -3  17  -2    1.26    0.22
  -3 -17  -4   -0.01    0.24
  -3 -17  -5    0.10    0.24
   3 -17   5    0.06    0.23
  -3 -17  -6    0.03    0.24
   3 -17   6    0.14    0.25
  -3 -17  -7    0.54    0.24
   3 -17   7    0.16    0.23
   3 -17   8    0.08    0.28
  -3 -17  -8   -0.03    0.23
  -3 -17  -9    0.31    0.24
   3 -17   9    0.10    0.27
  -3 -17 -10    0.14    0.32
   3 -17  10    0.10    0.28
   3 -17  12    0.16    0.32
  -3 -17 -12    0.37    0.30
  -3 -17 -13    0.09    0.32
   3 -17  13    0.10    0.32
   3 -17  15    0.08    0.31
   3 -17  16    0.49    0.32
   3 -18 -17    0.30    0.39
  -3 -18  17    0.30    0.38
  -3 -18  16    0.26    0.41
   3 -18 -16    0.27    0.35
   3 -18 -15    0.40    0.34
   3 -18 -14   -0.01    0.34
   3 -18 -13    0.38    0.31
   3 -18 -13    0.16    0.29
   3  18 -12    1.23    0.29
   3 -18 -12    1.38    0.29
   3 -18 -12    1.42    0.28
   3 -18 -11   -0.03    0.26
   3 -18 -11    0.16    0.28
   3 -18 -10    0.11    0.24
   3 -18 -10    0.05    0.26
   3 -18  -9    1.86    0.26
   3 -18  -9    1.35    0.26
   3  18  -9    1.37    0.25
   3 -18  -8    1.41    0.25
   3 -18  -8    1.67    0.25
   3  18  -8    1.30    0.26
   3 -18  -7    0.88    0.25
   3 -18  -7    0.80    0.23
   3  18  -7    0.63    0.27
   3 -18  -6    2.69    0.23
   3 -18  -6    2.75    0.25
   3  18  -6    2.74    0.30
   3 -18  -5    0.25    0.24
   3 -18  -5    0.13    0.18
   3  18  -5    0.10    0.27
   3 -18  -4    9.08    0.26
   3 -18  -4    7.95    0.33
  -3  18   4    8.01    0.25
   3  18  -4    8.08    0.36
   3  18  -3    1.78    0.28
   3 -18  -3    1.96    0.20
  -3  18   3    1.57    0.19
   3 -18  -3    1.61    0.25
   3 -18  -2   -0.06    0.19
  -3  18   2   -0.03    0.18
  -3  18   1    0.00    0.18
   3 -18  -1    0.00    0.20
  -3 -18   0    0.04    0.19
   3 -18   0    0.03    0.19
  -3  18   0    0.21    0.19
  -3  18  -1    0.08    0.20
   3 -18   2    0.48    0.24
  -3 -18  -2    0.39    0.26
  -3  18  -2    0.21    0.21
  -3  18  -3   -0.02    0.21
  -3 -18  -3    0.10    0.23
  -3  18  -4    0.26    0.22
  -3 -18  -4    0.30    0.23
   3 -18   4    0.30    0.22
  -3 -18  -5    0.91    0.24
   3 -18   5    0.90    0.27
  -3 -18  -6    0.35    0.25
   3 -18   6    0.39    0.27
  -3 -18  -7    0.74    0.24
   3 -18   7    0.90    0.28
  -3 -18  -8    0.39    0.24
   3 -18   8    0.18    0.26
  -3 -18  -9    0.17    0.24
  -3 -18  -9   -0.04    0.31
   3 -18  10    0.18    0.27
   3 -18  11   -0.01    0.27
   3 -18  12    0.01    0.32
  -3 -18 -12    0.04    0.34
  -3 -18 -13    0.18    0.32
   3 -18  14    0.27    0.35
  -3 -18 -14    0.12    0.33
   3 -18  15   -0.05    0.35
   3 -18  16    0.17    0.36
  -3 -19  17    0.24    0.43
   3 -19 -16    0.32    0.37
  -3 -19  15    0.63    0.41
   3 -19 -15    0.41    0.34
   3 -19 -14    0.21    0.30
   3  19 -12    0.23    0.31
   3 -19 -12    0.18    0.28
   3 -19 -12    0.28    0.30
   3 -19 -11    0.02    0.28
   3 -19 -10    0.98    0.25
   3 -19 -10    0.76    0.25
   3  19 -10    0.69    0.31
   3 -19  -9    0.08    0.23
   3 -19  -8    0.62    0.24
   3  19  -8    0.53    0.30
   3 -19  -8    0.84    0.24
   3 -19  -7    0.07    0.22
   3 -19  -7   -0.05    0.21
   3  19  -7    0.16    0.27
   3 -19  -6    0.79    0.21
   3 -19  -6    0.91    0.26
   3  19  -6    0.75    0.24
   3  19  -5    0.15    0.24
   3 -19  -5   -0.06    0.24
   3 -19  -5    0.25    0.18
   3  19  -4    2.20    0.30
   3 -19  -4    2.26    0.27
   3 -19  -3    0.07    0.19
   3  19  -3    0.03    0.28
   3 -19  -2    0.45    0.21
   3  19  -2    0.26    0.28
  -3  19   2    0.54    0.19
  -3 -19   1    0.59    0.21
   3 -19  -1    0.47    0.21
   3  19  -1    0.17    0.22
  -3  19   1    0.29    0.20
  -3 -19   0    0.38    0.19
   3 -19   0    0.41    0.22
   3  19   0    0.50    0.27
  -3  19   0    0.22    0.20
   3 -19   1    0.35    0.23
  -3  19  -1    0.37    0.22
  -3 -19  -2    0.01    0.24
  -3  19  -2    0.13    0.21
  -3 -19  -3    0.19    0.26
  -3  19  -3   -0.03    0.22
  -3  19  -4    0.05    0.24
  -3 -19  -4    0.04    0.26
   3 -19   4    0.11    0.25
   3 -19   5    0.12    0.25
  -3 -19  -6   -0.01    0.24
  -3 -19  -7   -0.07    0.24
   3 -19   7    0.05    0.28
  -3 -19  -9    0.05    0.25
  -3 -19  -9    0.28    0.31
   3 -19   9    0.06    0.30
   3 -19  10    0.11    0.32
  -3 -19 -10    0.17    0.33
  -3 -19 -11    0.27    0.35
   3 -19  11    0.54    0.32
  -3 -19 -12    0.09    0.36
   3 -19  12    0.21    0.29
   3 -19  13    0.08    0.35
   3 -19  14    0.30    0.32
  -3 -19 -14    0.28    0.38
   3 -19  15    0.16    0.32
  -3 -20  16    0.12    0.42
   3 -20 -16    0.11    0.34
   3 -20 -15    0.43    0.34
  -3 -20  15    0.76    0.37
  -3 -20  14    0.05    0.34
   3 -20 -14    0.24    0.34
   3 -20 -13    0.41    0.32
   3  20 -12    0.40    0.32
   3 -20 -12    0.44    0.29
   3 -20 -12    0.06    0.29
   3 -20 -11    0.87    0.28
   3 -20 -11    0.80    0.28
   3  20 -11    0.61    0.32
   3 -20 -10    0.12    0.26
   3 -20  -9    1.87    0.27
   3 -20  -9    1.74    0.26
   3  20  -9    1.73    0.33
   3 -20  -8   -0.07    0.23
   3  20  -8    0.23    0.28
   3 -20  -8    0.40    0.25
   3 -20  -7    2.83    0.25
   3  20  -7    2.49    0.31
   3 -20  -7    3.21    0.30
   3 -20  -6    1.05    0.22
   3 -20  -6    1.26    0.27
   3  20  -6    1.38    0.30
   3  20  -4    0.40    0.27
   3 -20  -4    0.52    0.25
  -3 -20   3    1.13    0.26
   3 -20  -3    1.23    0.20
   3 -20  -3    1.42    0.25
   3  20  -3    0.84    0.29
  -3  20   3    0.95    0.21
  -3 -20   2   -0.01    0.22
  -3  20   2   -0.04    0.20
   3  20  -1    0.29    0.29
  -3 -20   1    0.30    0.21
   3 -20  -1    0.46    0.22
  -3  20   1    0.38    0.20
   3 -20   0    1.68    0.23
   3  20   0    1.30    0.25
  -3  20   0    1.18    0.22
   3 -20   1   -0.05    0.23
  -3  20  -1    0.07    0.21
   3 -20   2   -0.03    0.21
   3 -20   3    0.11    0.21
  -3 -20  -3    0.24    0.24
  -3 -20  -4    0.12    0.24
   3 -20   4    0.17    0.27
   3 -20   5    0.12    0.23
  -3 -20  -6    0.88    0.26
   3 -20   6    0.45    0.24
  -3 -20  -7    0.17    0.26
  -3 -20  -8    0.26    0.26
   3 -20   8    0.13    0.28
  -3 -20  -8    0.34    0.28
  -3 -20  -9    0.52    0.31
   3 -20   9    0.16    0.32
  -3 -20 -10   -0.06    0.32
   3 -20  10   -0.05    0.33
  -3 -20 -12    0.13    0.36
   3 -20  13    0.11    0.33
  -3 -20 -14   -0.03    0.40
  -3 -21  15    0.35    0.43
   3 -21 -15    0.18    0.33
  -3 -21  14    0.79    0.42
   3 -21 -14    0.62    0.32
  -3 -21  13    0.00    0.40
   3 -21 -13    0.14    0.33
   3 -21 -12    0.18    0.30
  -3 -21  12    0.24    0.37
   3 -21 -12   -0.04    0.28
  -3 -21  11    0.04    0.34
   3 -21 -11    0.20    0.28
   3 -21 -11    0.36    0.29
   3 -21 -10    2.04    0.30
   3 -21 -10    1.72    0.31
   3  21 -10    2.03    0.31
   3 -21  -9    0.50    0.28
   3 -21  -9    0.13    0.26
   3  21  -9    0.29    0.32
   3 -21  -8    0.13    0.27
   3 -21  -8   -0.04    0.23
   3  21  -8    0.04    0.29
   3 -21  -7   -0.03    0.22
   3  21  -7   -0.03    0.29
   3 -21  -6    0.12    0.26
  -3 -21   5   -0.04    0.27
   3 -21  -4   -0.01    0.25
  -3 -21   4    0.02    0.26
  -3 -21   3    0.45    0.25
   3 -21  -3   -0.01    0.21
   3  21  -3    0.11    0.27
   3 -21  -3    0.09    0.22
  -3 -21   2    0.18    0.23
  -3  21   2    0.17    0.21
   3 -21  -2    0.14    0.21
   3  21  -2    0.32    0.29
  -3 -21   1    0.31    0.21
  -3  21   1    0.24    0.21
   3 -21  -1    0.45    0.21
   3  21  -1    0.39    0.24
   3 -21   0    0.02    0.21
   3  21   0    0.22    0.28
  -3  21   0    0.09    0.22
   3  21   1    0.12    0.28
   3 -21   1    0.08    0.21
   3 -21   3    1.16    0.25
  -3  21  -3    1.26    0.25
  -3  21  -4    0.41    0.26
   3 -21   4    0.17    0.26
  -3 -21  -5    0.36    0.27
   3 -21   5   -0.03    0.24
  -3 -21  -6    0.06    0.26
   3 -21   6    0.05    0.24
   3 -21   7    0.07    0.28
  -3 -21  -7    0.08    0.26
  -3 -21  -7    0.34    0.30
  -3 -21  -8    0.20    0.27
   3 -21   8    0.11    0.31
  -3 -21  -8    0.03    0.29
   3 -21   9   -0.03    0.32
   3 -21  10    0.12    0.32
  -3 -21 -10    0.23    0.31
   3 -21  11    0.18    0.34
  -3 -21 -11    0.03    0.34
   3 -21  12    0.17    0.35
  -3 -21 -12    0.02    0.36
  -3 -21 -13    0.10    0.39
  -3 -22  15   -0.04    0.37
  -3 -22  14    0.13    0.35
   3 -22 -14    0.16    0.33
  -3 -22  13    0.01    0.36
   3  22 -12    0.17    0.33
   3 -22 -12    0.08    0.30
  -3 -22  12    0.05    0.40
   3 -22 -11    0.12    0.28
  -3 -22  11   -0.03    0.34
   3 -22 -11    0.08    0.30
   3  22 -11    0.17    0.34
  -3 -22  10    0.47    0.38
   3 -22 -10    0.12    0.29
   3 -22 -10    0.17    0.28
   3  22 -10    0.14    0.33
   3 -22  -9    0.03    0.26
  -3 -22   9    0.40    0.33
   3 -22  -9    0.13    0.28
  -3 -22   8    0.80    0.31
   3 -22  -8    0.10    0.24
   3 -22  -8    0.13    0.28
   3  22  -8    0.27    0.32
   3 -22  -7    0.70    0.27
   3  22  -7    0.19    0.31
  -3 -22   7    0.56    0.32
   3  22  -6    0.21    0.25
   3 -22  -6    0.21    0.27
  -3 -22   6    0.43    0.29
   3 -22  -5   -0.06    0.27
  -3 -22   5    0.08    0.29
   3 -22  -4    0.23    0.23
  -3 -22   4    0.09    0.27
   3  22  -4    0.19    0.29
   3 -22  -3    0.77    0.27
   3  22  -3    0.38    0.26
  -3 -22   3    0.71    0.25
  -3 -22   2    1.29    0.24
   3  22  -2    1.09    0.30
   3 -22  -2    1.22    0.23
   3  22  -1    0.28    0.30
  -3  22   1    0.50    0.22
   3 -22  -1    0.36    0.23
   3  22   0    0.34    0.29
  -3  22   0    0.09    0.23
   3  22   1    0.27    0.28
   3 -22   1    0.43    0.23
  -3  22  -1    0.28    0.24
  -3  22  -2    0.15    0.24
   3  22   2   -0.02    0.29
  -3  22  -3    0.02    0.24
   3 -22   3    0.18    0.25
   3 -22   4   -0.03    0.25
   3 -22   5    0.16    0.25
  -3 -22  -7    0.10    0.28
  -3 -22  -7    0.04    0.27
   3 -22   8    0.04    0.33
  -3 -22  -8    0.20    0.32
  -3 -22  -9    0.22    0.32
   3 -22  10    0.23    0.30
  -3 -22 -10    0.42    0.31
   3 -22  11    0.06    0.32
  -3 -22 -11    0.07    0.32
   3 -22  12    0.45    0.37
  -3 -22 -12    0.44    0.37
   3 -22  13   -0.03    0.33
  -3 -22 -13    0.31    0.40
  -3 -23  14    0.16    0.42
   3 -23 -13    0.00    0.32
  -3 -23  13    0.25    0.40
  -3 -23  12    0.18    0.34
   3 -23 -12    0.17    0.32
   3  23 -12   -0.04    0.31
   3 -23 -11    0.06    0.30
   3 -23 -11    0.47    0.31
  -3 -23  11    0.31    0.39
   3  23 -11    0.12    0.31
   3 -23 -10    0.02    0.29
   3 -23 -10   -0.02    0.28
   3  23 -10    0.13    0.34
  -3 -23   9    0.13    0.31
  -3 -23   8    1.06    0.31
   3 -23  -8    0.92    0.29
   3  23  -8    0.75    0.33
   3 -23  -7    0.06    0.27
   3  23  -7    0.22    0.27
  -3 -23   7    0.59    0.32
  -3 -23   6    0.47    0.29
   3 -23  -6    0.27    0.29
   3  23  -6    0.17    0.29
   3 -23  -5    0.66    0.27
  -3 -23   5    0.44    0.29
   3  23  -5    0.59    0.32
  -3 -23   4    0.01    0.27
   3 -23  -4    0.06    0.26
  -3 -23   3    0.31    0.25
   3 -23  -3    0.09    0.23
   3 -23  -2    0.07    0.21
  -3 -23   2    0.13    0.23
   3  23  -2    0.04    0.25
   3 -23  -1    0.64    0.23
   3  23  -1    0.45    0.26
  -3  23   1    0.51    0.23
   3 -23   0   -0.05    0.24
   3  23   0    0.07    0.25
  -3  23   0   -0.01    0.24
   3 -23   1    0.09    0.24
   3  23   1    0.12    0.25
  -3  23  -1    0.25    0.23
   3 -23   2    0.18    0.26
   3  23   2    0.14    0.29
  -3  23  -2   -0.05    0.24
  -3  23  -4    0.20    0.27
   3 -23   4    0.03    0.25
  -3 -23  -5    0.04    0.27
   3 -23   5   -0.03    0.27
   3 -23   6    0.33    0.29
  -3 -23  -6    0.58    0.28
  -3 -23  -7   -0.06    0.30
   3 -23   7    0.01    0.27
   3 -23   8    0.31    0.33
  -3 -23  -8    0.30    0.30
   3 -23   9    0.20    0.31
  -3 -23  -9    0.16    0.33
   3 -23  10    0.28    0.30
  -3 -23 -10    0.22    0.35
   3 -23  11    0.18    0.31
  -3 -23 -11    0.49    0.33
   3 -23  12    0.17    0.36
  -3 -23 -12    0.29    0.36
  -3 -24  13    0.23    0.40
   3 -24 -13    0.36    0.33
  -3 -24  12    0.32    0.39
   3 -24 -12    0.12    0.33
   3 -24 -11    0.00    0.31
  -3 -24  11    0.41    0.38
  -3 -24  10    0.10    0.32
   3 -24 -10    0.00    0.29
   3  24 -10    0.12    0.30
  -3 -24   9    0.06    0.32
   3  24  -9    0.13    0.30
  -3 -24   8    0.10    0.30
   3  24  -8    0.07    0.30
   3 -24  -7    0.16    0.29
  -3 -24   7    0.36    0.32
   3  24  -6    0.25    0.34
   3 -24  -6    0.43    0.30
  -3 -24   6    0.83    0.30
   3 -24  -5   -0.04    0.26
   3  24  -5    0.13    0.33
  -3 -24   4    0.03    0.26
   3  24  -4   -0.04    0.32
   3 -24  -3    0.55    0.29
  -3 -24   3    0.62    0.26
   3  24  -3    0.39    0.32
   3 -24  -2    0.15    0.23
   3  24  -2   -0.05    0.31
   3  24  -1    0.23    0.32
   3 -24  -1    0.19    0.22
   3 -24   0    0.07    0.24
   3  24   0    0.12    0.32
  -3  24   0    0.32    0.25
  -3  24  -1    0.01    0.24
   3  24   1    0.21    0.29
   3  24   2   -0.05    0.28
  -3  24  -2    0.11    0.25
  -3  24  -3    0.00    0.28
   3 -24   3    0.07    0.28
   3 -24   6    0.05    0.28
  -3 -24  -6    0.09    0.28
  -3 -24  -8   -0.01    0.32
   3 -24   8   -0.06    0.33
   3 -24   9    0.06    0.31
  -3 -24  -9    0.15    0.31
  -3 -24 -10    0.43    0.35
   3 -24  10    0.05    0.30
   3 -24  11   -0.02    0.31
   3 -25 -13   -0.06    0.33
   3  25 -12    0.05    0.38
  -3 -25  12    0.18    0.39
  -3 -25  11    0.18    0.34
   3 -25 -10   -0.01    0.30
  -3 -25  10    0.04    0.36
   3 -25  -9    0.20    0.30
  -3 -25   9    0.11    0.36
   3  25  -9    0.24    0.36
   3 -25  -8    0.05    0.31
  -3 -25   8    0.16    0.33
   3 -25  -7    0.05    0.30
  -3 -25   7    0.25    0.32
   3  25  -7    0.08    0.35
  -3 -25   6    0.01    0.30
   3  25  -5    0.08    0.34
  -3 -25   5   -0.03    0.29
   3  25  -3    0.21    0.34
  -3 -25   3    0.00    0.26
   3  25  -2    0.23    0.33
   3  25  -1    0.11    0.29
   3 -25   0    0.25    0.24
   3  25   0    0.30    0.29
   3 -25   1    0.06    0.27
   3  25   1    0.03    0.33
  -3  25  -1    0.11    0.27
   3  25   2    0.53    0.29
  -3  25  -2    0.14    0.27
  -3  25  -3    0.09    0.27
   3  25   3    0.03    0.32
  -3  25  -4    0.42    0.30
   3  25   4    0.11    0.32
   3 -25   5    0.00    0.27
  -3 -25  -7   -0.06    0.29
   3 -25   9    0.03    0.32
   3 -25  10    0.35    0.32
  -3 -25 -10    0.01    0.33
  -3 -25 -11    0.51    0.39
   3 -25  11    0.32    0.33
  -3 -26  12    0.32    0.37
  -3 -26  11    0.03    0.39
   3  26 -11    0.10    0.33
   3  26 -10    0.23    0.32
  -3 -26   9    0.23    0.37
   3 -26  -9    0.66    0.33
   3  26  -9    0.18    0.33
   3  26  -8   -0.01    0.34
   3 -26  -7    0.40    0.29
  -3 -26   7    0.25    0.31
   3  26  -7    0.31    0.35
  -3 -26   6    0.16    0.30
   3 -26  -6    0.35    0.32
   3  26  -6    0.50    0.36
   3 -26  -5    0.01    0.28
  -3 -26   5    0.28    0.29
   3  26  -5    0.18    0.35
  -3 -26   4   -0.05    0.27
   3  26  -4   -0.05    0.34
   3 -26  -3    0.18    0.30
   3 -26  -2    0.04    0.29
   3 -26  -1    0.14    0.25
   3  26  -1    0.08    0.34
   3  26   0   -0.07    0.32
   3  26   1   -0.05    0.32
   3 -26   2   -0.04    0.29
   3  26   2    0.25    0.32
  -3  26  -3   -0.04    0.30
   3 -26   3    0.13    0.29
  -3  26  -4    0.36    0.29
   3 -26   4    0.23    0.29
   3  26   4    0.12    0.33
   3 -26   7    0.14    0.30
  -3 -26  -9    0.17    0.33
   3 -26  10    0.11    0.32
  -3 -26 -10    0.16    0.37
  -3 -27  11    0.16    0.40
  -3 -27  10    0.29    0.37
   3  27 -10    0.15    0.37
  -3 -27   9    0.11    0.36
   3 -27  -9    0.00    0.34
   3  27  -9    0.11    0.34
  -3 -27   8    0.15    0.36
   3  27  -8    0.07    0.31
   3 -27  -8    0.06    0.31
  -3 -27   7   -0.06    0.31
   3 -27  -7    0.17    0.32
   3  27  -7    0.18    0.33
  -3 -27   6    0.23    0.31
   3 -27  -6    0.23    0.30
   3  27  -6    0.25    0.35
   3 -27  -5    0.02    0.32
   3 -27  -4    0.01    0.32
   3 -27  -3    0.05    0.31
   3  27  -2   -0.03    0.36
   3  27  -1   -0.06    0.33
   3 -27   0    0.02    0.26
   3  27   0    0.15    0.34
   3 -27   1   -0.03    0.27
   3  27   1    0.43    0.31
  -3  27  -3    0.47    0.29
   3 -27   3    0.26    0.27
   3  27   3    0.13    0.34
   3  27   4    0.08    0.33
   3  27   5   -0.07    0.34
   3 -27   5    0.20    0.28
   3 -27   7    0.00    0.33
  -3 -28  10    0.04    0.36
  -3 -28   9    0.09    0.34
   3  28  -9    0.02    0.39
  -3 -28   8    0.08    0.36
   3  28  -8   -0.07    0.35
   3 -28  -8    0.00    0.34
  -3 -28   7    0.02    0.32
   3 -28  -7    0.17    0.33
   3  28  -7   -0.01    0.32
   3  28  -6    0.14    0.36
   3 -28  -5   -0.03    0.30
   3  28  -4   -0.03    0.30
   3 -28  -4   -0.02    0.30
   3 -28  -3    0.32    0.29
   3 -28  -2    0.04    0.32
   3  28  -2   -0.04    0.34
   3  28   0    0.06    0.31
   3  28   1    0.04    0.36
   3 -28   1    0.04    0.27
   3 -28   2    0.00    0.28
   3  28   2    0.26    0.35
   3 -28   3   -0.05    0.28
   3  28   4    0.03    0.34
   3 -28   4    0.02    0.32
   3 -28   5   -0.05    0.31
   3  28   5    0.19    0.35
   3  28   6   -0.02    0.34
   3 -28   6    0.14    0.32
   3 -29  -8    0.06    0.35
  -3 -29   8    0.11    0.36
   3 -29  -7    0.09    0.35
   3 -29  -6    0.04    0.32
   3  29  -6    0.00    0.37
   3 -29  -5    0.38    0.34
   3  29  -5    0.15    0.36
   3  29  -4    0.09    0.32
   3 -29  -3    0.04    0.30
   3 -29  -2    0.09    0.31
   3 -29  -1   -0.04    0.33
   3  29  -1    0.10    0.35
   3  29   0    0.14    0.38
   3  29   1    0.24    0.34
   3  29   2    0.02    0.32
   3 -29   3   -0.02    0.30
   3  29   4   -0.03    0.34
   3 -29   5    0.29    0.34
   3 -30  -7    0.01    0.36
  -3 -30   7    0.03    0.34
   3  30  -5   -0.01    0.32
   3  30  -4    0.13    0.29
   3 -30  -3    0.05    0.34
   3  30  -3   -0.02    0.26
   3 -30  -2    0.21    0.31
   3  30  -2    0.22    0.38
   3 -30  -1    0.27    0.35
   3  30  -1    0.17    0.36
   3  30   0    0.30    0.34
   3 -30   2    0.15    0.31
   3 -30   3    0.15    0.33
   3 -30   4    0.01    0.31
   3 -30   5    0.40    0.34
   3  31  -2    0.00    0.34
   3  31  -1   -0.07    0.36
   3  31   0   -0.04    0.38
   3  31   1    0.02    0.38
   3  31   2    0.11    0.38
   3 -31   3    0.22    0.33
   3  31   3    0.15    0.36
   4   0 -21    0.20    0.31
   4   0 -19   -0.05    0.28
   4   0 -18    0.38    0.28
   4   0 -16    0.07    0.24
   4   0 -16    0.06    0.24
   4   0 -15    0.19    0.26
   4   0 -14    0.85    0.25
   4   0 -14    1.21    0.24
   4   0 -13    0.00    0.20
   4   0 -13   -0.01    0.22
   4   0 -12    8.39    0.32
   4   0 -12    8.41    0.29
   4   0 -11    0.12    0.20
   4   0 -11    0.04    0.21
   4   0 -10   35.60    0.47
   4   0  -9   -0.05    0.20
   4   0  -8   25.14    0.37
   4   0  -6    1.77    0.15
   4   0  -6    1.88    0.09
  -4   0   5   -0.01    0.09
   4   0  -5    0.04    0.07
   4   0  -4    0.21    0.07
  -4   0   4    0.25    0.10
   4   0  -4    0.25    0.14
  -4   0   3   -0.04    0.11
   4   0  -3   -0.04    0.10
   4   0  -2   22.95    0.24
   4   0  -2   22.36    0.24
   4   0  -2   21.09    0.23
   4   0  -1    0.01    0.12
   4   0  -1    0.02    0.12
   4   0  -1    0.00    0.11
   4   0   0   23.61    0.21
   4   0   0   21.54    0.25
   4   0   0   22.13    0.22
   4   0   1    0.07    0.09
   4   0   1    0.00    0.08
   4   0   2   25.56    0.21
   4   0   2   24.68    0.29
   4   0   2   23.50    0.18
   4   0   3    0.02    0.06
   4   0   3   -0.03    0.14
   4   0   4   11.53    0.24
   4   0   5   -0.02    0.14
   4   0   5    0.03    0.12
   4   0   6   26.75    0.29
   4   0   6   26.42    0.37
   4   0   7    0.01    0.13
   4   0   7   -0.07    0.19
   4   0   8    6.60    0.20
   4   0   8    5.94    0.27
   4   0   9   -0.04    0.15
   4   0  10    2.57    0.18
   4   0  10    2.35    0.26
   4   0  11    0.00    0.23
   4   0  12    3.11    0.27
  -4   0 -12    3.18    0.28
  -4   0 -13    0.02    0.25
   4   0  13   -0.04    0.23
  -4   0 -14    0.05    0.27
   4   0  15    0.10    0.25
   4   0  16    0.13    0.28
  -4   0 -16    0.04    0.31
   4  -1 -21    0.23    0.31
   4   1 -20    0.30    0.28
   4   1 -19    0.07    0.28
   4  -1 -19    0.31    0.28
   4   1 -18    0.43    0.27
   4  -1 -18    0.64    0.30
   4  -1 -18    0.78    0.31
   4   1 -17   -0.05    0.25
   4  -1 -17   -0.01    0.29
   4   1 -16    0.04    0.25
   4  -1 -16   -0.06    0.23
   4  -1 -15    2.34    0.26
   4   1 -15    2.00    0.24
   4  -1 -15    2.02    0.25
   4   1 -14   -0.03    0.23
   4  -1 -14    0.06    0.19
   4  -1 -14    0.02    0.24
   4   1 -13    0.20    0.22
   4  -1 -13    0.12    0.19
   4  -1 -13    0.02    0.25
   4   1 -12    0.41    0.21
   4  -1 -12    0.27    0.20
   4  -1 -12    0.34    0.24
   4  -1 -11   14.33    0.34
   4   1 -11   13.54    0.35
   4  -1 -11   14.31    0.34
   4  -1 -10    4.07    0.23
   4   1 -10    4.08    0.23
   4  -1 -10    4.29    0.25
   4  -1  -9    0.45    0.21
   4  -1  -9    0.39    0.20
   4   1  -9    0.40    0.21
   4   1  -8   13.24    0.27
   4  -1  -8   13.32    0.30
   4  -1  -7    0.59    0.15
   4   1  -7    0.77    0.11
   4   1  -7    0.70    0.18
   4  -1  -6    0.17    0.07
   4  -1  -6    0.25    0.14
   4   1  -6    0.20    0.15
   4   1  -6    0.17    0.09
  -4   1   5    5.86    0.12
  -4  -1   5    5.92    0.14
   4   1  -5    5.91    0.18
   4   1  -5    6.07    0.13
   4  -1  -5    5.90    0.09
   4  -1  -5    5.78    0.20
  -4   1   4    1.39    0.10
   4  -1  -4    1.53    0.14
   4   1  -4    1.42    0.09
  -4  -1   4    1.37    0.12
   4   1  -4    1.27    0.13
   4  -1  -4    1.39    0.07
   4  -1  -4    1.17    0.12
   4  -1  -3    2.08    0.16
   4  -1  -3    1.72    0.13
  -4  -1   3    1.83    0.13
  -4  -1   2  233.87    2.61
   4  -1  -2  234.28    2.87
   4  -1  -2  238.57    2.62
   4  -1  -2  232.89    2.49
   4  -1  -1   12.74    0.19
   4  -1  -1   11.95    0.20
   4  -1  -1   12.09    0.20
   4   1  -1   11.76    0.21
   4  -1  -1   12.32    0.16
   4   1   0    7.09    0.13
   4  -1   0    8.12    0.18
   4  -1   0    7.74    0.15
   4   1   0    7.99    0.15
   4  -1   0    7.58    0.15
   4  -1   0    7.76    0.12
   4   1   0    7.99    0.17
   4  -1   1   11.58    0.20
   4  -1   1   11.56    0.17
   4  -1   1   10.36    0.15
   4   1   1   11.31    0.15
   4   1   1   11.15    0.14
   4   1   1   11.13    0.22
   4  -1   1   10.26    0.11
   4  -1   2   24.84    0.28
   4   1   2   25.06    0.19
   4   1   2   24.95    0.30
   4  -1   2   24.66    0.22
   4   1   2   24.52    0.16
   4  -1   3   28.08    0.31
   4   1   3   29.21    0.15
   4   1   3   28.18    0.31
   4  -1   4    5.62    0.22
   4   1   4    5.40    0.19
   4  -1   4    5.99    0.17
   4   1   5    0.56    0.18
   4  -1   5    0.43    0.17
   4  -1   5    0.45    0.13
   4  -1   6    0.19    0.20
   4  -1   6    0.35    0.14
   4   1   6    0.40    0.19
   4   1   6    0.34    0.12
   4  -1   7    0.33    0.20
   4  -1   7    0.18    0.15
   4   1   7    0.20    0.13
   4   1   7    0.33    0.18
   4   1   8   15.63    0.32
   4   1   8   16.09    0.24
   4  -1   8   15.17    0.32
   4  -1   8   15.72    0.27
   4  -1   9    0.90    0.16
   4  -1   9    0.88    0.23
   4   1   9    0.75    0.15
   4   1   9    0.75    0.22
   4  -1  10   15.48    0.29
   4  -1  10   15.08    0.37
   4   1  10   15.22    0.35
   4  -1  11    4.07    0.28
   4   1  11    4.08    0.27
   4  -1  12    0.27    0.23
  -4   1 -12    0.11    0.24
   4   1  12    0.17    0.23
  -4  -1 -13    0.28    0.25
   4   1  13    0.06    0.23
  -4   1 -13    0.27    0.24
   4  -1  13    0.31    0.23
  -4   1 -14    1.94    0.29
  -4  -1 -14    2.07    0.31
   4  -1  14    1.74    0.28
   4   1  14    1.97    0.26
  -4  -1 -15    0.42    0.29
  -4   1 -15    0.43    0.29
   4  -1  15    0.38    0.25
   4   1  15    0.34    0.27
   4  -1  16    1.01    0.28
  -4  -1 -16    1.08    0.33
  -4  -1 -17    0.43    0.33
   4   2 -20    0.09    0.29
   4  -2 -20   -0.03    0.28
   4   2 -19   -0.03    0.29
   4  -2 -19    0.02    0.27
   4   2 -18    0.12    0.25
   4  -2 -18    0.00    0.28
   4  -2 -18    0.50    0.29
   4   2 -17    0.02    0.26
   4  -2 -17   -0.05    0.26
   4   2 -16    1.38    0.24
   4  -2 -16    1.39    0.27
   4  -2 -16    1.47    0.30
   4   2 -15    0.38    0.25
   4  -2 -15    0.38    0.24
   4  -2 -15    0.50    0.27
   4  -2 -14    0.06    0.21
   4   2 -14    0.14    0.20
   4  -2 -14    0.15    0.25
   4   2 -13    5.80    0.30
   4  -2 -13    5.70    0.27
   4  -2 -13    5.79    0.29
   4  -2 -12   19.89    0.40
   4   2 -12   20.12    0.40
   4  -2 -12   19.75    0.40
   4  -2 -11   10.70    0.34
   4   2 -11   10.74    0.32
   4  -2 -11   10.34    0.33
   4  -2 -10    6.11    0.26
   4   2 -10    5.66    0.28
   4  -2 -10    6.13    0.24
   4  -2  -9    6.14    0.26
   4  -2  -9    6.34    0.26
   4   2  -9    6.07    0.26
   4  -2  -8    1.43    0.16
   4   2  -8    1.45    0.18
   4  -2  -8    1.39    0.18
   4   2  -8    1.47    0.13
   4  -2  -7   17.63    0.30
   4   2  -7   17.43    0.29
   4   2  -7   18.24    0.22
   4   2  -6    6.29    0.21
   4   2  -6    7.57    0.15
   4  -2  -6    7.18    0.22
   4  -2  -5    0.10    0.15
  -4   2   5    0.04    0.07
  -4  -2   5    0.10    0.12
   4   2  -5    0.02    0.09
   4  -2  -4    0.04    0.12
  -4   2   4    0.07    0.08
  -4  -2   4    0.05    0.12
   4   2  -4    0.12    0.10
   4  -2  -4    0.07    0.15
  -4  -2   3    9.67    0.19
   4  -2  -3   10.22    0.19
   4  -2  -3    9.57    0.21
   4  -2  -3    9.53    0.19
   4  -2  -3    9.84    0.15
  -4  -2   2   17.39    0.24
   4  -2  -2   17.08    0.21
   4  -2  -2   17.44    0.20
   4  -2  -2   16.87    0.23
   4  -2  -2   17.88    0.25
   4  -2  -1   30.84    0.28
   4  -2  -1   32.44    0.27
   4  -2  -1   31.25    0.23
   4  -2   0   30.37    0.26
   4  -2   0   29.73    0.28
   4  -2   0   30.53    0.26
   4   2   0   31.41    0.30
   4  -2   0   29.96    0.20
   4   2   1    6.19    0.12
   4  -2   1    5.91    0.15
   4   2   1    6.07    0.20
   4  -2   1    5.44    0.13
   4  -2   1    6.00    0.09
   4  -2   1    6.16    0.19
   4   2   2  103.72    1.33
   4  -2   2   98.24    0.53
   4  -2   2  102.39    1.73
   4   2   2   94.23    0.54
   4  -2   2   94.85    1.53
   4  -2   3   23.13    0.30
   4   2   3   24.82    0.16
   4   2   3   23.68    0.30
   4  -2   3   24.13    0.27
   4  -2   4    6.35    0.22
   4  -2   4    6.75    0.18
   4   2   4    6.55    0.23
   4   2   5   26.87    0.34
   4  -2   5   29.10    0.31
   4  -2   5   28.37    0.36
   4  -2   6    1.05    0.16
   4  -2   6    0.78    0.19
   4   2   6    0.99    0.19
   4  -2   7    0.63    0.18
   4   2   7    0.58    0.18
   4  -2   7    0.75    0.16
   4  -2   8    0.12    0.16
   4   2   8    0.05    0.19
   4  -2   9    1.80    0.19
   4   2   9    1.84    0.21
   4  -2   9    1.72    0.24
   4  -2  10   10.97    0.27
   4  -2  10   10.68    0.34
   4   2  10   10.87    0.31
   4  -2  11   -0.04    0.17
   4  -2  11    0.04    0.23
   4   2  11    0.18    0.21
  -4   2 -12    1.66    0.25
   4  -2  12    1.80    0.24
   4   2  12    1.60    0.25
   4  -2  13    0.55    0.25
  -4   2 -13    0.46    0.24
  -4  -2 -13    0.89    0.28
   4   2  13    0.48    0.24
   4  -2  14    0.81    0.25
  -4  -2 -14    0.94    0.29
  -4   2 -14    0.86    0.27
   4   2  14    1.19    0.26
  -4  -2 -15    0.86    0.30
   4  -2  15    0.67    0.27
   4   2  15    0.83    0.27
  -4  -2 -16   -0.05    0.31
   4  -2  16    0.23    0.28
   4   3 -20   -0.04    0.30
   4  -3 -19   -0.04    0.26
   4  -3 -18    0.13    0.25
   4  -3 -18    0.22    0.29
   4   3 -17   -0.04    0.26
   4  -3 -17    0.12    0.27
   4  -3 -16    0.00    0.26
   4   3 -15    0.63    0.22
   4  -3 -15    0.58    0.25
   4  -3 -15    0.60    0.29
   4   3 -14    1.64    0.26
   4  -3 -14    1.87    0.27
   4  -3 -14    1.48    0.25
   4   3 -13    1.27    0.26
   4  -3 -13    1.53    0.22
   4  -3 -13    1.69    0.27
   4  -3 -12    1.99    0.28
   4   3 -12    2.15    0.24
   4  -3 -12    2.05    0.26
   4   3 -11    2.63    0.22
   4  -3 -11    2.77    0.23
   4  -3 -11    2.65    0.22
   4  -3 -10    1.86    0.25
   4   3 -10    1.54    0.21
   4  -3 -10    1.75    0.24
   4   3  -9   19.38    0.28
   4  -3  -9   18.91    0.36
   4   3  -9   18.46    0.34
   4  -3  -9   18.80    0.35
   4  -3  -8   17.95    0.30
   4  -3  -8   17.93    0.32
   4   3  -8   18.19    0.31
   4   3  -8   18.66    0.25
   4  -3  -7    2.05    0.19
   4  -3  -7    2.08    0.17
   4   3  -7    2.21    0.14
   4   3  -7    2.12    0.20
   4  -3  -6   33.72    0.39
   4   3  -6   35.06    0.29
   4  -3  -6   34.70    0.37
   4  -3  -5    6.43    0.22
   4  -3  -5    6.96    0.19
  -4  -3   5    6.77    0.17
   4   3  -5    6.85    0.16
   4  -3  -5    6.65    0.21
  -4  -3   4   81.02    0.42
   4  -3  -4   81.33    0.48
   4  -3  -4   80.42    0.49
   4   3  -4   82.22    0.40
   4  -3  -4   80.90    0.49
  -4  -3   3    3.27    0.15
   4  -3  -3    3.63    0.11
   4  -3  -3    3.69    0.17
   4  -3  -3    3.78    0.15
   4  -3  -3    3.54    0.18
  -4  -3   2   20.53    0.25
   4  -3  -2   20.65    0.26
   4  -3  -2   20.59    0.26
   4  -3  -2   22.00    0.21
   4  -3  -2   21.64    0.22
  -4  -3   1    6.39    0.19
   4  -3  -1    6.26    0.16
   4  -3  -1    6.44    0.16
   4  -3  -1    6.02    0.17
   4  -3  -1    6.43    0.14
   4   3   0   10.19    0.22
   4  -3   0    9.92    0.18
   4  -3   0   10.40    0.18
   4  -3   0   10.23    0.18
   4  -3   0   10.16    0.13
   4   3   1   12.16    0.22
   4  -3   1   11.89    0.20
   4  -3   1   11.40    0.19
   4   3   2   41.73    0.38
   4  -3   2   41.80    0.31
   4  -3   2   40.72    0.35
   4   3   2   42.74    0.21
   4  -3   2   41.83    0.35
   4   3   3   18.16    0.12
   4  -3   3   17.56    0.27
   4  -3   3   18.14    0.25
   4   3   3   18.32    0.28
   4  -3   4   56.89    0.42
   4  -3   4   57.06    0.46
   4   3   4   56.41    0.47
   4  -3   5    5.08    0.20
   4  -3   5    5.27    0.19
   4   3   5    5.18    0.24
   4  -3   6    5.02    0.24
   4   3   6    4.61    0.22
   4  -3   6    4.91    0.20
   4  -3   7    0.73    0.20
   4  -3   7    0.71    0.17
   4   3   7    0.90    0.21
   4  -3   8    7.80    0.24
   4  -3   8    7.76    0.29
   4   3   8    7.88    0.28
   4  -3   9    6.96    0.30
   4  -3   9    7.51    0.25
   4   3   9    7.17    0.29
   4  -3  10    3.67    0.22
   4  -3  10    3.48    0.27
   4   3  10    3.54    0.26
   4  -3  11    0.04    0.19
   4  -3  11    0.09    0.21
   4   3  11   -0.02    0.22
   4  -3  12    1.01    0.25
  -4   3 -12    1.41    0.23
   4   3  12    1.06    0.23
   4  -3  13   -0.05    0.22
  -4   3 -13    0.03    0.23
  -4  -3 -13   -0.06    0.25
   4   3  13    0.05    0.23
  -4  -3 -14    1.00    0.30
   4  -3  14    0.89    0.27
   4   3  14    0.91    0.26
  -4  -3 -15    0.77    0.32
   4  -3  15    0.59    0.28
   4   3  15    0.65    0.27
  -4  -3 -16    0.25    0.34
   4  -3  16    0.08    0.28
   4  -3  17    0.16    0.28
  -4  -3 -17   -0.02    0.36
  -4  -3 -18    0.08    0.38
   4  -4 -21    0.04    0.38
   4  -4 -20    0.03    0.35
   4   4 -19    0.19    0.27
   4  -4 -19    0.03    0.31
   4   4 -18    0.03    0.25
   4   4 -17   -0.07    0.25
   4  -4 -17   -0.06    0.26
   4  -4 -17    0.12    0.24
   4   4 -16    0.03    0.25
   4  -4 -16   -0.01    0.25
   4  -4 -16    0.03    0.26
   4   4 -15   -0.03    0.24
   4  -4 -15    0.04    0.20
   4  -4 -15    0.01    0.28
   4   4 -14    0.52    0.23
   4  -4 -14    0.56    0.25
   4  -4 -14    0.56    0.24
   4   4 -13    0.86    0.21
   4  -4 -13    1.09    0.21
   4  -4 -13    1.20    0.28
   4  -4 -12    0.33    0.24
   4  -4 -12    0.22    0.26
   4   4 -12    0.15    0.19
   4  -4 -11    1.23    0.24
   4  -4 -11    1.12    0.26
   4   4 -11    1.12    0.20
   4  -4 -10    1.94    0.23
   4  -4 -10    2.08    0.23
   4   4 -10    1.98    0.22
   4  -4  -9    1.94    0.20
   4   4  -9    2.03    0.18
   4   4  -9    1.76    0.24
   4  -4  -9    2.00    0.23
   4  -4  -8   13.67    0.31
   4   4  -8   14.13    0.24
   4  -4  -8   13.77    0.31
   4   4  -8   13.63    0.30
   4  -4  -7    6.00    0.24
   4  -4  -7    5.99    0.24
   4  -4  -7    6.05    0.23
   4   4  -7    5.99    0.18
   4  -4  -7    6.02    0.20
   4  -4  -6   13.99    0.25
   4   4  -6   13.93    0.22
   4  -4  -6   13.48    0.26
   4  -4  -6   14.02    0.26
   4  -4  -6   14.86    0.29
  -4   4   5   80.97    0.85
  -4  -4   5   83.31    0.46
   4  -4  -5   87.02    0.56
   4  -4  -5   81.53    0.53
   4  -4  -5   81.01    0.51
   4   4  -5   85.20    0.45
  -4  -4   4   93.71    0.48
   4  -4  -4   89.92    0.51
   4  -4  -4   92.60    0.54
   4  -4  -4   94.34    0.54
   4  -4  -4   93.52    1.24
   4   4  -4   94.05    0.46
   4  -4  -3    0.73    0.11
  -4  -4   3    0.89    0.14
   4  -4  -3    0.94    0.09
   4  -4  -3    1.06    0.15
   4  -4  -3    1.01    0.13
   4  -4  -2    0.20    0.14
  -4  -4   2    0.12    0.15
   4  -4  -2    0.09    0.11
   4  -4  -2    0.18    0.14
   4  -4  -2    0.12    0.10
  -4  -4   1  157.61    2.50
   4  -4  -1  152.08    2.43
   4  -4  -1  158.98    2.18
   4  -4  -1  157.35    0.62
  -4  -4   0    4.22    0.19
   4  -4   0    4.12    0.15
   4  -4   0    4.26    0.17
   4  -4   0    4.59    0.16
   4  -4   1    0.05    0.13
   4  -4   1    0.09    0.12
   4   4   2   31.44    0.18
   4  -4   2   30.31    0.33
   4   4   2   30.17    0.34
   4  -4   2   29.47    0.32
   4  -4   3    2.44    0.19
   4  -4   3    2.69    0.17
   4   4   3    2.50    0.18
   4   4   4   20.21    0.32
   4  -4   4   20.17    0.29
   4  -4   4   19.62    0.32
   4   4   5    8.95    0.24
   4  -4   5    8.84    0.22
   4  -4   5    8.53    0.26
   4   4   6   10.70    0.29
   4  -4   6    9.98    0.24
   4  -4   6    9.47    0.25
   4  -4   7    5.86    0.26
   4   4   7    6.21    0.27
   4  -4   7    5.98    0.23
   4  -4   8    6.55    0.29
   4  -4   8    7.09    0.25
   4   4   8    7.00    0.28
   4   4   9    3.61    0.26
   4  -4   9    3.87    0.26
   4  -4   9    3.73    0.23
   4  -4  10    0.37    0.20
   4  -4  10    0.39    0.19
   4   4  10    0.20    0.24
   4  -4  11    2.83    0.23
   4  -4  11    2.57    0.27
  -4   4 -11    3.06    0.23
   4   4  11    2.64    0.26
   4  -4  12    0.61    0.21
   4  -4  12    0.62    0.22
  -4   4 -12    0.49    0.22
   4   4  12    0.66    0.24
   4   4  13    0.31    0.23
  -4  -4 -13    0.33    0.29
   4  -4  13    0.12    0.25
   4   4  14    0.95    0.26
   4  -4  14    1.07    0.27
  -4  -4 -14    1.02    0.30
   4  -4  15    0.18    0.26
  -4  -4 -15    0.20    0.29
   4  -4  16    1.34    0.30
  -4  -4 -16    1.45    0.33
   4  -4  17   -0.01    0.28
  -4  -4 -18    0.82    0.37
   4   5 -20    0.21    0.29
   4  -5 -20    0.16    0.37
   4  -5 -19   -0.06    0.33
   4   5 -19    0.04    0.26
   4   5 -17    0.33    0.24
   4  -5 -17    0.52    0.29
   4  -5 -17    0.57    0.28
   4  -5 -16    0.38    0.28
   4  -5 -16   -0.07    0.23
   4  -5 -16    0.09    0.22
   4   5 -16    0.08    0.24
   4  -5 -15    0.22    0.21
   4   5 -15    0.29    0.24
   4  -5 -15    0.31    0.25
   4  -5 -15    0.03    0.29
   4  -5 -14    1.18    0.23
   4   5 -14    1.11    0.25
   4  -5 -14    1.02    0.22
   4  -5 -14    1.06    0.25
   4  -5 -13   -0.05    0.27
   4  -5 -13    0.04    0.21
   4  -5 -13   -0.01    0.21
   4   5 -13    0.00    0.23
   4  -5 -12    0.22    0.23
   4  -5 -12    0.59    0.22
   4  -5 -12    0.44    0.26
   4   5 -12    0.35    0.22
   4  -5 -11    0.93    0.23
   4  -5 -11    0.65    0.21
   4  -5 -11    0.78    0.26
   4   5 -11    0.63    0.19
   4  -5 -10    0.96    0.21
   4  -5 -10    1.21    0.20
   4  -5 -10    1.31    0.22
   4   5 -10    1.11    0.23
   4   5 -10    1.44    0.19
   4  -5  -9    8.16    0.25
   4  -5  -9    8.45    0.30
   4   5  -9    7.62    0.29
   4   5  -9    8.50    0.24
   4  -5  -9    8.29    0.27
   4  -5  -8    0.26    0.18
   4  -5  -8    0.33    0.19
   4  -5  -8    0.27    0.19
   4  -5  -8    0.12    0.23
   4   5  -8    0.30    0.15
   4  -5  -7    1.53    0.18
   4   5  -7    1.61    0.16
   4  -5  -7    1.79    0.20
   4  -5  -7    1.82    0.20
   4  -5  -7    1.60    0.20
   4  -5  -6    2.08    0.17
   4  -5  -6    2.07    0.19
   4  -5  -6    2.21    0.21
   4   5  -6    2.01    0.16
   4  -5  -6    1.77    0.17
   4  -5  -5    0.39    0.16
   4  -5  -5    0.23    0.16
  -4  -5   5    0.45    0.14
   4  -5  -5    0.45    0.18
   4   5  -5    0.43    0.14
  -4  -5   4    6.93    0.20
   4  -5  -4    6.83    0.21
   4  -5  -4    7.07    0.21
   4  -5  -4    6.94    0.11
   4   5  -4    6.88    0.18
   4  -5  -4    7.13    0.18
  -4  -5   3    4.25    0.19
   4  -5  -3    4.21    0.16
   4  -5  -3    4.15    0.11
   4  -5  -3    4.63    0.20
   4  -5  -3    4.65    0.16
  -4  -5   2    0.17    0.14
   4  -5  -2    0.59    0.11
   4  -5  -2    0.79    0.10
   4  -5  -2    0.22    0.15
   4  -5  -2    0.31    0.15
   4  -5  -1   13.05    0.20
  -4  -5   1   12.68    0.24
   4  -5  -1   13.21    0.24
   4  -5  -1   14.42    0.23
  -4  -5   0    1.17    0.16
   4  -5   0    1.14    0.13
   4  -5   0    1.42    0.13
  -4  -5  -1   48.71    0.40
   4  -5   1   49.40    0.37
   4  -5   1   49.69    0.39
   4   5   2  171.08    2.87
   4  -5   2  177.02    2.82
   4   5   3    6.60    0.21
   4  -5   3    6.08    0.19
   4  -5   4    3.27    0.18
   4   5   4    3.36    0.19
   4   5   5    1.65    0.21
   4  -5   5    1.49    0.19
   4   5   6   18.28    0.33
   4  -5   6   18.77    0.32
   4   5   7    1.41    0.23
   4  -5   7    1.63    0.19
   4  -5   8    4.78    0.24
   4   5   8    4.84    0.26
   4  -5   8    4.95    0.23
   4   5   9    0.64    0.22
   4  -5   9    0.68    0.23
   4  -5   9    0.91    0.21
   4  -5  10   27.58    0.41
   4  -5  10   27.68    0.47
   4   5  10   28.26    0.44
   4   5  11    0.09    0.22
   4  -5  11    0.20    0.22
   4  -5  11   -0.04    0.21
  -4   5 -11    0.12    0.20
   4  -5  12    1.59    0.24
   4  -5  12    2.27    0.28
   4   5  12    1.85    0.25
   4  -5  13   -0.03    0.25
   4  -5  13    0.09    0.21
  -4  -5 -13   -0.03    0.29
   4   5  14    1.11    0.26
   4  -5  14    1.32    0.27
  -4  -5 -14    1.22    0.34
  -4  -5 -15    1.12    0.35
   4  -5  15    0.69    0.27
  -4  -5 -16    0.80    0.36
   4  -5  16    0.46    0.28
   4  -5  17    0.24    0.29
  -4  -5 -17    0.02    0.37
  -4  -5 -18    0.00    0.38
   4  -6 -21    0.01    0.35
   4   6 -20   -0.05    0.28
   4  -6 -20    0.30    0.38
   4  -6 -19   -0.02    0.37
   4   6 -17    0.05    0.24
   4  -6 -17    0.04    0.31
   4   6 -16    0.86    0.24
   4  -6 -16    0.78    0.23
   4  -6 -16    1.00    0.28
   4  -6 -16    0.77    0.32
   4  -6 -15    0.10    0.22
   4  -6 -15    0.22    0.21
   4  -6 -15   -0.03    0.29
   4  -6 -14   -0.07    0.21
   4  -6 -14    0.22    0.23
   4   6 -14   -0.04    0.21
   4  -6 -13    1.87    0.23
   4   6 -13    2.18    0.24
   4  -6 -13    1.85    0.30
   4  -6 -13    2.23    0.26
   4  -6 -12    0.24    0.22
   4   6 -12   -0.05    0.23
   4  -6 -11    0.38    0.18
   4  -6 -11    0.21    0.20
   4  -6 -11    0.08    0.25
   4   6 -11    0.16    0.23
   4  -6 -10    8.83    0.28
   4   6 -10    8.50    0.30
   4  -6 -10    9.02    0.31
   4   6 -10    9.23    0.26
   4  -6 -10    9.20    0.31
   4  -6  -9    0.37    0.23
   4  -6  -9    0.52    0.18
   4  -6  -9    0.48    0.20
   4  -6  -9    0.40    0.24
   4   6  -9    0.60    0.18
   4  -6  -8    0.16    0.21
   4  -6  -8    0.07    0.18
   4  -6  -8    0.01    0.18
   4  -6  -8    0.19    0.22
   4   6  -8    0.10    0.15
   4  -6  -7    0.25    0.19
   4  -6  -7    0.17    0.17
   4  -6  -7    0.12    0.18
   4  -6  -7    0.21    0.14
   4   6  -7    0.05    0.14
   4  -6  -6   13.47    0.27
   4  -6  -6   13.56    0.27
   4  -6  -6   13.54    0.28
   4   6  -6   13.33    0.25
   4  -6  -6   13.81    0.28
   4  -6  -5    0.72    0.15
  -4  -6   5    0.65    0.16
   4  -6  -5    0.67    0.17
   4  -6  -5    0.68    0.15
   4  -6  -5    0.72    0.16
   4   6  -5    0.66    0.14
   4  -6  -4    6.03    0.20
  -4  -6   4    6.20    0.20
   4  -6  -4    5.91    0.11
   4  -6  -4    5.65    0.20
   4  -6  -4    6.61    0.22
   4   6  -4    5.70    0.19
   4  -6  -3    0.14    0.13
  -4  -6   3   -0.01    0.16
   4  -6  -3    0.18    0.15
   4  -6  -3    0.07    0.09
   4  -6  -3    0.09    0.12
   4  -6  -2   40.89    0.29
   4  -6  -2   39.16    0.36
  -4  -6   2   40.22    0.37
   4  -6  -2   40.51    0.37
  -4  -6   1  113.26    0.60
   4  -6  -1  115.75    0.59
   4  -6  -1  115.21    0.57
  -4  -6   0   13.36    0.27
   4  -6   0   14.24    0.24
  -4  -6  -1   20.68    0.32
   4  -6   1   20.67    0.28
   4  -6   1   20.32    0.26
  -4  -6  -2   35.31    0.39
   4  -6   2   35.72    0.37
   4  -6   3  203.25    3.21
   4  -6   4    3.36    0.21
   4   6   4    3.28    0.22
   4  -6   5    4.30    0.20
   4   6   5    4.31    0.23
   4   6   6    9.81    0.29
   4  -6   6   10.69    0.28
   4  -6   7    1.51    0.20
   4   6   7    1.81    0.22
   4  -6   8    4.96    0.24
   4   6   8    4.95    0.26
   4   6   9    4.61    0.26
   4  -6   9    4.77    0.26
   4  -6  10    4.11    0.30
   4  -6  10    4.45    0.26
   4   6  10    4.62    0.27
   4  -6  11    0.87    0.23
   4   6  11    1.05    0.23
   4  -6  11    0.74    0.24
   4   6  12    4.12    0.28
   4  -6  12    3.76    0.30
   4  -6  12    4.20    0.27
   4   6  13    0.35    0.24
   4  -6  13    0.51    0.23
   4  -6  13    0.28    0.26
  -4  -6 -13    0.32    0.29
   4   6  14   -0.02    0.26
  -4  -6 -14    0.06    0.31
  -4  -6 -15    0.07    0.33
  -4  -6 -16    0.13    0.33
   4  -6  17    0.05    0.31
  -4  -6 -17    0.43    0.35
   4  -6  18   -0.05    0.32
   4   7 -19    0.07    0.29
   4  -7 -19    0.06    0.35
   4   7 -18   -0.03    0.28
   4  -7 -17    0.06    0.34
   4   7 -17    0.05    0.25
   4  -7 -16    0.08    0.23
   4   7 -16    0.19    0.24
   4  -7 -16    0.07    0.31
   4   7 -15   -0.04    0.22
   4  -7 -14    1.30    0.27
   4  -7 -14    1.34    0.23
   4  -7 -14    1.54    0.30
   4   7 -14    1.33    0.25
   4  -7 -13    0.36    0.24
   4  -7 -13    0.29    0.19
   4  -7 -13    0.27    0.25
   4   7 -13    0.25    0.24
   4  -7 -12    5.45    0.28
   4  -7 -12    5.24    0.26
   4  -7 -12    5.25    0.32
   4   7 -12    5.38    0.28
   4  -7 -11    3.10    0.24
   4  -7 -11    2.97    0.29
   4  -7 -11    3.21    0.24
   4   7 -11    2.95    0.27
   4   7 -11    3.61    0.22
   4  -7 -10    0.01    0.19
   4  -7 -10   -0.04    0.20
   4   7 -10    0.02    0.18
   4  -7  -9    1.90    0.24
   4  -7  -9    1.67    0.24
   4  -7  -9    1.82    0.22
   4  -7  -9    1.82    0.25
   4   7  -9    1.68    0.21
   4  -7  -8   10.03    0.29
   4  -7  -8    9.78    0.30
   4  -7  -8   10.38    0.31
   4  -7  -8    9.48    0.25
   4   7  -8    9.73    0.26
   4  -7  -7    5.52    0.23
   4  -7  -7    5.76    0.25
   4  -7  -7    5.58    0.22
   4  -7  -7    6.30    0.23
   4   7  -7    5.84    0.22
   4  -7  -6    3.15    0.18
   4  -7  -6    2.69    0.19
   4  -7  -6    2.61    0.19
   4  -7  -6    2.75    0.20
   4   7  -6    2.75    0.20
  -4  -7   5    9.92    0.24
   4  -7  -5    9.19    0.24
   4  -7  -5    8.64    0.22
   4  -7  -5    9.06    0.10
   4  -7  -5    9.12    0.25
   4  -7  -5    9.13    0.23
   4   7  -5    9.20    0.22
   4  -7  -4    0.34    0.18
  -4  -7   4    0.36    0.18
   4  -7  -4    0.43    0.16
   4  -7  -4    0.32    0.08
   4   7  -4    0.57    0.14
  -4  -7   3    4.25    0.21
   4  -7  -3    4.14    0.16
   4  -7  -3    4.06    0.18
  -4  -7   2   10.48    0.24
   4  -7  -2   10.72    0.24
   4  -7  -2    9.90    0.22
  -4  -7   1    7.35    0.23
   4  -7  -1    7.21    0.22
   4  -7  -1    7.33    0.21
  -4  -7   0    7.34    0.23
   4  -7   0    7.00    0.21
   4  -7   0    7.24    0.22
  -4  -7  -1   25.05    0.32
   4  -7   1   24.79    0.30
  -4  -7  -2    0.05    0.18
   4  -7   2    0.13    0.14
  -4  -7  -3    5.39    0.25
   4  -7   3    5.57    0.22
  -4  -7  -4  114.62    0.69
   4  -7   4  114.22    0.66
   4   7   5   32.52    0.41
   4  -7   5   30.84    0.38
   4  -7   6   11.20    0.30
   4   7   6    9.06    0.29
   4  -7   7    2.37    0.21
   4   7   7    2.32    0.23
   4  -7   8    5.63    0.27
   4   7   8    5.28    0.26
   4  -7   9   10.00    0.30
   4   7   9   11.11    0.32
   4  -7  10    9.99    0.32
   4   7  10    9.79    0.33
   4  -7  11    5.85    0.29
   4  -7  11    6.01    0.30
   4   7  11    5.83    0.30
   4   7  12    0.72    0.24
   4  -7  12    0.48    0.23
   4  -7  12    0.62    0.26
   4  -7  13   -0.07    0.27
   4   7  13    0.25    0.24
   4  -7  13    0.15    0.23
  -4  -7 -13    0.11    0.30
  -4  -7 -14    0.67    0.32
   4  -7  14    0.64    0.29
  -4  -7 -15    0.36    0.31
   4  -7  16    0.13    0.31
  -4  -7 -16    0.18    0.32
  -4  -7 -17    0.28    0.36
   4  -7  17    0.29    0.32
   4  -7  18    0.03    0.30
  -4  -7 -18    0.14    0.40
   4  -8 -20    0.42    0.40
   4   8 -19    0.06    0.29
   4  -8 -19    0.16    0.35
   4   8 -18    0.32    0.30
   4  -8 -18    0.41    0.32
   4   8 -17    0.20    0.28
   4  -8 -17   -0.03    0.29
   4   8 -16    0.33    0.24
   4  -8 -16    0.21    0.28
   4  -8 -15    0.07    0.20
   4  -8 -15    0.20    0.30
   4   8 -15    0.13    0.23
   4   8 -14   -0.03    0.24
   4  -8 -13   -0.02    0.19
   4   8 -13   -0.07    0.23
   4   8 -12    1.94    0.26
   4  -8 -12    1.78    0.21
   4  -8 -12    2.16    0.25
   4  -8 -11    0.14    0.21
   4  -8 -10    2.51    0.23
   4  -8 -10    2.50    0.28
   4  -8 -10    2.59    0.25
   4   8 -10    2.79    0.22
   4  -8  -9    0.84    0.20
   4  -8  -9    0.80    0.24
   4   8  -9    1.08    0.20
   4  -8  -9    1.05    0.23
   4  -8  -8    0.08    0.19
   4  -8  -8    0.16    0.22
   4  -8  -8    0.24    0.22
   4   8  -8    0.15    0.17
   4  -8  -7    8.27    0.25
   4  -8  -7    8.17    0.26
   4  -8  -7    8.67    0.25
   4   8  -7    8.46    0.25
   4  -8  -6    2.31    0.17
   4   8  -6    2.00    0.18
   4  -8  -6    2.07    0.19
   4  -8  -6    2.19    0.19
   4  -8  -5    2.61    0.17
   4  -8  -5    2.61    0.18
   4   8  -5    2.46    0.18
   4  -8  -5    2.63    0.08
   4  -8  -5    2.52    0.18
  -4  -8   4  118.14    0.65
   4  -8  -4  115.71    0.66
   4   8  -4  117.90    0.64
  -4  -8   3   48.79    0.44
   4  -8  -3   46.46    0.42
   4  -8  -3   48.59    0.45
  -4  -8   2   61.05    0.48
   4  -8  -2   60.73    0.48
   4  -8  -2   59.59    0.47
  -4  -8   1    0.59    0.19
   4  -8  -1    0.41    0.16
   4  -8  -1    0.65    0.16
  -4  -8   0   15.79    0.31
   4  -8   0   16.48    0.29
   4  -8   0   16.68    0.28
  -4  -8  -1    2.47    0.18
   4  -8   1    2.51    0.20
  -4  -8  -2    0.21    0.17
   4  -8   2    0.33    0.17
  -4  -8  -3    0.73    0.23
   4  -8   3    0.72    0.19
  -4  -8  -4    2.39    0.25
   4  -8   4    2.68    0.21
  -4  -8  -5   11.14    0.30
   4  -8   5   10.60    0.28
   4  -8   6    0.10    0.21
   4  -8   7   25.05    0.41
   4  -8   8   13.29    0.33
   4   8   8   13.68    0.33
   4   8   9    3.83    0.26
   4  -8   9    3.71    0.27
   4  -8  10    5.66    0.29
   4   8  10    4.83    0.28
   4   8  11   -0.02    0.23
   4   8  12    1.26    0.25
   4  -8  12    1.51    0.25
   4  -8  12    1.40    0.25
   4  -8  13    0.67    0.27
   4   8  13    1.10    0.25
   4  -8  13    1.21    0.26
  -4  -8 -13    1.49    0.33
   4  -8  14    0.64    0.27
   4  -8  14    0.39    0.28
  -4  -8 -14    0.47    0.32
   4  -8  15    0.16    0.29
  -4  -8 -15    0.04    0.31
  -4  -8 -16    0.68    0.34
   4  -8  16    0.43    0.29
   4  -8  17    0.16    0.29
  -4  -8 -17   -0.03    0.39
  -4  -8 -18    0.54    0.41
   4  -8  18    0.57    0.33
   4   9 -19    0.04    0.27
   4   9 -18   -0.07    0.28
   4  -9 -18   -0.05    0.37
   4   9 -17    0.19    0.29
   4  -9 -17    0.04    0.35
   4  -9 -16    0.08    0.33
   4   9 -16    0.19    0.26
   4  -9 -15    0.97    0.22
   4  -9 -15    0.98    0.30
   4   9 -15    1.07    0.25
   4  -9 -14    0.00    0.20
   4  -9 -14    0.14    0.26
   4   9 -14    0.12    0.25
   4  -9 -13    0.56    0.21
   4  -9 -13    0.44    0.27
   4   9 -13    0.28    0.21
   4  -9 -12    0.10    0.19
   4   9 -12   -0.01    0.24
   4  -9 -11    4.04    0.30
   4  -9 -11    3.92    0.24
   4  -9 -11    4.18    0.30
   4   9 -11    4.50    0.25
   4  -9 -10    0.25    0.19
   4  -9 -10    0.30    0.25
   4  -9 -10    0.23    0.22
   4   9 -10    0.05    0.19
   4  -9  -9    0.04    0.22
   4  -9  -9    0.02    0.20
   4  -9  -9    0.19    0.19
   4   9  -9   -0.04    0.20
   4  -9  -8   17.38    0.34
   4  -9  -8   18.15    0.36
   4  -9  -8   17.91    0.34
   4   9  -8   17.62    0.32
   4  -9  -7    4.81    0.24
   4  -9  -7    4.95    0.24
   4   9  -7    4.83    0.21
   4  -9  -7    4.92    0.27
   4  -9  -6    7.81    0.24
   4  -9  -6    8.31    0.28
   4  -9  -6    8.31    0.25
   4   9  -6    7.75    0.26
   4  -9  -5    1.75    0.08
   4  -9  -5    1.63    0.19
   4  -9  -5    1.84    0.17
   4  -9  -5    2.05    0.22
   4   9  -5    1.73    0.18
  -4  -9   4   40.83    0.43
   4  -9  -4   39.82    0.44
   4  -9  -4   39.72    0.43
   4  -9  -4   42.78    0.39
   4   9  -4   40.43    0.42
  -4  -9   3   38.21    0.42
   4  -9  -3   36.64    0.41
   4  -9  -3   37.93    0.42
  -4  -9   2   51.85    0.46
   4  -9  -2   52.40    0.45
   4  -9  -2   51.10    0.45
  -4  -9   1   64.27    0.51
   4  -9  -1   61.67    0.49
   4  -9  -1   64.31    0.48
  -4  -9   0    1.96    0.19
   4  -9   0    2.00    0.18
  -4  -9  -1    0.84    0.20
   4  -9   1    0.73    0.17
  -4  -9  -2    6.85    0.24
   4  -9   2    6.95    0.24
   4  -9   3    1.36    0.19
  -4  -9  -3    1.04    0.24
   4  -9   4    2.70    0.24
  -4  -9  -4    2.69    0.25
  -4  -9  -5    1.42    0.23
   4  -9   5    1.44    0.23
   4  -9   6    0.19    0.21
  -4  -9  -7    1.58    0.26
   4  -9   7    1.83    0.22
  -4  -9  -8   20.35    0.40
   4  -9   8   19.88    0.40
  -4  -9  -9   16.24    0.38
   4  -9   9   16.19    0.36
  -4  -9 -10    0.18    0.23
   4  -9  10    0.36    0.22
  -4  -9 -11   -0.04    0.23
   4  -9  11   -0.05    0.22
  -4  -9 -12    0.18    0.24
   4  -9  12    0.17    0.25
  -4  -9 -14    0.09    0.34
   4  -9  14    0.24    0.25
   4  -9  14   -0.04    0.28
   4  -9  15    0.62    0.30
  -4  -9 -15    0.80    0.33
  -4  -9 -16    2.28    0.38
   4  -9  16    2.31    0.35
   4  -9  17    0.10    0.33
  -4  -9 -17    0.38    0.40
  -4  -9 -18    0.33    0.41
   4  10 -19   -0.01    0.30
   4 -10 -19    0.30    0.39
   4  10 -18    0.02    0.28
   4 -10 -18   -0.03    0.35
   4  10 -17    0.83    0.29
   4 -10 -17    0.37    0.33
   4 -10 -16    0.19    0.31
   4  10 -16    0.31    0.28
   4 -10 -15    0.56    0.22
   4 -10 -15    0.47    0.33
   4  10 -15    0.27    0.24
   4 -10 -14    0.19    0.20
   4 -10 -14    0.26    0.28
   4  10 -14    0.33    0.26
   4 -10 -13    1.53    0.22
   4 -10 -13    2.01    0.30
   4  10 -13    1.60    0.24
   4  10 -12    0.64    0.21
   4 -10 -12    0.67    0.21
   4 -10 -12    0.86    0.23
   4 -10 -11    0.09    0.22
   4 -10 -11    0.09    0.24
   4  10 -11    0.24    0.22
   4 -10 -10    4.65    0.24
   4 -10 -10    4.83    0.27
   4 -10 -10    4.43    0.26
   4  10 -10    4.28    0.27
   4 -10  -9    0.10    0.24
   4 -10  -9    0.07    0.20
   4 -10  -9    0.37    0.24
   4  10  -9    0.10    0.22
   4 -10  -8    0.37    0.20
   4 -10  -8    0.66    0.20
   4 -10  -8    0.40    0.23
   4  10  -8    0.58    0.20
   4 -10  -7    2.07    0.23
   4  10  -7    1.82    0.23
   4 -10  -7    1.85    0.24
   4 -10  -7    1.67    0.21
   4 -10  -6    0.20    0.16
   4 -10  -6    0.08    0.22
   4 -10  -6    0.13    0.19
   4  10  -6    0.02    0.21
   4 -10  -5    0.02    0.21
   4 -10  -5   -0.06    0.16
   4  10  -5   -0.02    0.20
  -4  10   5    0.04    0.07
   4 -10  -5   -0.03    0.15
   4  10  -4    4.34    0.21
  -4 -10   4    4.62    0.22
   4 -10  -4    4.44    0.23
   4 -10  -4    4.39    0.20
   4 -10  -4    4.09    0.24
  -4  10   4    4.47    0.11
  -4  10   3    0.47    0.10
   4 -10  -3    0.25    0.20
  -4 -10   3    0.45    0.21
   4 -10  -3    0.34    0.17
  -4 -10   2    0.84    0.22
   4 -10  -2    0.90    0.19
   4 -10  -2    0.54    0.19
  -4 -10   1    2.89    0.21
   4 -10  -1    3.12    0.20
   4 -10  -1    3.03    0.20
  -4 -10   0   32.50    0.42
   4 -10   0   30.69    0.36
  -4 -10  -1    0.18    0.21
   4 -10   1    0.24    0.18
  -4 -10  -2    5.07    0.27
   4 -10   2    4.99    0.21
  -4 -10  -3    3.85    0.26
   4 -10   3    4.53    0.24
  -4 -10  -4    5.00    0.28
   4 -10   4    5.01    0.22
   4 -10   5    4.25    0.26
  -4 -10  -5    4.40    0.25
  -4 -10  -6    9.59    0.31
   4 -10   6    9.70    0.30
  -4 -10  -7    4.74    0.29
   4 -10   7    4.68    0.26
  -4 -10  -8    5.63    0.29
   4 -10   8    5.48    0.29
  -4 -10  -9    0.35    0.25
   4 -10   9    0.44    0.22
  -4 -10 -10    2.13    0.26
   4 -10  10    2.13    0.26
  -4 -10 -11    0.87    0.25
   4 -10  11    0.85    0.24
  -4 -10 -12    1.54    0.27
   4 -10  12    1.60    0.27
  -4 -10 -13    0.46    0.27
  -4 -10 -13    0.28    0.34
   4 -10  13    0.29    0.25
  -4 -10 -14   -0.04    0.36
   4 -10  14    0.19    0.26
   4 -10  14    0.18    0.29
   4 -10  15    0.42    0.29
   4 -10  15    0.28    0.28
  -4 -10 -15    0.22    0.35
   4 -10  16    0.21    0.29
  -4 -10 -16   -0.02    0.34
  -4 -10 -17    0.04    0.41
   4 -10  17    0.08    0.31
   4 -10  18    0.00    0.34
   4 -11 -19   -0.05    0.34
   4  11 -18    0.58    0.32
   4 -11 -18    0.28    0.33
   4 -11 -17    0.05    0.32
   4  11 -17   -0.07    0.28
   4 -11 -15    0.34    0.29
   4  11 -15    0.27    0.27
   4 -11 -14    0.64    0.21
   4 -11 -14    0.48    0.31
   4  11 -14    0.56    0.25
   4 -11 -13    0.20    0.20
   4 -11 -13    0.19    0.24
   4  11 -13    0.35    0.25
   4  11 -12    1.37    0.24
   4 -11 -12    1.34    0.28
   4 -11 -12    0.94    0.28
   4 -11 -12    1.33    0.20
   4 -11 -11   -0.01    0.26
   4 -11 -11    0.03    0.25
   4  11 -11    0.00    0.22
   4 -11 -10    0.44    0.22
   4 -11 -10    0.41    0.18
   4 -11 -10    0.28    0.24
   4  11 -10    0.36    0.23
   4 -11  -9    0.43    0.24
   4 -11  -9    0.41    0.20
   4 -11  -9    0.60    0.21
   4  11  -9    0.34    0.22
   4 -11  -8    0.04    0.17
   4  11  -8    0.03    0.22
   4 -11  -7   12.31    0.33
   4 -11  -7   11.34    0.30
   4  11  -7   11.06    0.31
   4 -11  -7   11.35    0.29
   4 -11  -6    4.41    0.24
   4 -11  -6    4.59    0.22
   4 -11  -6    4.40    0.27
   4  11  -6    4.47    0.26
   4 -11  -5    3.87    0.24
   4 -11  -5    3.34    0.24
   4 -11  -5    3.96    0.22
   4  11  -5    3.86    0.23
  -4  11   5    3.81    0.11
   4 -11  -4    2.71    0.18
   4 -11  -4    2.62    0.21
  -4 -11   4    2.58    0.24
   4 -11  -4    2.73    0.20
   4  11  -4    2.68    0.20
  -4  11   4    2.45    0.12
  -4 -11   3    0.11    0.20
   4 -11  -3    0.05    0.19
   4 -11  -3    0.03    0.16
  -4  11   3    0.03    0.11
  -4 -11   2    3.32    0.23
   4 -11  -2    3.41    0.23
   4 -11  -2    3.46    0.22
  -4  11   2    3.54    0.14
  -4 -11   1    0.78    0.23
   4 -11  -1    0.52    0.18
  -4 -11   0   13.08    0.33
   4 -11   0   12.96    0.28
  -4 -11  -1   -0.01    0.23
   4 -11   1   -0.02    0.20
  -4 -11  -2    2.04    0.21
   4 -11   2    2.01    0.23
  -4 -11  -3    8.04    0.28
   4 -11   3    7.96    0.27
  -4 -11  -4    5.93    0.27
   4 -11   4    5.97    0.27
  -4 -11  -5    5.97    0.29
   4 -11   5    5.94    0.25
  -4 -11  -6    7.93    0.31
   4 -11   6    7.42    0.31
  -4 -11  -8    5.91    0.30
   4 -11   8    5.82    0.29
  -4 -11  -9    2.45    0.26
   4 -11   9    2.16    0.27
  -4 -11 -10    1.38    0.26
   4 -11  10    1.37    0.26
  -4 -11 -11    0.38    0.25
   4 -11  11    0.60    0.23
   4 -11  13    0.22    0.26
   4 -11  14    2.54    0.32
  -4 -11 -14    2.07    0.38
   4 -11  14    1.96    0.34
  -4 -11 -15    0.15    0.39
   4 -11  15   -0.06    0.29
  -4 -11 -16    2.72    0.39
   4 -11  16    1.81    0.35
   4 -11  17    0.20    0.30
   4 -11  18    0.16    0.33
   4 -12 -19    0.08    0.34
   4  12 -18    0.03    0.29
   4 -12 -18    0.14    0.36
   4 -12 -17    0.08    0.37
   4  12 -17   -0.02    0.29
   4 -12 -16    0.82    0.34
   4  12 -16    0.68    0.28
   4 -12 -15    0.91    0.29
   4  12 -15    0.61    0.28
   4 -12 -14   -0.07    0.29
   4 -12 -13    0.07    0.20
   4 -12 -13   -0.04    0.27
   4  12 -12    0.46    0.23
   4 -12 -12    0.59    0.20
   4 -12 -12    0.23    0.28
   4 -12 -12    0.41    0.25
   4 -12 -11    0.09    0.20
   4 -12 -11    0.08    0.25
   4 -12 -11    0.14    0.26
   4  12 -11    0.21    0.24
   4 -12 -10    0.02    0.23
   4 -12 -10    0.16    0.25
   4 -12 -10    0.08    0.20
   4  12 -10    0.02    0.20
   4 -12  -9    2.87    0.21
   4  12  -9    2.71    0.24
   4 -12  -9    2.80    0.24
   4 -12  -9    2.61    0.25
   4 -12  -8    4.79    0.27
   4 -12  -8    4.74    0.27
   4  12  -8    4.59    0.27
   4 -12  -8    4.55    0.26
   4 -12  -7    3.15    0.24
   4 -12  -7    2.90    0.23
   4 -12  -7    3.03    0.26
   4  12  -7    3.28    0.24
   4 -12  -6   15.94    0.33
   4 -12  -6   16.64    0.34
   4 -12  -6   16.20    0.34
   4  12  -6   15.71    0.35
   4 -12  -5   17.25    0.33
   4  12  -5   18.17    0.37
   4 -12  -5   17.03    0.36
   4 -12  -5   18.70    0.32
  -4  12   4   38.43    0.28
   4 -12  -4   37.93    0.39
   4 -12  -4   38.24    0.47
   4  12  -4   36.29    0.45
   4  12  -3    1.24    0.23
  -4 -12   3    1.09    0.23
   4 -12  -3    1.31    0.18
  -4  12   3    1.30    0.13
   4 -12  -3    1.48    0.22
  -4 -12   2   16.97    0.37
   4 -12  -2   17.99    0.34
  -4  12   2   17.18    0.24
  -4  12   1    0.05    0.13
  -4 -12   1   -0.07    0.22
   4 -12  -1   -0.04    0.19
  -4 -12   0    1.36    0.24
   4 -12   0    1.12    0.21
  -4 -12  -1    7.20    0.30
   4 -12   1    6.66    0.23
  -4 -12  -2    0.44    0.23
   4 -12   2    0.48    0.17
  -4 -12  -3    1.33    0.24
   4 -12   3    0.94    0.23
  -4 -12  -4   15.95    0.38
   4 -12   4   15.94    0.37
  -4 -12  -5   13.80    0.36
   4 -12   5   13.63    0.33
  -4 -12  -6    9.02    0.33
   4 -12   6    8.91    0.33
  -4 -12  -7    1.65    0.26
   4 -12   7    1.59    0.26
  -4 -12  -8    6.99    0.32
   4 -12   8    5.91    0.30
  -4 -12  -9    0.05    0.24
   4 -12   9   -0.05    0.24
  -4 -12 -10    0.41    0.24
   4 -12  10    0.36    0.25
  -4 -12 -11   -0.02    0.25
   4 -12  11   -0.03    0.23
  -4 -12 -12    0.30    0.26
   4 -12  12    0.11    0.27
   4 -12  13    0.35    0.26
  -4 -12 -13    0.35    0.36
   4 -12  14    0.30    0.29
   4 -12  15    0.14    0.33
  -4 -12 -15    0.26    0.38
   4 -12  15    0.31    0.30
  -4 -12 -16    0.59    0.39
   4 -12  17    0.04    0.32
  -4 -12 -17    0.37    0.38
   4 -13 -18    0.20    0.38
   4  13 -18    0.24    0.30
   4 -13 -17    0.57    0.38
   4  13 -17    0.01    0.29
   4 -13 -16    0.56    0.36
   4  13 -16    0.79    0.30
   4 -13 -15    0.59    0.30
   4  13 -15    0.62    0.28
   4  13 -14    0.12    0.28
   4 -13 -13    2.20    0.23
   4 -13 -13    2.08    0.32
   4  13 -12    1.60    0.24
   4 -13 -12    1.58    0.22
   4 -13 -12    1.40    0.29
   4 -13 -12    1.39    0.26
   4 -13 -11   -0.03    0.19
   4 -13 -10    0.02    0.25
   4 -13 -10    0.03    0.18
   4 -13 -10    0.21    0.24
   4  13 -10    0.29    0.23
   4 -13  -9    0.11    0.20
   4 -13  -9    0.20    0.22
   4 -13  -9    0.16    0.22
   4  13  -9    0.11    0.22
   4 -13  -8    8.78    0.28
   4 -13  -8    9.10    0.32
   4 -13  -8    9.37    0.32
   4  13  -8    8.41    0.29
   4 -13  -7    4.89    0.24
   4 -13  -7    4.54    0.26
   4 -13  -7    4.33    0.27
   4  13  -7    4.18    0.26
   4 -13  -6    0.01    0.24
   4 -13  -6    0.24    0.20
   4 -13  -6    0.17    0.21
   4 -13  -5    1.11    0.20
   4 -13  -5    1.05    0.20
   4 -13  -5    1.17    0.20
   4  13  -5    0.92    0.20
   4 -13  -4   10.18    0.28
   4 -13  -4   10.97    0.25
   4 -13  -4   10.69    0.32
   4  13  -4   10.40    0.32
  -4  13   4   10.23    0.19
  -4  13   3    1.42    0.14
   4 -13  -3    1.29    0.19
  -4 -13   3    1.25    0.25
   4 -13  -3    1.56    0.22
   4  13  -3    1.23    0.25
  -4 -13   2   10.11    0.33
   4 -13  -2   11.13    0.30
  -4  13   2   10.66    0.22
  -4  13   1    0.49    0.15
  -4 -13   1    0.49    0.25
   4 -13  -1    0.56    0.20
  -4  13   0    0.29    0.15
  -4 -13   0    0.25    0.20
   4 -13   0    0.22    0.17
  -4 -13  -1    2.23    0.27
   4 -13   1    2.36    0.23
  -4 -13  -2    1.23    0.25
   4 -13   2    0.97    0.21
  -4 -13  -3    3.35    0.28
   4 -13   3    3.39    0.27
  -4 -13  -4   18.74    0.38
   4 -13   4   18.04    0.39
   4 -13   5    7.37    0.28
  -4 -13  -5    7.80    0.32
  -4 -13  -6    0.38    0.25
   4 -13   6    0.49    0.24
  -4 -13  -7    8.24    0.32
   4 -13   7    7.83    0.31
  -4 -13  -8    0.10    0.23
  -4 -13  -9    2.40    0.27
   4 -13   9    2.25    0.26
  -4 -13 -10    0.26    0.24
   4 -13  10    0.16    0.23
  -4 -13 -11    1.66    0.27
   4 -13  11    1.64    0.26
  -4 -13 -12    0.30    0.26
   4 -13  12    0.38    0.29
  -4 -13 -12    0.78    0.34
   4 -13  13    0.14    0.27
  -4 -13 -13    0.04    0.31
   4 -13  14    1.01    0.31
  -4 -13 -14    1.14    0.40
   4 -13  15    0.48    0.31
  -4 -13 -15    0.27    0.34
  -4 -13 -16    0.34    0.41
   4 -13  16    0.11    0.34
   4 -13  16    0.11    0.31
   4 -13  17    0.08    0.33
   4 -14 -18   -0.07    0.38
   4  14 -18   -0.06    0.32
   4 -14 -17    0.25    0.37
   4 -14 -16    0.17    0.36
   4  14 -16    0.39    0.31
   4 -14 -15    0.18    0.30
   4  14 -15    0.04    0.27
   4  14 -13    0.14    0.26
   4 -14 -13    0.28    0.27
   4 -14 -13    0.08    0.21
   4 -14 -13    0.29    0.29
   4 -14 -12    1.24    0.23
   4 -14 -12    1.46    0.30
   4 -14 -12    1.37    0.28
   4  14 -12    1.04    0.27
   4 -14 -11    0.53    0.27
   4 -14 -11    0.60    0.22
   4 -14 -11    0.96    0.26
   4  14 -11    0.87    0.24
   4 -14 -10    0.88    0.24
   4 -14 -10    0.83    0.22
   4 -14 -10    0.73    0.26
   4  14 -10    1.04    0.23
   4 -14  -9    1.68    0.25
   4 -14  -9    1.50    0.21
   4 -14  -9    1.61    0.24
   4  14  -9    1.53    0.26
   4 -14  -8    0.04    0.21
   4 -14  -8    0.14    0.23
   4 -14  -8    0.13    0.23
   4  14  -8    0.28    0.20
   4 -14  -7    8.41    0.30
   4 -14  -7    8.65    0.30
   4 -14  -7    7.62    0.30
   4  14  -7    8.39    0.32
   4 -14  -6    0.45    0.25
   4 -14  -6    0.75    0.22
   4 -14  -6    0.59    0.21
   4  14  -6    0.44    0.27
   4 -14  -5   30.53    0.44
   4 -14  -5   31.85    0.41
   4 -14  -5   31.95    0.45
   4  14  -5   30.86    0.48
   4 -14  -4   11.16    0.30
   4 -14  -4   12.42    0.27
   4 -14  -4   12.82    0.35
   4  14  -4   12.07    0.35
  -4  14   4   11.91    0.22
   4  14  -3    2.31    0.25
   4 -14  -3    1.87    0.24
  -4  14   3    2.30    0.16
  -4 -14   2    3.20    0.28
   4 -14  -2    2.88    0.23
   4 -14  -2    3.51    0.23
  -4  14   2    3.19    0.17
  -4 -14   1    5.09    0.26
   4 -14  -1    4.92    0.25
  -4  14   1    5.33    0.20
  -4 -14   0    3.44    0.29
   4 -14   0    3.89    0.25
  -4  14   0    3.94    0.20
  -4 -14  -1    2.04    0.26
   4 -14   1    2.04    0.24
  -4 -14  -2    1.00    0.24
   4 -14   2    1.08    0.23
  -4 -14  -3    0.32    0.26
   4 -14   3    0.17    0.23
  -4 -14  -4    3.43    0.26
   4 -14   4    3.47    0.28
  -4 -14  -5    0.01    0.22
   4 -14   5   -0.01    0.21
   4 -14   6    0.17    0.20
  -4 -14  -6    0.22    0.23
  -4 -14  -7   -0.04    0.25
   4 -14   7   -0.03    0.23
  -4 -14  -8   -0.02    0.23
   4 -14   8   -0.01    0.27
   4 -14   9    0.57    0.27
  -4 -14  -9    1.13    0.25
  -4 -14 -10    0.08    0.25
   4 -14  10   -0.06    0.24
  -4 -14 -11    0.30    0.26
   4 -14  11    0.32    0.28
  -4 -14 -12    0.88    0.32
   4 -14  12    0.91    0.31
   4 -14  14    0.25    0.28
   4 -14  15    0.64    0.30
  -4 -14 -15    0.66    0.41
   4 -14  16    0.00    0.35
   4 -14  16    0.19    0.31
  -4 -14 -16    0.22    0.36
   4 -15 -18    0.09    0.38
   4  15 -17    0.09    0.30
   4 -15 -16   -0.04    0.35
   4  15 -16    0.06    0.29
   4 -15 -15    0.19    0.30
   4  15 -15   -0.03    0.31
   4 -15 -14    0.84    0.33
   4  15 -13    0.01    0.28
   4 -15 -13   -0.01    0.22
   4 -15 -13    0.23    0.29
   4 -15 -12    0.47    0.21
   4 -15 -12    0.36    0.28
   4 -15 -12    0.44    0.30
   4  15 -12    0.47    0.27
   4 -15 -11    0.01    0.24
   4 -15 -11   -0.02    0.20
   4  15 -11    0.22    0.25
   4 -15 -10   -0.03    0.25
   4 -15 -10   -0.02    0.23
   4  15 -10    0.11    0.26
   4 -15  -9    1.12    0.26
   4 -15  -9    1.04    0.21
   4 -15  -9    1.01    0.22
   4  15  -9    0.89    0.26
   4 -15  -8    0.39    0.21
   4 -15  -8    0.60    0.23
   4 -15  -8    0.40    0.22
   4  15  -8    0.52    0.21
   4 -15  -7    3.32    0.26
   4 -15  -7    3.15    0.25
   4 -15  -7    3.21    0.27
   4  15  -7    3.36    0.29
   4 -15  -6    0.63    0.25
   4 -15  -6    0.77    0.23
   4 -15  -6    0.64    0.21
   4  15  -6    0.68    0.21
   4 -15  -5   12.20    0.31
   4 -15  -5   12.60    0.31
   4 -15  -5   12.62    0.35
   4  15  -5   12.29    0.37
   4 -15  -4    0.13    0.19
   4 -15  -4    0.27    0.17
   4  15  -4    0.10    0.26
   4 -15  -3    3.09    0.25
   4  15  -3    3.09    0.25
  -4  15   3    3.46    0.18
  -4 -15   2    2.01    0.28
   4 -15  -2    2.39    0.20
  -4  15   2    2.09    0.18
  -4 -15   1    9.48    0.33
   4 -15  -1    9.90    0.28
  -4  15   1    9.82    0.25
   4 -15   0    6.20    0.28
  -4 -15   0    6.39    0.29
  -4  15   0    6.23    0.23
  -4 -15  -1    1.45    0.25
   4 -15   1    1.33    0.24
  -4 -15  -2    3.15    0.25
   4 -15   2    3.12    0.24
  -4 -15  -3   -0.02    0.25
   4 -15   3   -0.05    0.23
  -4 -15  -4   17.87    0.39
   4 -15   4   17.30    0.38
  -4 -15  -5    0.46    0.23
   4 -15   5    0.36    0.26
  -4 -15  -6    2.91    0.26
   4 -15   6    3.25    0.29
  -4 -15  -7    0.95    0.26
   4 -15   7    0.88    0.27
  -4 -15  -8    4.72    0.30
   4 -15   8    4.48    0.31
  -4 -15  -9    0.09    0.25
   4 -15   9    0.07    0.28
  -4 -15 -10    2.41    0.28
   4 -15  10    2.31    0.32
  -4 -15 -11    1.26    0.28
   4 -15  11    1.16    0.31
   4 -15  12   -0.05    0.27
  -4 -15 -12    0.05    0.36
  -4 -15 -13    0.06    0.32
   4 -15  13    0.27    0.31
  -4 -15 -14    0.37    0.39
   4 -15  14    0.59    0.30
  -4 -15 -15   -0.01    0.34
   4 -15  16    0.23    0.27
   4 -15  16    0.21    0.32
   4 -16 -17    0.00    0.36
   4  16 -17    0.38    0.32
   4  16 -15    0.25    0.32
   4 -16 -14    0.40    0.33
   4  16 -13    0.20    0.26
   4 -16 -13    0.00    0.27
   4 -16 -13   -0.06    0.30
   4 -16 -12    0.09    0.21
   4 -16 -11    0.56    0.22
   4 -16 -11    0.45    0.25
   4 -16 -11    0.34    0.27
   4  16 -11    0.47    0.28
   4 -16 -10    0.21    0.25
   4 -16 -10    0.30    0.20
   4 -16 -10    0.38    0.25
   4  16 -10    0.27    0.27
   4 -16  -9    0.40    0.25
   4 -16  -9    0.35    0.22
   4 -16  -9    0.44    0.21
   4  16  -9    0.39    0.26
   4 -16  -8    0.71    0.22
   4 -16  -8    0.37    0.21
   4 -16  -8    0.68    0.24
   4  16  -8    0.71    0.24
   4 -16  -7    7.58    0.30
   4 -16  -7    7.68    0.29
   4 -16  -7    7.79    0.31
   4  16  -7    7.40    0.31
   4 -16  -6   10.91    0.33
   4 -16  -6   11.77    0.31
   4 -16  -6   11.65    0.36
   4  16  -6   10.77    0.38
   4  16  -5   23.87    0.44
   4 -16  -5   25.07    0.38
   4 -16  -5   24.24    0.45
   4 -16  -4    5.31    0.22
   4 -16  -4    5.02    0.30
   4  16  -4    4.83    0.32
   4 -16  -3    0.61    0.24
   4  16  -3    0.22    0.26
  -4  16   3    0.61    0.16
   4 -16  -2    0.04    0.20
   4  16  -2    0.06    0.20
  -4  16   2    0.11    0.16
  -4 -16   1    0.02    0.25
   4 -16  -1    0.09    0.19
  -4  16   1    0.07    0.16
  -4  16   0    0.19    0.17
  -4 -16   0    0.36    0.24
   4 -16   0    0.11    0.22
  -4 -16  -1    6.04    0.32
   4 -16   1    6.38    0.29
  -4  16  -1    6.42    0.25
  -4 -16  -2    0.16    0.26
   4 -16   2    0.05    0.19
  -4 -16  -3    4.06    0.27
   4 -16   3    3.95    0.25
   4 -16   4    2.03    0.25
  -4 -16  -4    1.59    0.26
  -4 -16  -5    0.61    0.24
   4 -16   5    0.65    0.25
   4 -16   6    5.19    0.33
  -4 -16  -6    5.73    0.30
   4 -16   7    9.19    0.36
  -4 -16  -7    9.53    0.35
  -4 -16  -8    1.48    0.27
   4 -16   8    1.37    0.29
   4 -16   9    1.03    0.25
  -4 -16  -9    0.89    0.27
  -4 -16 -10    0.66    0.27
   4 -16  10    0.63    0.27
   4 -16  11    1.24    0.28
   4 -16  12    0.06    0.31
  -4 -16 -12    0.06    0.35
   4 -16  13    0.75    0.31
  -4 -16 -13    0.57    0.37
  -4 -16 -14    0.08    0.34
   4 -16  15   -0.02    0.34
  -4 -16 -15   -0.05    0.41
   4 -16  16    0.08    0.34
   4  17 -17    0.27    0.33
   4 -17 -16    0.13    0.32
   4  17 -16    0.22    0.30
   4 -17 -15    0.08    0.35
   4 -17 -14    0.48    0.32
   4 -17 -14    0.48    0.32
   4  17 -13    0.26    0.30
   4 -17 -13    0.15    0.30
   4 -17 -12    0.39    0.28
   4 -17 -12    0.66    0.24
   4 -17 -12    0.26    0.27
   4  17 -12    0.48    0.26
   4 -17 -11    0.10    0.25
   4 -17 -11    0.01    0.21
   4 -17 -11    0.11    0.24
   4  17 -11    0.08    0.27
   4 -17 -10    0.11    0.21
   4 -17 -10   -0.01    0.23
   4  17 -10    0.36    0.27
   4 -17  -9    0.43    0.22
   4 -17  -9    0.50    0.26
   4 -17  -9    0.62    0.25
   4  17  -9    0.43    0.27
   4 -17  -8    0.24    0.25
   4 -17  -8    0.15    0.22
   4 -17  -8    0.04    0.22
   4  17  -8    0.43    0.27
   4 -17  -7    2.45    0.25
   4 -17  -7    3.03    0.28
   4  17  -7    3.12    0.29
   4 -17  -6    0.04    0.21
   4  17  -6   -0.06    0.23
   4 -17  -5    0.27    0.18
   4  17  -5    0.23    0.22
   4 -17  -5    0.06    0.20
   4 -17  -4    1.15    0.22
   4 -17  -4    0.94    0.18
   4  17  -4    1.05    0.27
   4 -17  -3    5.69    0.29
   4  17  -3    5.50    0.34
   4 -17  -2    0.58    0.21
   4  17  -2    0.39    0.27
  -4  17   2    0.38    0.18
   4 -17  -1    0.23    0.21
  -4 -17   1    0.52    0.27
  -4  17   1    0.36    0.18
  -4 -17   0    1.24    0.28
   4 -17   0    0.96    0.24
  -4  17   0    1.36    0.19
  -4  17  -1    0.87    0.20
  -4 -17  -1    0.38    0.27
   4 -17   1    0.81    0.23
  -4 -17  -2    7.41    0.31
   4 -17   2    7.35    0.31
  -4 -17  -3    0.28    0.26
   4 -17   3    0.33    0.24
  -4 -17  -4    0.18    0.26
   4 -17   4    0.12    0.26
  -4 -17  -5    0.55    0.26
   4 -17   5    0.57    0.24
  -4 -17  -6    4.84    0.30
   4 -17   6    4.91    0.30
  -4 -17  -7    0.62    0.26
   4 -17   7    0.62    0.28
  -4 -17  -8   -0.04    0.26
   4 -17   8    0.15    0.27
  -4 -17  -9    0.19    0.26
   4 -17   9    0.20    0.29
  -4 -17 -10    0.80    0.27
   4 -17  10    0.81    0.31
  -4 -17 -11    0.05    0.33
  -4 -17 -12    0.17    0.32
   4 -17  12   -0.03    0.31
  -4 -17 -13    0.16    0.39
   4 -17  13    0.13    0.31
  -4 -17 -14    0.75    0.39
   4 -17  14    0.49    0.30
   4 -17  16    0.14    0.35
   4 -18 -16   -0.01    0.37
   4  18 -16    0.06    0.30
   4 -18 -15    0.06    0.34
   4 -18 -14    0.10    0.32
   4 -18 -13    0.20    0.31
   4 -18 -13    0.11    0.31
   4  18 -13    0.16    0.32
   4 -18 -12    0.06    0.29
   4  18 -12    0.16    0.28
   4  18 -11    0.15    0.27
   4 -18 -11    0.04    0.26
   4 -18 -11    0.17    0.23
   4 -18 -11    0.17    0.28
   4 -18 -10    1.15    0.26
   4 -18 -10    1.11    0.23
   4 -18 -10    0.99    0.28
   4  18 -10    0.83    0.30
   4  18  -9    0.06    0.28
   4  18  -8    0.70    0.28
   4 -18  -8    0.92    0.24
   4 -18  -8    0.77    0.26
   4 -18  -7   -0.01    0.26
   4  18  -7    0.20    0.26
   4 -18  -6    1.42    0.28
   4 -18  -6    1.52    0.22
   4  18  -6    1.09    0.27
   4 -18  -5    1.13    0.19
   4 -18  -5    1.28    0.26
   4  18  -5    1.06    0.27
   4 -18  -4    2.47    0.20
   4 -18  -4    2.60    0.26
   4  18  -4    2.65    0.29
   4 -18  -3    1.30    0.23
   4  18  -3    1.36    0.27
   4 -18  -2    5.81    0.28
   4  18  -2    5.38    0.30
  -4  18   2    5.90    0.24
   4 -18  -1    3.73    0.24
   4  18  -1    3.28    0.28
  -4  18   1    3.69    0.22
   4 -18   0    8.38    0.31
  -4 -18   0    8.63    0.36
  -4  18   0    8.04    0.27
  -4 -18  -1    5.54    0.30
   4 -18   1    5.67    0.27
  -4  18  -1    5.65    0.26
  -4 -18  -2    7.63    0.36
   4 -18   2    7.43    0.32
  -4 -18  -3    0.40    0.26
   4 -18   3    0.38    0.25
  -4 -18  -4    1.71    0.28
   4 -18   4    1.44    0.23
  -4 -18  -5    2.37    0.30
   4 -18   5    2.60    0.30
  -4 -18  -6    0.05    0.24
   4 -18   6    0.40    0.28
  -4 -18  -7    1.41    0.29
   4 -18   7    1.29    0.28
  -4 -18  -8   -0.05    0.27
   4 -18   8    0.29    0.28
  -4 -18  -9    0.09    0.27
   4 -18   9    0.00    0.26
  -4 -18 -10    0.06    0.27
   4 -18  11    1.65    0.30
  -4 -18 -11    2.12    0.37
  -4 -18 -12    0.24    0.32
  -4 -18 -13    0.44    0.38
   4 -18  13    1.12    0.35
  -4 -18 -14    0.02    0.41
   4 -18  15    0.21    0.31
   4 -19 -16    0.01    0.35
   4  19 -16    0.21    0.32
   4 -19 -15    0.27    0.31
   4  19 -13    0.27    0.33
   4 -19 -13    0.22    0.28
   4 -19 -12    0.03    0.31
   4 -19 -12    0.25    0.27
   4  19 -12    0.01    0.30
   4 -19 -11    0.55    0.30
   4 -19 -11    0.69    0.28
   4  19 -11    0.59    0.30
   4 -19 -10   -0.03    0.26
   4  19 -10    0.07    0.30
   4 -19  -9    0.51    0.26
   4 -19  -9    0.37    0.26
   4  19  -9    0.55    0.27
   4 -19  -8    2.05    0.25
   4 -19  -8    1.61    0.26
   4  19  -8    1.70    0.26
   4 -19  -7    0.98    0.25
   4 -19  -7    0.95    0.23
   4  19  -7    1.21    0.29
   4 -19  -6    1.44    0.27
   4 -19  -6    1.55    0.22
   4  19  -6    1.64    0.31
   4 -19  -5    2.84    0.21
   4 -19  -5    2.34    0.29
   4  19  -5    2.51    0.31
   4 -19  -4    1.25    0.26
   4  19  -4    0.99    0.26
   4 -19  -3    0.34    0.23
   4  19  -3    0.48    0.24
   4 -19  -2    4.98    0.27
   4  19  -2    4.35    0.34
   4 -19  -1    3.62    0.25
   4  19  -1    3.67    0.31
  -4  19   1    3.54    0.23
   4 -19   0    1.53    0.22
  -4  19   0    1.38    0.22
  -4  19  -1    0.87    0.22
  -4 -19  -1    0.82    0.25
   4 -19   1    0.78    0.25
  -4 -19  -2   -0.05    0.25
   4 -19   2    0.18    0.22
  -4 -19  -3    0.20    0.27
   4 -19   3    0.13    0.23
  -4 -19  -4    0.48    0.26
   4 -19   4    0.24    0.27
  -4 -19  -5    0.55    0.26
   4 -19   5    0.53    0.27
  -4 -19  -6    0.40    0.28
   4 -19   6    0.45    0.27
  -4 -19  -7    2.66    0.31
   4 -19   7    2.78    0.34
  -4 -19  -8    1.15    0.28
   4 -19   8    0.85    0.28
  -4 -19  -9    0.25    0.28
   4 -19   9    0.05    0.32
   4 -19  10    0.13    0.32
  -4 -19 -10    0.07    0.35
  -4 -19 -11    1.27    0.37
   4 -19  11    1.73    0.36
  -4 -19 -13    0.35    0.34
   4 -19  13    0.09    0.33
   4 -20 -16    0.27    0.37
   4  20 -16    0.13    0.35
   4 -20 -15    0.01    0.36
   4 -20 -14   -0.03    0.30
   4  20 -13   -0.04    0.32
   4 -20 -13    0.00    0.32
   4 -20 -13    0.15    0.30
   4 -20 -12    0.14    0.29
   4 -20 -12    0.21    0.30
   4  20 -12    0.08    0.31
   4 -20 -11    1.15    0.30
   4 -20 -11    0.95    0.31
   4  20 -11    1.05    0.34
   4 -20 -10    1.48    0.30
   4 -20 -10    1.18    0.29
   4  20 -10    1.08    0.32
   4 -20  -9    0.03    0.24
   4 -20  -9    0.15    0.28
   4  20  -9    0.12    0.28
   4 -20  -8    1.97    0.26
   4  20  -8    1.76    0.33
   4 -20  -8    1.93    0.29
   4 -20  -7    0.48    0.25
   4 -20  -7    0.57    0.22
   4  20  -7    0.38    0.25
   4 -20  -6    0.13    0.23
   4  20  -6    0.12    0.28
   4 -20  -5    5.26    0.33
   4  20  -5    4.27    0.35
   4 -20  -4    0.96    0.26
   4  20  -4    1.05    0.25
   4 -20  -3    1.47    0.26
   4  20  -3    1.44    0.30
   4 -20  -2   -0.01    0.20
   4  20  -2   -0.07    0.26
   4 -20  -1    0.98    0.24
   4  20  -1    1.15    0.30
  -4  20   1    1.21    0.21
  -4  20   0   -0.05    0.20
   4 -20   1    2.52    0.25
  -4  20  -1    2.79    0.25
  -4 -20  -2    0.05    0.24
   4 -20   2    0.11    0.25
  -4 -20  -3    3.52    0.30
   4 -20   3    3.95    0.30
  -4 -20  -4    0.08    0.26
   4 -20   4    0.10    0.25
  -4 -20  -5    1.35    0.30
   4 -20   5    1.23    0.26
   4 -20   6    8.14    0.37
  -4 -20  -6    7.74    0.37
  -4 -20  -7    1.58    0.29
   4 -20   7    1.66    0.28
  -4 -20  -8    0.65    0.28
   4 -20   8    0.77    0.33
  -4 -20  -9    0.22    0.28
   4 -20   9    0.49    0.31
  -4 -20 -10    0.20    0.35
   4 -20  11    0.15    0.31
  -4 -20 -11    0.01    0.35
   4 -20  12    0.58    0.36
  -4 -20 -12    0.51    0.34
   4 -20  13    0.07    0.32
  -4 -20 -13    0.14    0.35
   4 -20  14    0.37    0.34
  -4 -21  15    0.04    0.41
   4 -21 -14   -0.02    0.34
   4 -21 -13    0.01    0.32
   4 -21 -13    0.41    0.33
   4 -21 -12    0.39    0.31
   4 -21 -12    0.12    0.28
   4  21 -12    0.42    0.30
   4 -21 -11   -0.01    0.29
   4 -21 -11   -0.06    0.27
   4  21 -11   -0.01    0.34
   4 -21 -10    0.13    0.28
   4 -21 -10   -0.01    0.28
   4  21 -10    0.04    0.27
   4 -21  -9    0.81    0.26
   4 -21  -9    0.99    0.30
   4  21  -9    0.64    0.33
   4  21  -8    0.04    0.26
   4 -21  -8    0.04    0.23
   4 -21  -7    1.92    0.31
   4  21  -7    1.53    0.33
   4 -21  -6    1.14    0.25
   4  21  -6    1.21    0.26
   4 -21  -5    0.08    0.26
   4  21  -5    0.11    0.30
   4 -21  -3    0.04    0.26
   4  21  -3   -0.01    0.30
   4 -21  -2    5.45    0.32
   4 -21  -2    5.59    0.28
   4  21  -2    4.65    0.34
   4 -21  -1    0.34    0.22
   4  21  -1    0.55    0.25
   4  21   0    0.98    0.29
   4 -21   0    0.87    0.23
  -4  21   0    0.62    0.22
  -4  21  -1    0.51    0.23
   4 -21   1    0.73    0.26
   4 -21   2    2.82    0.29
  -4 -21  -3    1.40    0.30
   4 -21   3    1.22    0.28
  -4 -21  -4    0.31    0.29
   4 -21   4    0.18    0.25
  -4 -21  -5    0.09    0.26
   4 -21   5    0.15    0.29
  -4 -21  -6    1.17    0.30
   4 -21   6    1.25    0.33
  -4 -21  -7    0.10    0.29
   4 -21   7    0.15    0.29
  -4 -21  -8   -0.06    0.29
   4 -21   8    0.29    0.31
   4 -21   9    1.15    0.30
  -4 -21  -9    1.60    0.34
   4 -21  10   -0.04    0.32
  -4 -21 -10    0.23    0.33
  -4 -21 -11    0.12    0.33
   4 -21  11    0.55    0.32
  -4 -21 -12    0.57    0.34
   4 -21  12    0.03    0.30
   4 -21  13    0.25    0.37
  -4 -22  15   -0.02    0.41
  -4 -22  14   -0.03    0.41
   4 -22 -14    0.24    0.34
   4  22 -13   -0.05    0.36
   4 -22 -13    0.28    0.31
   4 -22 -12    0.10    0.31
   4 -22 -12    0.00    0.30
   4 -22 -11   -0.03    0.28
   4  22 -11   -0.04    0.33
   4 -22 -10    0.45    0.29
   4 -22 -10    0.77    0.28
   4  22 -10    0.19    0.34
   4 -22  -9    0.56    0.26
   4 -22  -9    0.56    0.28
   4  22  -9    0.41    0.28
   4  22  -8    0.88    0.34
   4 -22  -8    0.83    0.30
   4 -22  -7    0.49    0.30
   4  22  -7    0.72    0.32
   4 -22  -6    0.38    0.25
   4  22  -6    0.73    0.28
   4  22  -5    0.36    0.32
   4 -22  -5    0.03    0.28
   4 -22  -4    1.05    0.25
   4  22  -4    0.64    0.29
  -4 -22   2    1.02    0.25
   4 -22  -2    1.44    0.25
   4  22  -2    1.05    0.32
   4 -22  -2    1.02    0.27
   4 -22  -1    5.71    0.32
   4  22  -1    5.72    0.38
   4 -22   0    0.47    0.26
   4  22   0    0.45    0.31
  -4  22  -1    0.75    0.24
   4 -22   1    0.86    0.24
   4  22   1    0.66    0.31
   4 -22   2    0.46    0.24
   4 -22   3    0.21    0.24
  -4 -22  -4    0.14    0.27
  -4 -22  -5    0.14    0.31
   4 -22   5    0.13    0.29
  -4 -22  -6    0.59    0.30
   4 -22   6    0.55    0.31
  -4 -22  -7    0.17    0.28
  -4 -22  -8   -0.07    0.29
  -4 -22  -8    0.21    0.31
   4 -22   9    0.33    0.33
  -4 -22  -9    0.08    0.30
  -4 -22 -10    0.01    0.32
   4 -22  11    1.36    0.38
  -4 -22 -11    1.39    0.36
   4 -22  12    0.15    0.34
   4 -23 -14    0.43    0.33
   4  23 -13    0.00    0.37
  -4 -23  13    0.11    0.42
  -4 -23  12    0.52    0.39
   4 -23 -12    0.10    0.34
   4 -23 -12    0.24    0.32
   4 -23 -11    1.03    0.34
  -4 -23  11    1.46    0.40
   4 -23 -11    1.20    0.31
   4  23 -11    1.09    0.32
   4 -23 -10    0.18    0.31
   4 -23  -9    0.08    0.28
   4  23  -9    0.03    0.34
   4  23  -8    0.08    0.32
   4 -23  -8    0.16    0.28
   4 -23  -7    1.31    0.33
   4  23  -7    1.22    0.29
  -4 -23   6    0.21    0.29
   4 -23  -6   -0.03    0.26
   4  23  -6    0.23    0.31
  -4 -23   5    0.29    0.28
   4  23  -5    0.32    0.34
   4 -23  -5   -0.02    0.29
  -4 -23   4    0.18    0.27
   4  23  -4    0.33    0.31
   4 -23  -4    0.16    0.28
  -4 -23   3    0.08    0.25
   4 -23  -2    0.21    0.26
   4  23  -2    0.20    0.26
   4 -23  -1    0.13    0.23
   4  23  -1    0.18    0.26
   4 -23   0    3.01    0.29
   4  23   0    2.73    0.32
  -4  23  -1    0.52    0.25
   4 -23   1    0.42    0.25
   4  23   1    0.51    0.31
   4 -23   2    0.26    0.27
   4 -23   3    1.34    0.27
   4 -23   4    0.74    0.31
  -4 -23  -5    2.54    0.32
   4 -23   5    1.75    0.30
  -4 -23  -6    0.32    0.31
   4 -23   6    0.07    0.27
  -4 -23  -7    0.12    0.30
   4 -23   7    0.07    0.32
   4 -23   8    0.15    0.31
  -4 -23  -8    0.13    0.33
   4 -23   9   -0.03    0.35
  -4 -23  -9    0.25    0.36
   4 -23  10    0.62    0.36
  -4 -23 -10    0.94    0.38
   4 -23  11    0.62    0.36
  -4 -23 -11    0.64    0.37
   4  24 -13    0.17    0.35
  -4 -24  13    0.13    0.38
  -4 -24  12    0.37    0.41
   4 -24 -12    0.35    0.34
   4 -24 -12    0.22    0.33
   4  24 -12    0.18    0.37
   4 -24 -11    0.24    0.33
  -4 -24  11    0.11    0.34
  -4 -24  10    0.01    0.37
   4 -24 -10    0.12    0.32
   4  24 -10   -0.04    0.35
  -4 -24   9    0.58    0.38
   4 -24  -9    0.08    0.30
   4  24  -9   -0.03    0.31
   4  24  -8    0.21    0.29
  -4 -24   8    0.38    0.36
   4 -24  -8    0.03    0.29
   4 -24  -7    0.78    0.32
  -4 -24   7    1.15    0.33
   4  24  -7    0.84    0.33
   4 -24  -6    1.48    0.30
  -4 -24   6    1.48    0.34
   4  24  -6    0.48    0.34
  -4 -24   5    0.44    0.29
   4  24  -5    0.62    0.34
   4 -24  -5    0.40    0.28
   4 -24  -4    0.24    0.30
  -4 -24   4   -0.01    0.28
   4  24  -4    0.26    0.34
   4 -24  -3    1.87    0.33
   4  24  -3    1.20    0.35
   4 -24  -2    1.34    0.30
   4  24  -2    0.82    0.34
   4  24  -1    0.01    0.33
   4 -24  -1    0.20    0.25
   4  24   0    1.05    0.32
   4 -24   0    0.94    0.26
   4  24   1    1.86    0.31
   4 -24   1    1.49    0.31
   4 -24   2    0.63    0.30
   4  24   2    0.87    0.34
   4 -24   3    0.09    0.28
   4 -24   4    0.20    0.28
   4 -24   6    0.15    0.27
   4 -24   7    0.55    0.32
  -4 -24  -7    0.86    0.33
   4 -24   8   -0.06    0.34
  -4 -24  -8    0.11    0.33
   4 -24   9    0.03    0.34
  -4 -24  -9   -0.03    0.33
   4 -24  10    0.25    0.32
  -4 -24 -10    0.30    0.37
   4 -24  11    0.10    0.33
  -4 -25  12    0.21    0.39
   4  25 -12    0.28    0.33
   4 -25 -11    0.21    0.33
  -4 -25  11    0.50    0.36
   4  25 -11    0.23    0.32
  -4 -25  10    0.37    0.39
   4 -25 -10    0.06    0.34
   4  25 -10    0.17    0.33
  -4 -25   9    0.42    0.38
   4 -25  -9    0.38    0.31
   4  25  -9    0.31    0.34
  -4 -25   8    0.33    0.36
   4  25  -8    0.39    0.35
   4 -25  -8    0.36    0.32
  -4 -25   7    0.39    0.32
   4 -25  -7    0.24    0.31
   4  25  -7    0.07    0.35
  -4 -25   6    0.94    0.34
   4 -25  -6    0.95    0.33
   4  25  -6    1.15    0.37
  -4 -25   5    0.05    0.30
   4 -25  -4    0.00    0.27
  -4 -25   4    0.14    0.29
   4  25  -4   -0.05    0.34
   4 -25  -3    0.22    0.27
   4  25  -3    0.04    0.33
   4 -25  -2    0.00    0.29
   4  25  -2    0.14    0.30
   4 -25  -1    0.23    0.26
   4 -25   0    0.09    0.26
   4  25   0    0.19    0.34
   4 -25   1    0.09    0.29
   4  25   1    0.17    0.30
   4  25   2    0.95    0.35
   4 -25   2    1.50    0.31
   4  25   3   -0.06    0.30
   4 -25   3    0.10    0.30
   4 -25   4    0.06    0.27
   4 -25   5    0.22    0.29
   4 -25   6    0.08    0.29
  -4 -25  -6    0.43    0.31
   4 -25   7    0.21    0.30
   4 -25   8    0.06    0.35
  -4 -25  -8    0.19    0.33
   4 -25   9    0.52    0.34
  -4 -25  -9    0.07    0.36
  -4 -26  11    0.24    0.39
   4 -26 -11    0.03    0.35
   4  26 -11    0.32    0.39
  -4 -26  10   -0.05    0.39
   4 -26 -10   -0.07    0.34
   4  26 -10    0.22    0.38
   4  26  -9   -0.01    0.38
  -4 -26   8    0.05    0.36
   4 -26  -8    0.16    0.34
   4  26  -8    0.19    0.37
   4 -26  -7   -0.02    0.30
  -4 -26   7    0.40    0.32
   4  26  -7   -0.05    0.36
  -4 -26   6   -0.01    0.33
   4 -26  -5    0.03    0.33
   4  26  -5   -0.02    0.35
   4  26  -4    0.08    0.32
   4 -26  -3   -0.03    0.31
   4 -26  -2    0.11    0.26
   4 -26  -1    1.13    0.28
   4 -26  -1    1.40    0.33
   4  26  -1    1.22    0.37
   4 -26   0    0.11    0.28
   4  26   0    0.17    0.30
   4 -26   1    2.59    0.33
   4  26   1    2.49    0.39
   4  26   2    0.98    0.35
   4 -26   2    0.82    0.30
   4 -26   3    0.09    0.31
   4 -26   4    0.55    0.29
   4  26   4    0.14    0.32
   4 -26   5    0.13    0.30
   4 -26   6    0.10    0.30
   4 -26   7    0.22    0.29
  -4 -26  -8    0.06    0.35
   4 -26   9    0.18    0.32
  -4 -26  -9    0.20    0.35
  -4 -27  10    0.20    0.39
   4 -27 -10    0.43    0.35
   4  27 -10    0.14    0.34
   4 -27  -9    0.12    0.33
  -4 -27   8    0.36    0.37
   4 -27  -8    0.11    0.34
   4  27  -8    0.13    0.37
   4 -27  -7    0.47    0.35
  -4 -27   7    0.17    0.32
   4  27  -7    0.70    0.38
   4 -27  -6    0.16    0.31
  -4 -27   6    0.19    0.32
   4  27  -6   -0.01    0.36
   4 -27  -5   -0.01    0.30
   4 -27  -4   -0.07    0.29
   4 -27  -3    0.02    0.32
   4  27  -3   -0.07    0.36
   4 -27  -2    0.42    0.33
   4  27  -2    0.40    0.36
   4 -27  -1    0.51    0.29
   4  27  -1   -0.04    0.32
   4 -27   0    1.43    0.31
   4  27   0    1.61    0.38
   4 -27   1    0.65    0.29
   4  27   1    0.30    0.36
   4 -27   2    0.19    0.29
   4  27   2   -0.07    0.32
   4 -27   3    0.13    0.31
   4  27   3    0.07    0.31
   4 -27   4    0.10    0.28
   4  27   4   -0.04    0.32
   4 -27   5    0.29    0.31
   4  27   5    0.48    0.32
   4 -27   6    0.04    0.31
   4 -27   7    0.03    0.30
   4 -27   8   -0.01    0.36
   4 -28 -10    0.17    0.35
   4 -28  -9    0.18    0.37
  -4 -28   8    0.48    0.37
   4 -28  -8    0.21    0.33
   4  28  -8    0.01    0.35
   4 -28  -7   -0.03    0.35
  -4 -28   7    0.17    0.33
   4 -28  -6    0.00    0.35
   4 -28  -5    0.42    0.36
   4  28  -5    0.42    0.32
   4  28  -4    0.15    0.36
   4 -28  -3    0.10    0.30
   4 -28  -2    0.28    0.34
   4  28  -2   -0.05    0.33
   4 -28  -1    0.02    0.29
   4 -28   0    1.31    0.31
   4  28   0    0.93    0.38
   4 -28   1    0.00    0.29
   4  28   1   -0.07    0.32
   4  28   2   -0.04    0.33
   4 -28   2    0.45    0.30
   4 -28   3    0.71    0.33
   4  28   3    0.69    0.34
   4 -28   4    0.09    0.29
   4  28   4    0.16    0.33
   4 -28   5    0.61    0.31
   4  28   5    0.54    0.34
   4 -28   6    0.00    0.30
   4  28   6   -0.04    0.37
  -4 -29   8    0.12    0.37
   4 -29  -8    0.28    0.38
   4 -29  -7   -0.01    0.37
  -4 -29   7    0.22    0.34
   4 -29  -6    0.11    0.33
   4  29  -5    0.19    0.32
   4 -29  -5    0.05    0.33
   4 -29  -4    0.10    0.36
   4  29  -4   -0.05    0.38
   4 -29  -2    0.14    0.32
   4  29  -2    0.17    0.38
   4 -29  -1    0.74    0.34
   4  29  -1    0.90    0.37
   4 -29   0    0.17    0.35
   4  29   0    0.18    0.33
   4 -29   1    0.23    0.30
   4  29   1    0.09    0.36
   4 -29   2    0.78    0.33
   4  29   2    0.60    0.38
   4 -29   3    0.23    0.33
   4  29   3    0.12    0.37
   4  29   5    0.60    0.36
   4 -29   5    0.29    0.31
   4  29   6    0.01    0.38
   4  30  -4   -0.03    0.35
   4 -30  -3   -0.02    0.38
   4  30  -3    0.02    0.36
   4  30  -2    0.18    0.27
   4  30  -1    0.10    0.33
   4  30   0    0.38    0.40
   4 -30   2    0.16    0.33
   4 -30   3    0.36    0.33
   4  30   3    0.17    0.39
   4  30   4   -0.02    0.36
   5   0 -21   -0.06    0.33
   5   0 -20    0.36    0.29
   5   0 -18    2.29    0.33
   5   0 -17    0.08    0.28
   5   0 -16    0.68    0.26
   5   0 -15   -0.06    0.21
   5   0 -14    0.31    0.21
   5   0 -13   -0.02    0.22
   5   0 -12   25.79    0.45
   5   0 -11    0.08    0.22
   5   0 -10    6.77    0.30
   5   0  -9   -0.03    0.21
   5   0  -8    4.97    0.25
   5   0  -7    0.03    0.09
  -5   0   6   10.63    0.17
   5   0  -6   10.24    0.25
   5   0  -6   11.12    0.15
  -5   0   5   -0.05    0.11
   5   0  -5   -0.02    0.08
   5   0  -5    0.04    0.14
  -5   0   4    5.98    0.16
   5   0  -4    6.49    0.18
  -5   0   3    0.05    0.13
   5   0  -3   -0.05    0.12
   5   0  -2   58.39    0.41
   5   0  -2   60.94    0.40
   5   0  -2   59.71    0.40
   5   0  -2   57.54    0.37
   5   0  -1   -0.06    0.13
   5   0  -1    0.06    0.12
   5   0  -1    0.01    0.10
   5   0  -1    0.16    0.12
   5   0   0    0.14    0.13
   5   0   0    0.15    0.11
   5   0   0    0.12    0.11
   5   0   0    0.16    0.09
   5   0   1    0.03    0.09
   5   0   1   -0.02    0.14
   5   0   2    0.02    0.09
   5   0   2    0.06    0.08
   5   0   2    0.07    0.13
   5   0   3    0.09    0.09
   5   0   3   -0.02    0.08
   5   0   4    3.04    0.20
   5   0   4    2.36    0.09
   5   0   6    0.07    0.21
   5   0   8    0.77    0.22
   5   0  10    0.29    0.21
   5   0  11   -0.04    0.22
   5   0  12    0.09    0.24
   5   0  13    0.02    0.24
  -5   0 -14    0.90    0.30
   5   0  14    0.66    0.27
  -5   0 -15    0.12    0.30
   5   0  15   -0.01    0.29
   5   0  16    0.05    0.28
   5  -1 -22   -0.01    0.33
   5   1 -21    0.20    0.31
   5  -1 -21    0.21    0.32
   5   1 -19    0.01    0.26
   5  -1 -19    0.20    0.26
   5   1 -18    0.11    0.30
   5  -1 -18    0.15    0.29
   5   1 -17    0.12    0.26
   5  -1 -17    0.24    0.29
   5   1 -16    1.06    0.25
   5  -1 -16    1.54    0.29
   5   1 -15    1.30    0.27
   5  -1 -15    1.12    0.27
   5   1 -14    0.30    0.24
   5  -1 -14    0.38    0.25
   5   1 -13    6.84    0.29
   5  -1 -13    7.10    0.32
   5   1 -12    0.12    0.21
   5   1 -11    5.24    0.29
   5  -1 -11    6.38    0.26
   5   1 -10   32.07    0.47
   5  -1 -10   30.73    0.44
   5   1  -9    2.46    0.20
   5  -1  -9    2.75    0.24
   5  -1  -8    0.19    0.19
   5   1  -8   -0.04    0.20
   5   1  -8    0.16    0.11
   5  -1  -7    0.79    0.17
   5  -1  -7    0.73    0.08
   5   1  -7    0.66    0.19
   5   1  -7    0.68    0.11
  -5   1   6    5.61    0.13
  -5  -1   6    5.53    0.16
   5  -1  -6    5.12    0.22
   5   1  -6    5.63    0.13
   5   1  -6    5.27    0.19
   5  -1  -6    5.61    0.10
  -5   1   5    0.17    0.10
  -5  -1   5    0.11    0.11
   5   1  -5    0.13    0.09
   5  -1  -5    0.15    0.06
   5   1  -5    0.15    0.15
   5  -1  -5    0.14    0.14
  -5   1   4    0.25    0.12
  -5  -1   4    0.29    0.13
   5  -1  -4    0.14    0.12
   5  -1  -4    0.21    0.14
   5   1  -4    0.26    0.13
  -5  -1   3    1.86    0.15
   5  -1  -3    1.94    0.14
   5  -1  -3    1.92    0.16
   5  -1  -3    2.09    0.13
   5  -1  -3    1.69    0.13
   5  -1  -2    6.60    0.19
   5  -1  -2    5.95    0.17
   5  -1  -2    6.23    0.17
   5  -1  -2    6.21    0.16
   5  -1  -1    0.19    0.13
   5  -1  -1    0.32    0.12
   5   1  -1    0.30    0.15
   5  -1  -1    0.19    0.12
   5   1  -1    0.33    0.12
   5  -1  -1    0.34    0.10
   5   1   0    0.17    0.13
   5  -1   0    0.14    0.12
   5  -1   0    0.14    0.11
   5   1   0    0.21    0.11
   5  -1   0    0.14    0.13
   5  -1   0    0.11    0.08
   5   1   0    0.07    0.10
   5   1   1    0.01    0.09
   5  -1   1    0.07    0.11
   5  -1   1   -0.02    0.10
   5   1   1    0.03    0.09
   5  -1   1   -0.02    0.06
   5   1   2    0.45    0.09
   5  -1   2    0.39    0.09
   5  -1   2    0.53    0.11
   5  -1   2    0.36    0.17
   5   1   2    0.50    0.18
   5   1   2    0.41    0.08
   5  -1   3    0.13    0.18
   5   1   3    0.19    0.07
   5   1   3    0.17    0.08
   5  -1   3    0.23    0.09
   5   1   3    0.26    0.14
   5   1   4    1.73    0.20
   5  -1   4    1.66    0.20
   5  -1   4    1.53    0.10
   5  -1   5    1.85    0.23
   5   1   5    1.67    0.20
   5  -1   6    0.28    0.17
   5   1   6    0.23    0.17
   5  -1   8   -0.04    0.19
   5  -1   9   -0.04    0.24
   5   1   9   -0.03    0.24
   5  -1  10    0.14    0.22
   5   1  10    0.08    0.21
   5  -1  11    0.09    0.22
   5   1  11    0.23    0.25
   5  -1  13    0.50    0.25
   5   1  13    0.01    0.26
  -5   1 -14   -0.04    0.28
   5  -1  14    0.20    0.28
  -5  -1 -14    0.00    0.30
   5   1  14   -0.04    0.28
  -5  -1 -15    0.63    0.32
   5  -1  15    0.91    0.28
   5   1  15    1.00    0.29
  -5  -1 -16    0.06    0.33
   5  -1  16    0.42    0.30
   5   1  16    0.45    0.31
   5   2 -21    0.06    0.29
   5  -2 -21    0.32    0.31
   5   2 -20    0.06    0.31
   5   2 -19    0.04    0.26
   5  -2 -19    0.08    0.26
   5   2 -18    0.38    0.30
   5  -2 -18    0.03    0.27
   5   2 -17    0.53    0.25
   5  -2 -17    0.47    0.26
   5   2 -16    0.94    0.28
   5  -2 -16    1.04    0.25
   5   2 -15    0.15    0.23
   5  -2 -15   -0.02    0.21
   5   2 -14    7.63    0.33
   5  -2 -14    8.21    0.34
   5  -2 -13    0.01    0.24
   5   2 -12    5.80    0.27
   5  -2 -12    5.92    0.28
   5   2 -11    7.29    0.32
   5  -2 -11    7.47    0.29
   5  -2 -10    0.96    0.23
   5   2 -10    0.82    0.19
   5  -2  -9    1.25    0.21
   5   2  -9    1.33    0.15
   5   2  -9    1.20    0.24
   5   2  -8   26.75    0.38
   5  -2  -8   26.69    0.38
   5   2  -8   28.54    0.28
   5  -2  -7    1.10    0.19
   5   2  -7    1.27    0.11
   5   2  -7    1.31    0.19
  -5   2   6    2.21    0.10
  -5  -2   6    2.11    0.14
   5   2  -6    2.00    0.20
   5   2  -6    2.23    0.12
   5  -2  -6    2.25    0.19
   5  -2  -6    2.26    0.06
  -5   2   5    1.34    0.11
  -5  -2   5    1.24    0.14
   5  -2  -5    1.55    0.18
   5   2  -5    1.32    0.11
   5  -2  -5    1.36    0.06
   5  -2  -5    1.36    0.16
  -5  -2   4   15.44    0.23
   5  -2  -4   14.80    0.26
   5  -2  -4   16.03    0.26
   5  -2  -4   14.72    0.24
  -5  -2   3    2.28    0.16
   5  -2  -3    2.92    0.17
   5  -2  -3    2.25    0.14
   5  -2  -3    2.38    0.13
   5  -2  -3    2.42    0.14
  -5  -2   2    1.32    0.16
   5  -2  -2    1.24    0.13
   5  -2  -2    1.45    0.15
   5  -2  -2    1.46    0.14
   5  -2  -2    1.07    0.12
   5  -2  -1    4.39    0.18
   5  -2  -1    4.21    0.16
   5   2  -1    4.62    0.17
   5  -2  -1    4.65    0.17
   5  -2  -1    4.72    0.13
   5  -2   0   14.93    0.23
   5   2   0   15.35    0.20
   5  -2   0   14.80    0.23
   5  -2   0   17.02    0.22
   5   2   0   15.68    0.26
   5  -2   0   15.93    0.17
   5   2   1    0.18    0.17
   5  -2   1    0.01    0.06
   5  -2   1    0.02    0.10
   5  -2   1   -0.05    0.11
   5   2   1    0.01    0.08
   5  -2   2    6.96    0.22
   5   2   2    7.79    0.13
   5  -2   2    7.54    0.17
   5   2   2    7.64    0.21
   5  -2   2    7.16    0.15
   5   2   3    0.56    0.08
   5  -2   3    0.54    0.19
   5  -2   3    0.67    0.10
   5   2   3    0.71    0.19
   5  -2   4    1.37    0.21
   5   2   4    1.44    0.21
   5  -2   5    0.28    0.17
   5  -2   5    0.45    0.17
   5   2   5    0.52    0.21
   5  -2   6    0.01    0.21
   5  -2   6    0.05    0.16
   5   2   6   -0.02    0.21
   5  -2   7    0.40    0.22
   5  -2   7    0.40    0.17
   5   2   7    0.27    0.19
   5  -2   8    0.32    0.20
   5  -2   8    0.30    0.17
   5   2   8    0.54    0.23
   5  -2   9    0.29    0.24
   5  -2   9    0.54    0.18
   5   2   9    0.43    0.23
   5  -2  10    0.12    0.25
   5  -2  10    0.18    0.17
   5   2  10   -0.01    0.21
   5  -2  11    0.97    0.26
   5   2  11    0.95    0.26
   5  -2  12    0.01    0.25
  -5   2 -13   -0.03    0.26
   5  -2  13    0.07    0.24
   5   2  13    0.10    0.24
  -5  -2 -14    0.02    0.29
   5   2  14   -0.01    0.27
  -5  -2 -15    0.22    0.32
   5  -2  15    0.05    0.27
   5   2  15    0.11    0.29
   5  -2  17    0.06    0.30
   5   3 -21   -0.06    0.31
   5  -3 -20   -0.03    0.28
   5   3 -19    0.18    0.27
   5   3 -18    3.12    0.34
   5  -3 -18    2.76    0.31
   5   3 -17    0.05    0.24
   5  -3 -17    0.22    0.25
   5   3 -16    0.73    0.27
   5  -3 -16    0.75    0.28
   5   3 -15    0.93    0.25
   5  -3 -15    0.90    0.28
   5  -3 -15    1.15    0.29
   5   3 -14    0.49    0.25
   5  -3 -14    0.42    0.21
   5  -3 -14    0.36    0.27
   5   3 -13    0.25    0.24
   5  -3 -13    0.26    0.24
   5  -3 -13    0.13    0.26
   5  -3 -12    0.05    0.20
   5  -3 -11    1.71    0.25
   5   3 -11    1.38    0.26
   5  -3 -10   -0.02    0.19
   5  -3  -9    0.68    0.17
   5   3  -9    0.49    0.19
   5   3  -9    0.64    0.14
   5   3  -8    8.42    0.28
   5   3  -8    8.96    0.20
   5  -3  -8    8.52    0.25
   5  -3  -7    0.91    0.16
   5   3  -7    0.98    0.13
   5   3  -7    0.95    0.20
   5  -3  -6    0.06    0.17
   5  -3  -6    0.10    0.19
  -5   3   6    0.10    0.08
  -5  -3   6    0.12    0.14
   5  -3  -6    0.07    0.20
   5   3  -6    0.09    0.11
  -5   3   5    4.40    0.12
  -5  -3   5    4.64    0.17
   5  -3  -5    4.48    0.23
   5   3  -5    4.50    0.15
   5  -3  -5    4.43    0.18
   5  -3  -5    4.54    0.20
  -5  -3   4    6.37    0.19
   5  -3  -4    5.85    0.22
   5  -3  -4    5.53    0.22
   5  -3  -4    6.48    0.15
   5  -3  -4    6.08    0.19
  -5  -3   3    9.05    0.21
   5  -3  -3    8.81    0.22
   5  -3  -3    9.42    0.17
   5  -3  -3    9.46    0.22
   5  -3  -3    9.55    0.19
   5  -3  -2    4.12    0.17
   5  -3  -2    4.47    0.16
   5  -3  -2    4.28    0.17
  -5  -3   2    4.33    0.18
   5  -3  -2    4.40    0.14
  -5  -3   1    6.06    0.20
   5  -3  -1    5.94    0.18
   5  -3  -1    6.16    0.17
   5  -3  -1    5.76    0.17
   5  -3  -1    5.84    0.14
   5  -3   0   12.78    0.23
   5  -3   0   13.53    0.23
   5   3   0   13.58    0.26
   5  -3   0   13.70    0.16
   5  -3   0   14.60    0.23
   5  -3   1    0.79    0.07
   5   3   1    0.87    0.10
   5   3   1    1.05    0.15
   5  -3   1    0.90    0.13
   5  -3   1    0.93    0.12
   5  -3   1    0.77    0.16
   5   3   2    2.59    0.21
   5   3   2    2.70    0.10
   5  -3   2    2.44    0.14
   5  -3   2    2.69    0.14
   5  -3   2    2.70    0.18
   5   3   3   -0.01    0.19
   5   3   3   -0.02    0.07
   5  -3   3   -0.01    0.17
   5   3   4    0.00    0.20
   5  -3   4    0.13    0.15
   5   3   5    0.06    0.21
   5  -3   5    0.06    0.21
   5  -3   5    0.10    0.17
   5  -3   6    1.41    0.19
   5  -3   6    1.53    0.23
   5   3   6    1.33    0.24
   5  -3   7    0.15    0.21
   5  -3   7    0.09    0.17
   5   3   7    0.17    0.23
   5  -3   8    0.25    0.23
   5  -3   8    0.25    0.18
   5   3   8    0.43    0.22
   5  -3   9    0.13    0.20
   5  -3   9    0.04    0.18
   5   3   9    0.10    0.20
   5  -3  10    0.89    0.22
   5  -3  10    1.02    0.19
   5   3  10    0.96    0.24
   5  -3  11    0.93    0.20
   5  -3  11    0.88    0.23
   5   3  11    0.86    0.26
   5  -3  12   -0.01    0.24
   5   3  12   -0.07    0.24
   5  -3  13    0.44    0.27
   5   3  13    0.08    0.25
  -5  -3 -14   -0.05    0.32
   5  -3  14   -0.06    0.25
   5   3  15    0.50    0.28
  -5  -3 -15    0.51    0.33
   5  -3  15    0.97    0.30
  -5  -3 -16    1.11    0.35
   5  -3  16    1.05    0.32
  -5  -3 -17    1.12    0.37
   5  -3  17    0.43    0.30
   5   4 -21   -0.02    0.33
   5   4 -20    1.10    0.30
   5   4 -19    0.09    0.27
   5  -4 -19    0.23    0.27
   5   4 -18    0.08    0.30
   5  -4 -18    0.20    0.27
   5   4 -17    0.60    0.27
   5  -4 -17    0.92    0.30
   5  -4 -17    0.75    0.27
   5  -4 -17    0.81    0.33
   5   4 -16    0.04    0.25
   5  -4 -16    0.01    0.26
   5  -4 -16   -0.01    0.25
   5  -4 -16    0.15    0.26
   5   4 -15    0.85    0.27
   5  -4 -15    0.96    0.25
   5  -4 -15    0.84    0.30
   5   4 -14    0.22    0.23
   5  -4 -14    0.12    0.25
   5  -4 -14   -0.03    0.27
   5  -4 -13    2.95    0.30
   5   4 -13    3.15    0.26
   5  -4 -13    3.34    0.28
   5  -4 -12    0.56    0.25
   5  -4 -12    0.57    0.20
   5   4 -12    0.35    0.24
   5  -4 -11    0.03    0.23
   5   4 -11   -0.05    0.23
   5   4 -10    5.32    0.28
   5  -4 -10    6.03    0.29
   5   4 -10    6.21    0.21
   5   4  -9   -0.04    0.21
   5   4  -9    0.00    0.15
   5  -4  -8    9.14    0.26
   5   4  -8    9.18    0.29
   5   4  -8    9.81    0.22
   5  -4  -8    9.41    0.25
   5  -4  -7    5.62    0.25
   5  -4  -7    6.30    0.27
   5   4  -7    5.90    0.18
   5  -4  -7    6.01    0.24
  -5   4   6    2.52    0.08
  -5  -4   6    2.59    0.17
   5  -4  -6    2.56    0.18
   5  -4  -6    2.88    0.22
   5   4  -6    2.65    0.15
   5  -4  -6    2.45    0.19
   5  -4  -5    0.11    0.19
   5  -4  -5    0.08    0.15
  -5  -4   5    0.16    0.15
   5  -4  -5    0.08    0.17
   5   4  -5    0.16    0.12
  -5  -4   4    6.40    0.20
   5  -4  -4    6.30    0.20
   5  -4  -4    6.77    0.22
   5  -4  -4    6.35    0.14
   5  -4  -4    6.25    0.19
  -5  -4   3    1.06    0.16
   5  -4  -3    1.06    0.11
   5  -4  -3    0.90    0.16
   5  -4  -3    0.96    0.17
   5  -4  -3    1.08    0.14
  -5  -4   2    0.16    0.16
   5  -4  -2    0.07    0.11
   5  -4  -2    0.14    0.14
   5  -4  -2    0.09    0.15
   5  -4  -2    0.20    0.11
  -5  -4   1    1.37    0.19
   5  -4  -1    1.36    0.13
   5  -4  -1    1.66    0.14
   5  -4  -1    1.69    0.16
   5  -4  -1    1.54    0.11
   5  -4   0    1.01    0.09
  -5  -4   0    0.88    0.18
   5  -4   0    0.94    0.15
   5  -4   0    0.86    0.13
   5  -4   0    0.95    0.15
   5  -4   1    0.32    0.12
   5   4   1    0.19    0.19
   5  -4   1    0.41    0.12
   5  -4   1    0.21    0.13
   5  -4   2    1.51    0.14
   5   4   2    1.29    0.19
   5  -4   2    1.38    0.18
   5   4   2    1.46    0.09
   5  -4   2    1.72    0.13
   5   4   3    1.66    0.07
   5  -4   3    1.69    0.19
   5   4   3    1.92    0.20
   5  -4   3    1.79    0.18
   5   4   4    1.10    0.22
   5  -4   4    0.94    0.21
   5  -4   4    0.85    0.18
   5   4   5    0.17    0.22
   5  -4   5    0.02    0.21
   5  -4   5   -0.01    0.18
   5   4   6    0.30    0.21
   5  -4   6    0.45    0.22
   5  -4   6    0.34    0.18
   5   4   7    0.19    0.22
   5  -4   7    0.00    0.18
   5  -4   7    0.07    0.18
   5   4   8    0.09    0.23
   5  -4   8   -0.06    0.23
   5   4   9    1.18    0.25
   5  -4   9    0.66    0.25
   5  -4   9    0.80    0.20
   5   4  10    1.02    0.26
   5  -4  10    1.09    0.27
   5  -4  10    0.99    0.21
   5   4  11    0.04    0.24
   5  -4  11    0.22    0.25
   5  -4  11    0.04    0.20
   5   4  12    0.00    0.24
   5   4  13    0.05    0.25
   5  -4  13   -0.02    0.27
   5   4  14    0.18    0.27
   5  -4  14    0.21    0.26
  -5  -4 -14    0.05    0.29
   5   4  15   -0.02    0.28
  -5  -4 -15    0.13    0.34
   5  -4  15    0.01    0.30
  -5  -4 -16    0.43    0.36
   5  -4  16    0.23    0.31
  -5  -4 -17    0.66    0.39
   5  -4  17    0.23    0.30
  -5  -4 -18    0.11    0.39
   5   5 -21    0.07    0.30
   5   5 -20    0.56    0.29
   5   5 -19    0.71    0.31
   5   5 -18    0.53    0.30
   5  -5 -18    0.40    0.30
   5  -5 -18    0.55    0.34
   5   5 -17    0.11    0.26
   5  -5 -17    0.13    0.25
   5   5 -16    0.26    0.24
   5  -5 -16    0.11    0.25
   5  -5 -16    0.21    0.25
   5  -5 -15   -0.02    0.23
   5   5 -15    0.07    0.26
   5  -5 -15    0.09    0.25
   5  -5 -15    0.00    0.29
   5   5 -14    0.94    0.27
   5  -5 -14    0.58    0.26
   5  -5 -14    0.46    0.22
   5  -5 -14    0.58    0.28
   5  -5 -13   -0.05    0.21
   5  -5 -13    0.07    0.20
   5  -5 -13    0.11    0.26
   5   5 -13    0.04    0.24
   5  -5 -12    6.58    0.28
   5  -5 -12    6.43    0.33
   5   5 -12    6.59    0.31
   5  -5 -12    6.90    0.28
   5   5 -11    0.08    0.16
   5  -5 -11    0.06    0.19
   5   5 -11   -0.06    0.21
   5  -5 -10    1.17    0.21
   5  -5 -10    1.00    0.22
   5   5 -10    0.98    0.23
   5  -5 -10    0.94    0.21
   5   5 -10    1.07    0.17
   5  -5  -9    3.30    0.25
   5   5  -9    3.97    0.19
   5   5  -9    3.53    0.27
   5  -5  -9    3.50    0.26
   5  -5  -8    0.22    0.16
   5  -5  -8    0.22    0.16
   5  -5  -8    0.42    0.24
   5   5  -8    0.20    0.15
   5  -5  -7    0.87    0.18
   5  -5  -7    1.00    0.19
   5   5  -7    0.91    0.16
   5  -5  -7    1.20    0.23
  -5  -5   6    5.15    0.20
   5  -5  -6    5.54    0.25
   5  -5  -6    4.91    0.21
   5   5  -6    5.25    0.19
   5  -5  -6    4.89    0.20
   5  -5  -5    0.23    0.16
   5  -5  -5    0.19    0.09
   5  -5  -5    0.14    0.16
  -5  -5   5    0.28    0.16
   5  -5  -5    0.14    0.13
   5   5  -5    0.27    0.14
   5  -5  -4    0.66    0.17
   5  -5  -4    0.58    0.13
  -5  -5   4    0.69    0.17
   5  -5  -4    0.83    0.18
   5  -5  -4    0.71    0.10
  -5  -5   3    8.13    0.23
   5  -5  -3    8.23    0.16
   5  -5  -3    7.82    0.23
   5  -5  -3    8.35    0.23
   5  -5  -3    8.06    0.19
  -5  -5   2    3.25    0.20
   5  -5  -2    3.41    0.19
   5  -5  -2    3.42    0.15
   5  -5  -2    3.44    0.19
   5  -5  -2    3.16    0.14
   5  -5  -1    5.41    0.14
   5  -5  -1    5.17    0.17
   5  -5  -1    5.68    0.20
   5  -5  -1    5.48    0.17
  -5  -5   1    5.42    0.23
   5  -5   0    1.21    0.14
  -5  -5   0    1.03    0.20
   5  -5   0    1.03    0.15
   5  -5   0    1.22    0.15
  -5  -5  -1    0.01    0.19
   5  -5   1    0.08    0.13
   5  -5   1    0.13    0.12
   5  -5   1   -0.02    0.13
   5   5   2    3.06    0.10
   5   5   2    3.09    0.19
   5  -5   2    3.23    0.20
   5   5   3    0.22    0.17
   5  -5   3    0.20    0.17
   5  -5   3    0.11    0.19
   5   5   4    0.02    0.22
   5  -5   5    0.29    0.22
   5   5   5    0.49    0.23
   5  -5   5    0.16    0.19
   5   5   6    1.14    0.21
   5  -5   6    0.94    0.21
   5  -5   6    1.00    0.20
   5   5   7    1.41    0.22
   5  -5   7    1.14    0.25
   5  -5   7    1.26    0.20
   5   5   8    0.45    0.22
   5  -5   8    0.50    0.22
   5  -5   8    0.41    0.19
   5  -5   9   -0.06    0.22
   5   5  10    0.23    0.24
   5  -5  10    0.37    0.24
   5  -5  10    0.11    0.20
   5   5  11    0.36    0.24
   5  -5  11    0.31    0.27
   5  -5  11    0.41    0.22
   5  -5  12    0.03    0.21
   5   5  13   -0.07    0.25
   5   5  14   -0.06    0.27
  -5  -5 -14    0.29    0.31
   5  -5  14    0.11    0.26
  -5  -5 -15    0.09    0.32
  -5  -5 -16    0.14    0.33
   5  -5  16    0.05    0.31
  -5  -5 -17    0.38    0.36
   5  -5  17   -0.04    0.32
  -5  -5 -18    0.26    0.39
   5  -5  18    0.16    0.33
   5   6 -21    0.01    0.32
   5   6 -20    0.03    0.31
   5   6 -19    0.27    0.31
   5  -6 -19    0.56    0.37
   5   6 -18    0.04    0.29
   5  -6 -18    0.01    0.34
   5   6 -17   -0.03    0.25
   5  -6 -17    0.11    0.25
   5  -6 -17    0.02    0.25
   5   6 -16    0.71    0.26
   5  -6 -16    1.08    0.27
   5  -6 -16    1.12    0.29
   5  -6 -16    0.97    0.30
   5   6 -15    0.07    0.24
   5  -6 -15    0.02    0.21
   5  -6 -15    0.01    0.25
   5  -6 -15    0.05    0.28
   5  -6 -14    0.42    0.21
   5  -6 -14    0.13    0.29
   5  -6 -14    0.15    0.23
   5   6 -14    0.04    0.25
   5  -6 -13    0.10    0.20
   5  -6 -13    0.40    0.22
   5  -6 -13    0.02    0.27
   5   6 -13    0.24    0.25
   5  -6 -12    6.64    0.30
   5  -6 -12    6.33    0.33
   5   6 -12    6.38    0.31
   5  -6 -12    6.43    0.28
   5  -6 -11    0.09    0.20
   5  -6 -10    0.00    0.23
   5  -6 -10    0.05    0.22
   5  -6 -10    0.01    0.22
   5   6 -10   -0.05    0.17
   5  -6  -9    0.97    0.20
   5  -6  -9    0.77    0.23
   5  -6  -9    1.05    0.19
   5  -6  -9    1.24    0.25
   5   6  -9    1.11    0.18
   5  -6  -8    0.56    0.17
   5  -6  -8    0.69    0.18
   5  -6  -8    0.76    0.24
   5   6  -8    0.55    0.17
   5  -6  -7    1.37    0.24
   5  -6  -7    1.33    0.18
   5   6  -7    1.45    0.17
   5  -6  -7    1.39    0.20
   5  -6  -6    1.13    0.18
   5  -6  -6    1.17    0.19
   5  -6  -6    1.21    0.19
  -5  -6   6    1.27    0.18
   5   6  -6    1.17    0.17
   5  -6  -5    2.66    0.22
  -5  -6   5    2.64    0.20
   5  -6  -5    2.69    0.18
   5  -6  -5    2.67    0.10
   5   6  -5    2.66    0.17
   5  -6  -5    2.44    0.18
  -5  -6   4    0.03    0.18
   5  -6  -4    0.00    0.14
   5  -6  -4   -0.04    0.17
   5  -6  -4   -0.05    0.15
   5  -6  -4    0.07    0.09
   5  -6  -3   11.81    0.22
  -5  -6   3   11.01    0.25
   5  -6  -3   12.48    0.19
   5  -6  -3   11.58    0.26
   5  -6  -3   12.33    0.27
  -5  -6   2   47.50    0.43
   5  -6  -2   47.82    0.44
   5  -6  -2   50.62    0.36
  -5  -6   1    2.30    0.22
   5  -6  -1    2.22    0.18
   5  -6  -1    2.44    0.16
   5  -6  -1    2.51    0.18
  -5  -6   0    0.73    0.20
   5  -6   0    0.64    0.16
   5  -6   0    0.76    0.14
   5  -6   0    0.81    0.15
  -5  -6  -1    3.17    0.24
   5  -6   1    3.27    0.19
   5  -6   1    3.19    0.18
   5  -6   1    3.26    0.17
  -5  -6  -2    0.05    0.16
   5  -6   2    0.11    0.17
   5   6   3    0.37    0.06
   5  -6   3    0.43    0.19
   5  -6   3    0.07    0.21
   5   6   4    0.85    0.23
   5  -6   4    0.41    0.22
   5  -6   4    0.63    0.18
   5   6   5    0.01    0.23
   5   6   6    0.36    0.22
   5  -6   6    0.49    0.22
   5  -6   6    0.44    0.18
   5   6   7    0.11    0.24
   5  -6   7    0.06    0.19
   5   6   8    0.06    0.22
   5  -6   9    1.65    0.23
   5   6   9    1.99    0.26
   5  -6   9    1.63    0.23
   5  -6  10    2.43    0.26
   5   6  10    2.64    0.26
   5  -6  10    2.35    0.24
   5  -6  11    2.98    0.31
   5   6  11    2.90    0.27
   5  -6  11    2.93    0.26
   5   6  12   -0.05    0.26
   5  -6  12    0.20    0.24
   5  -6  12   -0.03    0.22
   5  -6  13    0.03    0.28
   5   6  14    1.20    0.29
  -5  -6 -14    1.07    0.35
   5  -6  14    0.94    0.28
   5  -6  15    0.21    0.28
  -5  -6 -15    0.31    0.33
   5  -6  16    0.16    0.31
  -5  -6 -16    0.00    0.33
   5  -6  17    0.07    0.33
  -5  -6 -17    0.19    0.35
  -5  -6 -18    0.13    0.38
   5  -6  18    0.08    0.32
   5   7 -21   -0.01    0.31
   5   7 -20    0.15    0.29
   5   7 -19    2.00    0.31
   5  -7 -19    2.46    0.38
   5   7 -17    0.17    0.26
   5  -7 -17    0.37    0.25
   5  -7 -17    0.15    0.29
   5  -7 -16    3.72    0.30
   5  -7 -16    3.86    0.38
   5   7 -16    4.16    0.31
   5  -7 -15    0.06    0.22
   5  -7 -15    0.13    0.25
   5   7 -15    0.10    0.23
   5  -7 -14    1.92    0.27
   5  -7 -14    1.39    0.31
   5  -7 -14    1.35    0.25
   5   7 -14    1.49    0.25
   5  -7 -13    3.17    0.28
   5  -7 -13    2.94    0.26
   5  -7 -13    2.99    0.32
   5   7 -13    2.97    0.25
   5  -7 -12    0.14    0.19
   5   7 -12   -0.07    0.20
   5  -7 -11    0.64    0.23
   5  -7 -11    0.75    0.22
   5  -7 -11    0.62    0.22
   5   7 -11    0.73    0.24
   5   7 -11    0.70    0.19
   5  -7 -10    3.52    0.22
   5  -7 -10    4.23    0.31
   5  -7 -10    3.49    0.26
   5   7 -10    3.45    0.22
   5  -7 -10    3.87    0.24
   5  -7  -9    4.10    0.25
   5  -7  -9    4.27    0.30
   5  -7  -9    4.11    0.24
   5   7  -9    4.12    0.23
   5  -7  -9    3.64    0.25
   5  -7  -8    1.79    0.21
   5  -7  -8    1.95    0.24
   5   7  -8    2.14    0.19
   5  -7  -8    2.03    0.22
   5  -7  -8    1.75    0.26
   5  -7  -7    7.35    0.26
   5  -7  -7    8.22    0.31
   5   7  -7    8.16    0.24
   5  -7  -7    7.23    0.26
   5  -7  -6    0.55    0.18
   5  -7  -6    0.74    0.16
  -5  -7   6    0.68    0.18
   5  -7  -6    0.76    0.20
   5   7  -6    0.83    0.17
  -5  -7   5    0.26    0.20
   5  -7  -5    0.31    0.17
   5  -7  -5    0.35    0.16
   5  -7  -5    0.30    0.19
   5   7  -5    0.47    0.17
   5  -7  -5    0.26    0.08
  -5  -7   4   12.59    0.27
   5  -7  -4   13.75    0.26
   5  -7  -4   13.00    0.29
   5  -7  -4   13.09    0.18
   5  -7  -4   13.59    0.29
   5  -7  -3    0.12    0.19
   5  -7  -3    0.36    0.19
  -5  -7   3   -0.03    0.17
   5  -7  -3    0.20    0.11
  -5  -7   2    3.10    0.22
   5  -7  -2    3.25    0.15
   5  -7  -2    3.08    0.17
   5  -7  -2    3.71    0.21
  -5  -7   1    9.50    0.25
   5  -7  -1   10.43    0.21
   5  -7  -1    9.30    0.22
   5  -7  -1    9.86    0.24
   5  -7   0   -0.06    0.17
  -5  -7  -1    5.15    0.26
   5  -7   1    5.38    0.22
  -5  -7  -2    3.96    0.22
   5  -7   2    3.87    0.20
  -5  -7  -3    0.10    0.18
   5   7   3    0.02    0.06
   5  -7   3   -0.03    0.16
  -5  -7  -4   -0.04    0.24
   5  -7   4    0.01    0.21
   5   7   5    0.49    0.23
   5  -7   5    0.57    0.21
   5   7   6    0.39    0.24
   5  -7   6    0.40    0.20
   5   7   7    0.17    0.24
   5  -7   7   -0.03    0.22
   5  -7   8    0.88    0.24
   5   7   8    0.83    0.25
   5  -7   8    0.52    0.22
   5  -7   9    2.06    0.25
   5   7   9    1.82    0.26
   5  -7   9    1.61    0.24
   5   7  10   -0.02    0.25
   5  -7  10   -0.06    0.22
   5   7  11    0.52    0.26
   5  -7  11    0.37    0.27
   5  -7  11    0.24    0.22
   5   7  12    0.05    0.26
   5  -7  12    0.03    0.23
   5   7  13    0.56    0.27
   5  -7  13    0.58    0.29
   5  -7  13    0.30    0.24
   5   7  14    0.18    0.28
   5  -7  14    0.21    0.30
  -5  -7 -14    0.14    0.35
   5  -7  15   -0.04    0.28
   5  -7  16    0.33    0.29
  -5  -7 -16    0.36    0.37
  -5  -7 -17    0.21    0.39
   5  -7  17    0.29    0.31
  -5  -7 -18   -0.01    0.42
   5  -7  18    0.10    0.32
   5  -8 -20    0.01    0.37
   5   8 -19    1.66    0.32
   5  -8 -19    1.66    0.38
   5   8 -18    0.43    0.30
   5  -8 -18    0.26    0.35
   5  -8 -16    0.13    0.23
   5  -8 -16    0.19    0.30
   5   8 -16    0.14    0.27
   5  -8 -15    0.08    0.22
   5  -8 -15    0.09    0.30
   5   8 -15    0.07    0.24
   5  -8 -14    0.61    0.21
   5  -8 -14    0.50    0.25
   5   8 -14    0.89    0.23
   5  -8 -13    0.68    0.21
   5  -8 -13    0.79    0.27
   5  -8 -13    0.87    0.25
   5   8 -13    0.66    0.22
   5   8 -12    0.07    0.20
   5  -8 -12    0.08    0.20
   5  -8 -12   -0.03    0.21
   5   8 -12   -0.07    0.25
   5  -8 -11    0.16    0.23
   5  -8 -11    0.33    0.26
   5  -8 -11    0.02    0.19
   5   8 -11    0.19    0.20
   5  -8 -10    0.17    0.20
   5  -8 -10    0.02    0.22
   5   8 -10    0.03    0.18
   5  -8  -9    0.13    0.17
   5  -8  -9    0.19    0.20
   5  -8  -9    0.24    0.19
   5  -8  -9    0.32    0.23
   5   8  -9    0.21    0.18
   5  -8  -8   18.76    0.37
   5  -8  -8   20.06    0.38
   5  -8  -8   17.76    0.36
   5  -8  -8   18.75    0.37
   5   8  -8   18.76    0.32
   5  -8  -7    3.36    0.22
   5   8  -7    3.82    0.22
   5  -8  -7    3.38    0.24
   5  -8  -7    3.82    0.23
   5  -8  -6    0.76    0.16
   5   8  -6    0.93    0.18
   5  -8  -6    0.93    0.23
   5  -8  -5    0.08    0.16
   5  -8  -5    0.06    0.19
   5  -8  -5    0.21    0.08
   5   8  -5    0.22    0.17
   5  -8  -4   -0.05    0.20
  -5  -8   4    0.12    0.21
   5  -8  -4   -0.03    0.10
   5  -8  -3    1.87    0.13
  -5  -8   3    1.59    0.23
   5  -8  -3    2.03    0.18
   5  -8  -3    2.29    0.18
   5  -8  -2    0.24    0.13
   5  -8  -2    0.10    0.18
   5  -8  -2    0.15    0.19
  -5  -8   1    3.04    0.24
   5  -8  -1    3.53    0.21
   5  -8  -1    3.18    0.20
  -5  -8   0    0.80    0.19
   5  -8   0    0.88    0.15
   5  -8   0    0.79    0.19
  -5  -8  -1    0.50    0.20
   5  -8   1    0.42    0.19
  -5  -8  -2    2.51    0.25
   5  -8   2    2.56    0.23
  -5  -8  -3   -0.03    0.22
   5  -8   3    0.15    0.20
  -5  -8  -4    1.63    0.25
   5  -8   4    1.45    0.22
   5  -8   5   -0.03    0.22
   5   8   8    0.01    0.21
   5  -8   8   -0.02    0.20
   5  -8   9    0.01    0.21
   5  -8   9   -0.04    0.23
   5   8  10    0.37    0.24
   5  -8  10    0.63    0.27
   5  -8  10    0.67    0.23
   5  -8  11   -0.06    0.25
   5   8  12    0.49    0.26
   5  -8  12    0.62    0.28
   5  -8  12    0.59    0.25
   5   8  13    0.64    0.28
   5  -8  13    0.31    0.26
   5  -8  13    0.37    0.25
   5  -8  14    0.27    0.30
  -5  -8 -14    0.22    0.34
   5  -8  15    0.09    0.32
  -5  -8 -15   -0.06    0.37
  -5  -8 -16    0.11    0.38
  -5  -8 -17    0.06    0.40
   5  -8  18    0.01    0.35
   5   9 -20    0.18    0.30
   5  -9 -20    0.20    0.37
   5   9 -19    2.10    0.34
   5  -9 -19    1.86    0.39
   5   9 -17    0.96    0.32
   5  -9 -17    1.23    0.32
   5  -9 -16    0.46    0.23
   5  -9 -16    0.54    0.33
   5   9 -16    0.46    0.29
   5  -9 -15    0.07    0.29
   5  -9 -14    0.10    0.22
   5  -9 -14   -0.03    0.30
   5   9 -14   -0.06    0.24
   5  -9 -13    0.01    0.22
   5  -9 -13    0.07    0.27
   5   9 -13    0.04    0.22
   5   9 -12    0.55    0.20
   5  -9 -12    0.67    0.22
   5  -9 -12    0.56    0.28
   5   9 -12    0.41    0.26
   5  -9 -11   -0.02    0.25
   5  -9 -11   -0.05    0.21
   5  -9 -11   -0.01    0.25
   5  -9 -10    2.90    0.24
   5  -9 -10    2.67    0.28
   5   9 -10    3.23    0.24
   5  -9 -10    3.22    0.26
   5  -9  -9    0.08    0.21
   5  -9  -9    0.14    0.23
   5  -9  -9    0.11    0.21
   5   9  -9   -0.01    0.18
   5  -9  -8    8.46    0.29
   5  -9  -8    9.21    0.32
   5  -9  -8    8.83    0.30
   5   9  -8    8.95    0.28
   5  -9  -7    0.97    0.21
   5  -9  -7    1.01    0.22
   5  -9  -7    1.03    0.24
   5   9  -7    1.03    0.20
   5  -9  -6    0.75    0.22
   5   9  -6    0.75    0.18
   5  -9  -6    0.73    0.21
   5  -9  -5    0.00    0.20
  -5  -9   5   -0.04    0.18
   5  -9  -5    0.02    0.08
   5   9  -5    0.05    0.19
   5  -9  -5    0.00    0.19
  -5  -9   4    3.19    0.25
   5  -9  -4    3.48    0.13
   5  -9  -4    3.26    0.22
   5  -9  -4    3.44    0.25
  -5  -9   3    0.26    0.22
   5  -9  -3    0.31    0.11
   5  -9  -3    0.27    0.20
   5  -9  -3    0.30    0.18
   5  -9  -2    1.31    0.20
  -5  -9   2    0.92    0.23
   5  -9  -2    1.27    0.21
   5  -9  -1    0.10    0.16
  -5  -9   1    0.00    0.22
   5  -9  -1    0.22    0.16
   5  -9   0    0.72    0.19
  -5  -9   0    0.67    0.24
[truncated: 389,001 more chars]
