# Supplementary material for: Crystal structure of 5-chloro-N 1-(5-phenyl-1H-pyrazol-3-yl)benzene-1,2-di­amine
Source: Acta Crystallogr E Crystallogr Commun. 2017 May 26;73(Pt 6):876–9. doi: 10.1107/S2056989017007381 (PMC5458314; doi:10.1107/S2056989017007381)
Supplement: Supplementary file 2 [file e-73-00876-Isup2.hkl]

data_I                                                                          
_shelx_title ' kas37 in P2(1)/c'                                                
_shelx_refln_list_code          4                                               
_shelx_F_calc_maximum      291.14                                               
_exptl_crystal_F_000      1184.00                                               
_reflns_d_resolution_high  0.8410                                               
                                                                                
loop_                                                                           
 _space_group_symop_operation_xyz                                               
 'x, y, z'                                                                      
 '-x, y+1/2, -z+1/2'                                                            
 '-x, -y, -z'                                                                   
 'x, -y-1/2, z-1/2'                                                             
                                                                                
_cell_length_a    10.0709                                                       
_cell_length_b    20.3224                                                       
_cell_length_c    13.8862                                                       
_cell_angle_alpha  90.000                                                       
_cell_angle_beta  102.776                                                       
_cell_angle_gamma  90.000                                                       
                                                                                
_shelx_F_squared_multiplier     1.000                                           
                                                                                
loop_                                                                           
 _refln_index_h                                                                 
 _refln_index_k                                                                 
 _refln_index_l                                                                 
 _refln_F_squared_calc                                                          
 _refln_F_squared_meas                                                          
 _refln_F_squared_sigma                                                         
 _refln_observed_status                                                         
   2   0   0        432.92        388.83         4.60 o                         
   3   0   0          4.44          4.83         4.75 o                         
   4   0   0       1529.93       1775.55        46.55 o                         
   5   0   0         11.84         11.29         4.22 o                         
   6   0   0         96.88        102.00         5.30 o                         
   7   0   0        113.75        111.03         6.07 o                         
   8   0   0         52.01         50.91         6.81 o                         
   9   0   0        140.43        145.30        11.64 o                         
  10   0   0        135.16        116.51        12.47 o                         
  11   0   0         19.78          3.15        21.24 o                         
   2   1   0          1.08          1.57         5.09 o                         
   3   1   0       4584.15       4617.82        47.89 o                         
   4   1   0        583.52        606.93         8.19 o                         
   5   1   0         16.18         10.76         3.19 o                         
   6   1   0        561.55        567.22         6.06 o                         
   7   1   0         14.67         11.42         4.00 o                         
   8   1   0        185.54        188.00         5.19 o                         
   9   1   0        192.58        210.49         7.55 o                         
  10   1   0         22.25         20.90         8.02 o                         
  11   1   0          2.07          3.15        19.67 o                         
   1   2   0         14.62          7.08         3.93 o                         
   2   2   0      84762.28      77328.98       879.95 o                         
   3   2   0       1275.04       1286.27        23.62 o                         
   4   2   0       2527.72       2385.32        18.08 o                         
   5   2   0       1191.66       1234.42        20.95 o                         
   6   2   0        136.63        116.36         4.68 o                         
   7   2   0        118.94        111.21         5.00 o                         
   8   2   0        139.45        136.71         6.52 o                         
   9   2   0          1.15          3.43         8.01 o                         
  10   2   0         47.96         42.01        11.52 o                         
  11   2   0         13.00         11.95        11.72 o                         
   1   3   0         94.96        111.58         3.75 o                         
   2   3   0       7074.22       7308.93        65.07 o                         
   3   3   0       1053.49        980.80        10.64 o                         
   4   3   0        848.17        800.69         5.99 o                         
   5   3   0       1015.71       1075.58        16.38 o                         
   6   3   0       1621.95       1542.13        14.95 o                         
   7   3   0        549.70        552.16         7.68 o                         
   8   3   0        129.87        118.96         7.17 o                         
   9   3   0         13.69         15.89         6.86 o                         
  10   3   0         43.15         39.69        10.36 o                         
  11   3   0         34.24         28.07        10.50 o                         
   0   4   0       1299.33       1464.78        11.80 o                         
   1   4   0         52.59         54.67         3.26 o                         
   2   4   0        190.66        159.89         6.62 o                         
   3   4   0        384.57        368.58         7.36 o                         
   4   4   0        387.62        338.74         6.84 o                         
   5   4   0         74.13         74.89         4.52 o                         
   6   4   0       1693.08       1617.45        17.08 o                         
   7   4   0        322.25        317.27         7.04 o                         
   8   4   0        325.65        338.77        11.51 o                         
   9   4   0         81.82         78.01         6.88 o                         
  10   4   0        590.41        672.44        16.24 o                         
  11   4   0          1.44         10.14        10.60 o                         
   1   5   0         25.03         24.72         3.68 o                         
   2   5   0        113.52        147.68         5.57 o                         
   3   5   0        155.09        150.91         7.24 o                         
   4   5   0         97.22         99.61         6.98 o                         
   5   5   0         88.49         90.01         6.13 o                         
   6   5   0         27.99         20.12         6.55 o                         
   7   5   0        293.74        300.89         8.60 o                         
   8   5   0        259.98        257.63         8.22 o                         
   9   5   0         49.99         59.01         8.28 o                         
  10   5   0          2.89         16.03         8.88 o                         
  11   5   0         91.96         95.14        12.01 o                         
   0   6   0      12248.64      11978.61       138.45 o                         
   1   6   0          6.63          5.09         4.02 o                         
   2   6   0      10138.64       9883.71        96.98 o                         
   3   6   0         47.19         38.76         6.73 o                         
   4   6   0       1035.52       1090.75        34.61 o                         
   5   6   0         61.97         58.62         6.23 o                         
   6   6   0          4.55          1.09         6.14 o                         
   7   6   0        132.12        132.85         8.04 o                         
   8   6   0        306.99        329.35        11.30 o                         
   9   6   0        168.45        182.57         9.42 o                         
  10   6   0         33.21         29.43         9.33 o                         
  11   6   0          0.46          0.30        11.30 o                         
   1   7   0       2241.85       2323.24        15.28 o                         
   2   7   0       4583.55       4899.95        49.64 o                         
   3   7   0        632.00        652.75         9.38 o                         
   4   7   0        589.11        565.29         9.97 o                         
   5   7   0          0.12          0.00        13.37 o                         
   6   7   0         12.07         12.15         7.26 o                         
   7   7   0          6.26         12.05         7.67 o                         
   8   7   0         70.81        105.60         9.37 o                         
   9   7   0         43.07         50.27         8.72 o                         
  10   7   0        107.36        116.79         9.63 o                         
  11   7   0          7.19          1.44        13.21 o                         
   0   8   0      12985.01      13027.91       217.91 o                         
   1   8   0         32.91         30.66         4.00 o                         
   2   8   0      13822.19      14467.65       164.28 o                         
   3   8   0         80.31         70.18         6.25 o                         
   4   8   0       1357.38       1286.71        18.79 o                         
   5   8   0         82.28         65.69         7.87 o                         
   6   8   0        409.54        454.45         9.76 o                         
   7   8   0         25.26         23.93         7.50 o                         
   8   8   0         43.43         32.29         8.10 o                         
   9   8   0         11.99         18.57         8.19 o                         
  10   8   0        250.80        247.64        10.95 o                         
  11   8   0         29.48         55.15        11.85 o                         
   1   9   0        114.34        110.11         4.90 o                         
   2   9   0       5430.33       6110.99        75.62 o                         
   3   9   0        103.83         85.52         6.85 o                         
   4   9   0        117.06        155.86        10.28 o                         
   5   9   0         60.34         57.35         8.58 o                         
   6   9   0        240.60        202.14         8.31 o                         
   7   9   0         14.22         10.56         8.07 o                         
   8   9   0         20.31         10.97         8.48 o                         
   9   9   0         36.05         31.55         8.84 o                         
  10   9   0          2.00          4.44         9.97 o                         
   0  10   0       8881.35       9018.03       110.92 o                         
   1  10   0          0.01          1.22         5.46 o                         
   2  10   0        138.09        105.83         4.91 o                         
   3  10   0         52.31         47.83         7.14 o                         
   4  10   0       2404.71       2476.59        71.19 o                         
   5  10   0        331.65        337.34        14.33 o                         
   6  10   0         33.00         11.36        11.39 o                         
   7  10   0          7.11          0.00        13.04 o                         
   8  10   0         18.96          4.90         8.69 o                         
   9  10   0          0.16          0.00        10.02 o                         
  10  10   0         12.58         14.81        10.41 o                         
   1  11   0        462.44        528.99        15.10 o                         
   2  11   0        562.62        564.53         7.04 o                         
   3  11   0         99.99         95.24         7.80 o                         
   4  11   0       1024.80       1023.50        16.80 o                         
   5  11   0        121.87        116.42        13.21 o                         
   6  11   0          5.41          0.00        12.20 o                         
   7  11   0         22.38         13.47        11.15 o                         
   8  11   0          0.37          6.48        11.72 o                         
   9  11   0          4.18          8.94        13.68 o                         
  10  11   0          6.99          0.00        10.98 o                         
   0  12   0        145.79         87.76         8.85 o                         
   1  12   0        120.84        125.64         5.39 o                         
   2  12   0        240.81        198.89         6.54 o                         
   3  12   0          8.71         14.20         8.03 o                         
   4  12   0        101.30         97.20        12.43 o                         
   5  12   0          2.32          1.47        11.90 o                         
   6  12   0        107.89         99.91        14.33 o                         
   7  12   0         66.86         58.89        10.06 o                         
   8  12   0          6.23         11.50        10.00 o                         
   9  12   0         41.43         45.09        10.92 o                         
  10  12   0          0.06          2.89        14.69 o                         
   1  13   0         27.10         22.25         5.10 o                         
   2  13   0         24.65         23.95         5.29 o                         
   3  13   0          5.30          5.96         7.65 o                         
   4  13   0         25.10         20.07         7.71 o                         
   5  13   0         12.61          6.81        12.20 o                         
   6  13   0        414.86        445.99        16.23 o                         
   7  13   0          1.29          1.89        11.78 o                         
   8  13   0         60.76         66.19        10.32 o                         
   9  13   0          4.03          0.00        10.73 o                         
   0  14   0         70.08        109.56        10.99 o                         
   1  14   0          0.01          0.35         5.07 o                         
   2  14   0       1455.95       1376.69        23.21 o                         
   3  14   0         10.58         10.40         8.38 o                         
   4  14   0        326.61        300.75        10.82 o                         
   5  14   0         57.59         44.18        13.21 o                         
   6  14   0         31.52         36.74        13.21 o                         
   7  14   0         34.43         40.97        14.33 o                         
   8  14   0         54.64         41.45        10.61 o                         
   9  14   0          8.42         10.08        11.30 o                         
   1  15   0         13.97          8.73         5.82 o                         
   2  15   0          0.87          4.66         5.61 o                         
   3  15   0         12.41          9.55         8.52 o                         
   4  15   0        482.27        492.92        11.92 o                         
   6  15   0          3.34          0.00        12.47 o                         
   7  15   0          2.70          0.00        17.31 o                         
   8  15   0        107.70        116.03        11.92 o                         
   9  15   0          0.61          8.80        11.38 o                         
   0  16   0       1132.96       1151.57        12.77 o                         
   1  16   0         13.32          5.94         5.71 o                         
   2  16   0        270.49        281.90         8.89 o                         
   3  16   0         45.24         43.06         9.34 o                         
   4  16   0         36.51         16.80         9.23 o                         
   5  16   0          0.17          6.25        13.42 o                         
   6  16   0        173.21        185.90        15.67 o                         
   7  16   0         25.63         31.17        14.36 o                         
   8  16   0         21.93         23.74        10.58 o                         
   1  17   0          0.15          0.00        11.08 o                         
   2  17   0        121.16        109.02         8.10 o                         
   3  17   0          4.29          1.24        11.08 o                         
   4  17   0        127.52         97.38        10.35 o                         
   5  17   0         10.17          1.57        20.45 o                         
   6  17   0        195.50        220.19        15.85 o                         
   7  17   0          0.01          9.44        22.81 o                         
   8  17   0          5.77          4.25        11.00 o                         
   0  18   0        111.72        106.80        11.87 o                         
   1  18   0         15.58         10.17         7.79 o                         
   2  18   0          0.27          0.79        10.01 o                         
   3  18   0         15.79          7.34         8.63 o                         
   4  18   0        673.84        653.02        13.94 o                         
   5  18   0         61.03         66.12        13.62 o                         
   6  18   0         25.13         18.25        14.18 o                         
   7  18   0          0.18          7.47        14.46 o                         
   1  19   0          1.80          2.36         8.03 o                         
   2  19   0        346.86        330.54         9.79 o                         
   3  19   0         31.71         28.96         8.43 o                         
   4  19   0         96.19        114.76        12.24 o                         
   5  19   0          6.63          3.93        18.88 o                         
   6  19   0         38.28         16.31        15.23 o                         
   7  19   0          0.41          0.79        22.03 o                         
   0  20   0        923.91        995.88        24.78 o                         
   1  20   0         13.01         10.97         9.47 o                         
   2  20   0        524.90        527.19        11.45 o                         
   3  20   0        126.01        111.61        11.47 o                         
   4  20   0          1.45          0.00        15.73 o                         
   5  20   0         11.58         13.16        14.43 o                         
   6  20   0          3.78         19.60        14.93 o                         
   1  21   0         55.08         59.51         8.78 o                         
   2  21   0        188.44        203.54         9.95 o                         
   3  21   0          5.18          7.88        10.50 o                         
   4  21   0         68.79         64.43        10.97 o                         
   0  22   0        304.15        314.70        15.11 o                         
   1  22   0         34.14         31.82         8.59 o                         
   2  22   0        381.81        365.75        13.41 o                         
   3  22   0          2.80         15.78        14.18 o                         
   4  22   0         23.92         36.26        15.67 o                         
   1  23   0         11.71          4.71        10.94 o                         
   2  23   0         64.04         89.57        11.80 o                         
   3  23   0          4.13          0.19        11.05 o                         
   0  24   0          0.42          0.00        12.85 o                         
   1  24   0          7.36          4.30        13.55 o                         
 -11   1   1         11.19          5.13        10.86 o                         
 -10   1   1          7.56          1.45         8.67 o                         
  -9   1   1         51.16         50.19         5.75 o                         
  -8   1   1        563.04        604.24        11.96 o                         
  -7   1   1          0.00          1.78         4.36 o                         
  -6   1   1         24.45         16.74         4.39 o                         
  -5   1   1         23.08         22.21         3.88 o                         
  -4   1   1        989.94        960.80        11.59 o                         
  -3   1   1        806.55        802.82         7.43 o                         
  -2   1   1       3530.36       3360.40        43.90 o                         
  -1   1   1          0.44          0.00         3.15 o                         
   1   1   1         15.19          8.72         3.02 o                         
   2   1   1      26641.36      26248.85       139.08 o                         
   3   1   1         46.45         45.14         2.89 o                         
   4   1   1        862.51        859.16        15.35 o                         
   5   1   1          3.10          0.74         2.96 o                         
   6   1   1        312.11        329.17         8.09 o                         
   7   1   1          4.32          4.90         4.06 o                         
   8   1   1        185.66        178.24         6.82 o                         
   9   1   1          0.85          3.01         8.63 o                         
  10   1   1         15.49         13.97        13.87 o                         
  11   1   1         34.36         41.03        15.79 o                         
 -11   2   1          0.01          6.77        10.65 o                         
 -10   2   1          1.66          0.00        15.73 o                         
  -9   2   1        188.41        185.15         6.87 o                         
  -8   2   1        286.03        295.14         7.21 o                         
  -7   2   1          6.04          1.45         5.13 o                         
  -6   2   1        508.73        463.58         5.89 o                         
  -5   2   1        327.68        357.69         6.63 o                         
  -4   2   1       2376.94       2478.61        34.45 o                         
  -3   2   1       3741.04       3696.93        34.34 o                         
  -2   2   1      14389.43      14671.85       133.21 o                         
  -1   2   1        358.20        292.02        63.08 o                         
   1   2   1         10.89         26.12         7.08 o                         
   2   2   1      18363.75      18250.05        97.90 o                         
   3   2   1        879.71        872.75        12.49 o                         
   4   2   1        485.31        468.81         6.75 o                         
   5   2   1          3.71          1.59         3.08 o                         
   6   2   1          1.20          0.00         4.85 o                         
   7   2   1        430.02        423.82         8.82 o                         
   8   2   1         10.28          5.51         5.90 o                         
   9   2   1        256.37        249.20         8.81 o                         
  10   2   1         18.43         19.49         9.95 o                         
  11   2   1         53.86         63.72        21.24 o                         
 -11   3   1          7.79          6.53        10.97 o                         
 -10   3   1          2.32          0.00         7.54 o                         
  -9   3   1          5.75          4.69         6.05 o                         
  -8   3   1          0.51          0.00        11.33 o                         
  -7   3   1         12.88          8.19         4.92 o                         
  -6   3   1       1335.45       1437.96        19.36 o                         
  -5   3   1        496.95        467.24         5.93 o                         
  -4   3   1        540.65        497.27         5.69 o                         
  -3   3   1        672.63        620.62         9.46 o                         
  -2   3   1      53222.88      51245.09       211.66 o                         
  -1   3   1          0.13          2.33         2.68 o                         
   0   3   1       1752.82       1239.45        80.63 o                         
   1   3   1        106.15        104.73         4.37 o                         
   2   3   1       5236.68       5406.50        47.72 o                         
   3   3   1        306.12        294.48         6.23 o                         
   4   3   1        823.92        927.44        15.96 o                         
   5   3   1         71.99         68.08         3.46 o                         
   6   3   1        272.31        245.24         7.07 o                         
   7   3   1         20.44         15.36         4.05 o                         
   8   3   1        239.34        239.14        12.27 o                         
   9   3   1         54.13         66.02         7.85 o                         
  10   3   1         83.07         98.03        12.29 o                         
  11   3   1         48.55         49.18        14.99 o                         
 -11   4   1         49.11         41.11        11.53 o                         
 -10   4   1         64.51         64.34         7.49 o                         
  -9   4   1         18.27         18.61         6.83 o                         
  -8   4   1        262.86        268.81         6.55 o                         
  -7   4   1          0.11          0.00         6.38 o                         
  -6   4   1        312.82        387.69        11.47 o                         
  -5   4   1        121.11        120.97         4.89 o                         
  -4   4   1      11740.54      12366.34        84.73 o                         
  -3   4   1       1017.45        972.93        22.77 o                         
  -2   4   1      38589.24      38464.08       439.36 o                         
  -1   4   1         18.50         22.67         3.08 o                         
   0   4   1      22045.83      22355.47       106.07 o                         
   1   4   1        177.49        188.82         5.87 o                         
   2   4   1       9084.94       9250.78        98.97 o                         
   3   4   1        220.20        206.42         7.00 o                         
   4   4   1          5.64          5.57         6.94 o                         
   5   4   1         22.28         23.45         5.24 o                         
   6   4   1        593.10        576.91        13.50 o                         
   7   4   1         54.62         49.73         5.75 o                         
   8   4   1         19.05         16.38         6.37 o                         
   9   4   1         62.12         55.15         8.48 o                         
  10   4   1         25.59         31.78        12.07 o                         
  11   4   1         16.54         16.24        15.46 o                         
 -11   5   1          9.31         18.31        11.04 o                         
 -10   5   1        230.59        230.65        11.24 o                         
  -9   5   1         72.29         72.57         7.09 o                         
  -8   5   1         85.74         85.98         5.83 o                         
  -7   5   1        190.32        190.15         6.63 o                         
  -6   5   1        227.44        234.52         6.33 o                         
  -5   5   1        424.83        426.45         6.14 o                         
  -4   5   1       1228.11       1051.27        25.06 o                         
  -3   5   1         47.16         51.31         6.62 o                         
  -2   5   1      11492.66      12141.31        68.19 o                         
  -1   5   1        311.91        300.26         4.36 o                         
   0   5   1       5846.12       6354.28        53.64 o                         
   1   5   1        116.38        109.18         6.33 o                         
   2   5   1       4931.38       5074.79        57.43 o                         
   3   5   1         30.43         29.21         8.29 o                         
   4   5   1       3688.44       3877.00        20.33 o                         
   5   5   1          3.74          4.34         5.36 o                         
   6   5   1        135.44        116.74         5.62 o                         
   7   5   1         51.23         40.33         5.70 o                         
   8   5   1        823.55        918.05        18.96 o                         
   9   5   1          5.76          0.00         8.14 o                         
  10   5   1          0.46          2.69        10.53 o                         
  11   5   1         27.16         43.40        11.65 o                         
 -11   6   1         22.62         26.17         9.48 o                         
 -10   6   1        123.55        111.67         9.76 o                         
  -9   6   1        259.29        273.03         8.66 o                         
  -8   6   1        176.19        157.51         8.67 o                         
  -7   6   1         87.38         79.98         7.43 o                         
  -6   6   1       1961.62       2052.08        43.12 o                         
  -5   6   1        195.19        187.51         7.14 o                         
  -4   6   1       9018.43       9029.13        54.20 o                         
  -3   6   1         50.35         37.31         6.16 o                         
  -2   6   1      10789.56      11305.02       107.28 o                         
  -1   6   1       2094.33       2073.87        18.28 o                         
   0   6   1       1321.94       1442.92         9.87 o                         
   1   6   1        831.81        809.07         9.36 o                         
   2   6   1        473.29        459.79         8.07 o                         
   3   6   1         71.11         62.46         7.71 o                         
   4   6   1       1586.38       1615.45        12.88 o                         
   5   6   1        235.50        254.04         7.48 o                         
   6   6   1         36.52         33.83         6.87 o                         
   7   6   1          0.61          2.65         6.06 o                         
   8   6   1         63.05         85.24         8.29 o                         
   9   6   1         25.14         14.10         8.32 o                         
  10   6   1         64.60         80.18        11.45 o                         
  11   6   1         30.80         46.93        17.70 o                         
 -11   7   1         82.20         84.68        10.22 o                         
 -10   7   1          2.05          8.09         9.97 o                         
  -9   7   1        160.78        152.95         7.91 o                         
  -8   7   1        638.18        692.53        18.39 o                         
  -7   7   1        124.97        134.25         8.10 o                         
  -6   7   1          9.50          9.19         7.06 o                         
  -5   7   1        770.40        772.78        16.92 o                         
  -4   7   1        579.01        574.01         9.97 o                         
  -3   7   1        302.73        306.76         8.28 o                         
  -2   7   1       3786.27       3580.44        29.61 o                         
  -1   7   1        427.99        413.52         8.65 o                         
   0   7   1        676.97        613.41        26.19 o                         
   1   7   1          0.00          0.56         2.89 o                         
   2   7   1       3853.06       4028.94        42.36 o                         
   3   7   1         86.45         86.38         9.41 o                         
   4   7   1       1989.70       1959.77        17.22 o                         
   5   7   1        422.15        415.87        13.21 o                         
   6   7   1         42.22         38.82         6.81 o                         
   7   7   1          0.07          0.22         9.02 o                         
   8   7   1         20.53         19.92         7.98 o                         
   9   7   1         77.97         80.08         8.63 o                         
  10   7   1        188.50        180.09        11.97 o                         
 -11   8   1          0.18          0.00        10.43 o                         
 -10   8   1        176.41        178.05        10.28 o                         
  -9   8   1         11.98         14.80         8.66 o                         
  -8   8   1        208.60        196.31         9.03 o                         
  -7   8   1          2.57          8.62         7.65 o                         
  -6   8   1          0.57          0.00         7.53 o                         
  -5   8   1        266.86        257.80        10.89 o                         
  -4   8   1         38.18         44.01         7.65 o                         
  -3   8   1        100.97         99.64         5.39 o                         
  -2   8   1       1930.33       1830.93        20.31 o                         
  -1   8   1        374.46        387.36         8.86 o                         
   0   8   1        174.57        175.58         7.57 o                         
   1   8   1        250.22        252.87         9.56 o                         
   2   8   1        198.25        150.40         7.00 o                         
   3   8   1        101.66        104.91        11.01 o                         
   4   8   1        150.77        195.73        10.53 o                         
   5   8   1         23.15         36.11        10.84 o                         
   7   8   1          0.40          5.84        12.64 o                         
   8   8   1          3.49          5.74         9.46 o                         
   9   8   1          4.20          3.63         9.85 o                         
  10   8   1         41.81         46.51        11.15 o                         
 -10   9   1         40.25         32.99         9.36 o                         
  -9   9   1          0.03         12.71         9.33 o                         
  -8   9   1        850.78        907.70        26.34 o                         
  -7   9   1        152.86        139.33         8.65 o                         
  -6   9   1         19.87         19.94         7.53 o                         
  -5   9   1         15.07          9.23         7.91 o                         
  -4   9   1       5029.74       4989.95        64.50 o                         
  -3   9   1         99.31         95.72         5.57 o                         
  -2   9   1        483.24        458.28        10.79 o                         
  -1   9   1        148.00        155.91         5.13 o                         
   0   9   1       4010.06       4206.96        16.18 o                         
   1   9   1         43.29         42.21         3.87 o                         
   2   9   1          9.72         15.17         9.88 o                         
   3   9   1          6.44          3.15         9.44 o                         
   4   9   1         63.74         61.36        10.19 o                         
   5   9   1         10.30          7.87        18.09 o                         
   6   9   1          0.18          0.00        19.67 o                         
   7   9   1         11.05          9.34         9.06 o                         
   8   9   1         14.91          4.09         9.40 o                         
   9   9   1          5.42          5.07         9.77 o                         
  10   9   1        109.26        121.86        13.15 o                         
 -10  10   1         28.71         27.86         9.49 o                         
  -9  10   1          4.30         10.89         8.89 o                         
  -8  10   1          4.71          4.25        11.78 o                         
  -7  10   1         24.63         20.59         8.52 o                         
  -6  10   1        220.03        206.64         8.79 o                         
  -5  10   1        132.36        117.42         9.66 o                         
  -4  10   1        296.68        237.59         9.23 o                         
  -3  10   1        560.31        597.39         9.32 o                         
  -2  10   1        703.94        681.13         7.20 o                         
  -1  10   1        287.38        275.72         5.83 o                         
   0  10   1        832.26       1007.50         9.88 o                         
   1  10   1         24.46         28.53         3.54 o                         
   2  10   1        400.46        451.57         8.99 o                         
   3  10   1          1.27          5.36         8.85 o                         
   4  10   1          8.04         16.70        10.75 o                         
   5  10   1         17.30         12.19        11.13 o                         
   6  10   1        187.24        156.02        12.22 o                         
   7  10   1          6.15          2.23         9.50 o                         
   8  10   1         19.71          7.88         9.39 o                         
   9  10   1          0.34          4.86        13.53 o                         
  10  10   1          0.59          0.00        17.31 o                         
 -10  11   1         18.05         11.12         9.55 o                         
  -9  11   1          6.68          3.27         8.62 o                         
  -8  11   1        200.42        175.25         9.64 o                         
  -7  11   1         69.28         56.55         8.78 o                         
  -6  11   1          2.31          9.60        13.21 o                         
  -5  11   1         48.69         31.71        10.02 o                         
  -4  11   1         56.36         50.51        11.15 o                         
  -3  11   1         91.75         75.71         7.41 o                         
  -2  11   1       3194.79       3482.23        28.39 o                         
  -1  11   1        220.79        226.36         5.91 o                         
   0  11   1        953.78       1031.85        16.19 o                         
   1  11   1          4.04          6.39         3.56 o                         
   2  11   1        128.97        139.74         7.75 o                         
   3  11   1          8.73          5.15         7.33 o                         
   4  11   1          4.77          0.00        11.87 o                         
   5  11   1         27.84         22.42        12.24 o                         
   6  11   1         15.65          7.87        19.67 o                         
   7  11   1         88.72         75.39        10.29 o                         
   8  11   1        134.56        108.92        11.13 o                         
   9  11   1          3.96          1.28        11.95 o                         
  10  11   1         10.73          6.11        11.20 o                         
 -10  12   1          8.41         12.85        10.73 o                         
  -9  12   1         15.39         23.94        10.61 o                         
  -8  12   1         26.90         27.25         8.59 o                         
  -7  12   1        131.87        121.16        12.05 o                         
  -6  12   1       1225.16       1082.13        33.43 o                         
  -5  12   1         20.76         11.80        16.52 o                         
  -4  12   1          0.91          0.00         7.59 o                         
  -3  12   1         10.26          9.84         7.48 o                         
  -2  12   1        405.59        443.13         9.77 o                         
  -1  12   1        257.95        272.12         6.21 o                         
   0  12   1        240.19        223.86         6.80 o                         
   1  12   1         28.60         29.39         4.05 o                         
   2  12   1          0.87         10.60         7.61 o                         
   3  12   1         33.74         29.47         8.55 o                         
   4  12   1        553.92        540.43        21.24 o                         
   5  12   1         25.88         23.21        12.24 o                         
   6  12   1        243.45        225.67        14.36 o                         
   7  12   1          0.16          8.65        18.09 o                         
   8  12   1         38.03         26.93        10.39 o                         
   9  12   1          0.61          6.03        10.91 o                         
  -9  13   1         42.32         48.60        11.23 o                         
  -8  13   1         52.58         41.20        10.63 o                         
  -7  13   1         10.12          4.92         9.57 o                         
  -6  13   1       1002.00        943.87        19.46 o                         
  -5  13   1        239.17        233.69        14.74 o                         
  -4  13   1         49.73         40.24         8.51 o                         
  -3  13   1          8.06          1.57         9.44 o                         
  -2  13   1        137.36        135.01         6.15 o                         
  -1  13   1          5.55          3.71         5.22 o                         
   0  13   1        376.03        438.63         8.52 o                         
   1  13   1          0.75          1.31         4.93 o                         
   2  13   1        460.19        451.60        10.39 o                         
   3  13   1         92.25         78.78         9.13 o                         
   4  13   1        180.52        181.49        13.77 o                         
   5  13   1         67.17         64.12        12.24 o                         
   6  13   1         55.34         31.57        14.95 o                         
   7  13   1          1.02          0.00        15.73 o                         
   8  13   1          2.85          1.57        16.52 o                         
   9  13   1          7.21         13.87        13.55 o                         
  -9  14   1          2.40          0.52        10.76 o                         
  -8  14   1        256.09        237.13        12.26 o                         
  -7  14   1          2.37          3.87        10.15 o                         
  -6  14   1         33.26         30.58        13.32 o                         
  -5  14   1        185.31        172.15        13.35 o                         
  -4  14   1        458.28        405.51        10.53 o                         
  -3  14   1          0.14          1.12         8.61 o                         
  -2  14   1        976.81        947.77        14.49 o                         
  -1  14   1          4.69          1.75         5.55 o                         
   0  14   1         18.87         11.33         4.63 o                         
   1  14   1          0.58          4.13         4.86 o                         
   2  14   1        921.56        933.10        13.66 o                         
   3  14   1         12.85         13.04         9.13 o                         
   4  14   1        179.09        160.48        13.87 o                         
   5  14   1          0.01          6.29        20.45 o                         
   6  14   1          3.80          0.00        17.31 o                         
   7  14   1          0.28          0.00        14.95 o                         
   8  14   1        174.65        139.33        11.58 o                         
   9  14   1          1.74          5.68        14.11 o                         
  -9  15   1          9.32          4.69        10.58 o                         
  -8  15   1         11.08         13.14         9.90 o                         
  -7  15   1        199.53        164.39        15.11 o                         
  -6  15   1        298.23        283.77        38.55 o                         
  -5  15   1          0.60          0.00        19.67 o                         
  -4  15   1        780.84        768.37        12.77 o                         
  -3  15   1          5.44          3.93        13.37 o                         
  -2  15   1        167.63        179.89         6.88 o                         
  -1  15   1         66.16         66.57         6.01 o                         
   0  15   1        135.36        138.40         5.38 o                         
   1  15   1          0.03          0.00        11.80 o                         
   2  15   1         89.90         99.66         7.50 o                         
   3  15   1         30.52         27.64         9.49 o                         
   4  15   1        125.13        109.36        13.62 o                         
   5  15   1         40.02         31.78        13.87 o                         
   6  15   1         57.12         33.72        14.90 o                         
   7  15   1         90.19         70.39        15.31 o                         
   8  15   1          5.05          4.45        11.08 o                         
  -8  16   1         22.31         18.17        11.03 o                         
  -7  16   1         11.64         15.14        13.87 o                         
  -6  16   1        469.04        472.29        21.24 o                         
  -5  16   1         18.09          9.92        13.42 o                         
  -4  16   1          2.16          5.03         8.65 o                         
  -3  16   1        263.53        253.82        10.32 o                         
  -2  16   1         93.69         74.24         6.96 o                         
  -1  16   1          1.40          1.10         5.71 o                         
   0  16   1       1426.10       1464.26        16.10 o                         
   1  16   1         59.43         50.34         7.42 o                         
   2  16   1        402.09        366.56        10.16 o                         
   3  16   1         27.46         18.59         9.40 o                         
   4  16   1        504.55        496.61        12.82 o                         
   5  16   1          1.98          0.00        18.88 o                         
   6  16   1        284.14        249.36        19.67 o                         
   7  16   1          0.14          5.51        19.67 o                         
   8  16   1          6.02          6.71        10.91 o                         
  -8  17   1          0.01          0.00        14.69 o                         
  -6  17   1          7.06         13.56        14.90 o                         
  -5  17   1         97.85         92.31        14.18 o                         
  -4  17   1         28.75         28.17         9.59 o                         
  -3  17   1          2.16          6.69        10.01 o                         
  -2  17   1         30.49         51.73         7.55 o                         
  -1  17   1         16.59         10.29         5.98 o                         
   0  17   1        514.74        557.87        11.89 o                         
   1  17   1          0.46          4.28         9.83 o                         
   2  17   1         36.36         49.75         8.21 o                         
   3  17   1         95.44         97.39         8.23 o                         
   4  17   1         65.04         58.05        10.42 o                         
   5  17   1         59.01         58.65        14.73 o                         
   6  17   1         96.10         96.61        14.93 o                         
   7  17   1         18.32         25.26        14.74 o                         
   8  17   1         38.56         32.31        11.46 o                         
  -7  18   1          9.03         14.65        14.36 o                         
  -6  18   1         25.71         42.19        15.11 o                         
  -5  18   1        116.31        111.51        14.36 o                         
  -4  18   1        295.57        284.01        11.04 o                         
  -3  18   1          0.16          0.00        10.53 o                         
  -2  18   1        148.38        147.02         8.86 o                         
  -1  18   1          5.53          1.26         7.86 o                         
   0  18   1        198.52        202.61         7.24 o                         
   1  18   1          6.28          2.80         9.83 o                         
   2  18   1       1452.93       1380.65        19.74 o                         
   3  18   1          3.63          6.29        15.73 o                         
   4  18   1        474.27        442.63        12.50 o                         
   5  18   1          8.33         11.28        14.55 o                         
   6  18   1         82.76         89.80        18.49 o                         
   7  18   1          0.00          9.96        14.74 o                         
  -7  19   1          7.06          3.93        20.45 o                         
  -6  19   1        118.72        139.94        16.58 o                         
  -5  19   1         14.98          9.38        14.18 o                         
  -4  19   1        254.21        283.11        11.69 o                         
  -3  19   1         41.17         29.99         8.25 o                         
  -2  19   1        282.73        313.86         9.76 o                         
  -1  19   1          0.13          0.00         8.84 o                         
   0  19   1         28.93         32.96         7.98 o                         
   1  19   1          0.06          4.68         6.66 o                         
   2  19   1         40.95         45.08         8.34 o                         
   3  19   1         43.49         28.34        12.51 o                         
   4  19   1         76.14         65.23        10.84 o                         
   5  19   1         36.53         37.48        13.61 o                         
   6  19   1         43.53         37.76        14.46 o                         
   7  19   1         20.94         24.39        20.45 o                         
  -6  20   1         64.79         69.50        16.66 o                         
  -5  20   1         22.81         16.85        10.82 o                         
  -4  20   1         95.95         88.75        11.00 o                         
  -3  20   1         34.13         28.44         8.78 o                         
  -2  20   1        584.75        615.25        11.87 o                         
  -1  20   1         17.99         15.71         8.52 o                         
   0  20   1        804.73        842.74        18.39 o                         
   1  20   1          1.83          6.54        12.20 o                         
   2  20   1         23.37         30.79        10.37 o                         
   3  20   1          3.67          1.00        12.20 o                         
   4  20   1        219.03        209.40        13.91 o                         
   5  20   1         12.47         10.23        13.91 o                         
   6  20   1         58.26         66.97        16.35 o                         
  -5  21   1         61.00         70.20        12.57 o                         
  -4  21   1         35.05         34.48        12.99 o                         
  -3  21   1         35.94         27.23         8.51 o                         
  -2  21   1        427.95        428.91        11.36 o                         
  -1  21   1          1.03          3.59         8.42 o                         
   0  21   1         22.60         29.97         8.19 o                         
   1  21   1          9.16          6.41        11.33 o                         
   2  21   1         46.75         53.83        10.90 o                         
   3  21   1          0.44          7.64        13.22 o                         
   4  21   1         65.70         48.24        13.55 o                         
   5  21   1         24.89         15.73        14.46 o                         
  -4  22   1        421.06        449.51        19.26 o                         
  -3  22   1         28.82         30.70        11.05 o                         
  -2  22   1        241.29        250.88        10.36 o                         
  -1  22   1          8.44          7.68        10.37 o                         
   0  22   1          0.07          7.87        16.52 o                         
   2  22   1        175.60        168.21        12.61 o                         
   3  22   1         23.06         26.04        11.24 o                         
   4  22   1         29.62         60.61        11.71 o                         
  -3  23   1         37.84         42.22        10.85 o                         
  -2  23   1         67.80         76.31         9.76 o                         
  -1  23   1          1.65          1.79         9.86 o                         
   0  23   1        644.92        724.15        16.78 o                         
   1  23   1          4.89          2.72        11.30 o                         
   2  23   1          0.35          0.00        11.34 o                         
   3  23   1          1.97         12.21        10.88 o                         
  -1  24   1         16.57         14.72        11.43 o                         
   0  24   1         29.81         44.26        11.40 o                         
   1  24   1         35.91         38.08        11.16 o                         
 -11   0   2          3.03          0.00        11.72 o                         
 -10   0   2        100.40        120.36        16.52 o                         
  -9   0   2         29.59         29.85         7.77 o                         
  -8   0   2        710.93        740.37        11.54 o                         
  -7   0   2        621.67        646.36        14.71 o                         
  -6   0   2         99.74        101.92         6.05 o                         
  -5   0   2       4366.12       4650.56        53.59 o                         
  -4   0   2       1448.10       1740.99        38.73 o                         
  -3   0   2        394.89        329.85        39.33 o                         
  -2   0   2       3358.12       3529.63        60.23 o                         
  -1   0   2        108.39        101.59        17.31 o                         
   0   0   2        776.52        527.28       296.18 o                         
   1   0   2        357.38        372.78         5.48 o                         
   2   0   2       2278.02       2188.01        44.05 o                         
   3   0   2          6.08          4.58         3.35 o                         
   4   0   2       2021.95       1924.48        42.21 o                         
   5   0   2          0.58          3.80         4.27 o                         
   6   0   2       1950.68       2050.89        22.60 o                         
   7   0   2        403.33        416.27        14.86 o                         
   8   0   2        191.50        174.61        10.72 o                         
   9   0   2         75.35         76.31        18.09 o                         
  10   0   2        380.80        423.23        25.17 o                         
 -11   1   2          2.54          7.08        14.95 o                         
 -10   1   2          9.99          8.45         7.83 o                         
  -9   1   2         37.17         34.54         5.81 o                         
  -8   1   2        239.68        265.30        12.81 o                         
  -7   1   2        118.71        115.44         5.50 o                         
  -6   1   2       2650.22       2797.01        29.30 o                         
  -5   1   2        475.07        490.57         7.75 o                         
  -4   1   2      18804.30      18478.30       103.73 o                         
  -3   1   2        850.88        847.81        10.50 o                         
  -2   1   2       6603.04       6471.43        80.76 o                         
  -1   1   2        118.26        133.65         2.77 o                         
   0   1   2       7244.00       4824.13      1912.39 o                         
   1   1   2         36.18         31.75         4.70 o                         
   2   1   2        606.32        635.91        20.65 o                         
   3   1   2        123.28        143.55         4.57 o                         
   4   1   2       1889.35       1947.95         7.46 o                         
   5   1   2         36.60         34.54         3.35 o                         
   6   1   2         39.28         41.26         3.05 o                         
   7   1   2        328.65        335.95         5.43 o                         
   8   1   2         48.19         46.63         6.68 o                         
   9   1   2          2.25          3.50         9.00 o                         
  10   1   2         39.40         33.97        15.29 o                         
  11   1   2         16.38         14.16        22.81 o                         
 -11   2   2          5.01          2.36        14.95 o                         
 -10   2   2         85.24         73.49         8.48 o                         
  -9   2   2          0.30          0.00         5.59 o                         
  -8   2   2        138.89        149.75         5.70 o                         
  -7   2   2        628.49        679.20        13.65 o                         
  -6   2   2        707.39        778.28         7.89 o                         
  -5   2   2        106.36        102.53         4.85 o                         
  -4   2   2       1264.10       1362.38        11.34 o                         
  -3   2   2       2709.16       2746.50        29.13 o                         
  -2   2   2       4209.64       4478.67        22.37 o                         
  -1   2   2         23.35         25.19         3.01 o                         
   0   2   2       1831.43       1991.69        17.58 o                         
   1   2   2         79.78         69.10         6.38 o                         
   2   2   2      44936.08      42783.83       200.23 o                         
   3   2   2          1.23          1.25         3.23 o                         
   4   2   2       7964.05       7633.60       143.43 o                         
   5   2   2        579.45        588.99        10.72 o                         
   6   2   2        193.41        204.70         6.91 o                         
   7   2   2          5.34          2.57         5.10 o                         
   8   2   2        224.89        227.11        11.24 o                         
   9   2   2          0.08          1.81        10.01 o                         
  10   2   2         35.12         65.92        16.10 o                         
  11   2   2          2.93         20.80        15.55 o                         
 -11   3   2         37.40         32.83         8.77 o                         
 -10   3   2         21.80         15.64         7.37 o                         
  -9   3   2         40.44         29.59         5.28 o                         
  -8   3   2         60.32         71.76         6.01 o                         
  -7   3   2          6.31          2.06         6.21 o                         
  -6   3   2         13.29         10.75         5.23 o                         
  -5   3   2        342.11        340.90         5.70 o                         
  -4   3   2       1713.88       1668.65        24.24 o                         
  -3   3   2        750.42        788.38        10.08 o                         
  -2   3   2         12.73         20.13         2.87 o                         
  -1   3   2        107.01        123.45         3.99 o                         
   0   3   2      20432.54      20473.29        83.15 o                         
   1   3   2         53.61         55.25         3.74 o                         
   2   3   2      30851.66      29491.48       382.32 o                         
   3   3   2        853.31        870.72        11.95 o                         
   4   3   2       3439.66       3306.29        21.61 o                         
   5   3   2        220.82        207.71         4.92 o                         
   6   3   2        883.74        929.54        10.67 o                         
   7   3   2         31.22         21.88         5.25 o                         
   8   3   2        526.07        564.11        13.85 o                         
   9   3   2        167.73        159.91        10.86 o                         
  10   3   2        362.61        392.95        17.52 o                         
  11   3   2         37.46         57.43        22.81 o                         
 -11   4   2         36.83         20.45         9.15 o                         
 -10   4   2        251.03        266.18         7.78 o                         
  -9   4   2         54.49         65.65         7.30 o                         
  -8   4   2        100.47        108.08         7.13 o                         
  -7   4   2          1.94          3.47         5.59 o                         
  -6   4   2         98.99         88.57         5.70 o                         
  -5   4   2         16.95         10.40         4.54 o                         
  -4   4   2         12.76         10.87         4.34 o                         
  -3   4   2        335.00        343.46         6.17 o                         
  -2   4   2       4728.96       4755.06        29.31 o                         
  -1   4   2       2240.02       2346.19        23.63 o                         
   0   4   2      59792.42      57474.91       195.23 o                         
   1   4   2         19.40         24.32         6.33 o                         
   2   4   2      19661.20      18973.50       145.46 o                         
   3   4   2        541.88        525.80        27.93 o                         
   4   4   2       2432.13       2420.20        34.30 o                         
   5   4   2        121.25        118.60         4.78 o                         
   6   4   2       1520.71       1635.51        26.91 o                         
   7   4   2          0.30          2.32         5.05 o                         
   8   4   2        150.25        168.30         8.04 o                         
   9   4   2          5.72         11.69        10.00 o                         
  10   4   2          1.61         16.52        18.09 o                         
  11   4   2         10.63         19.19        16.80 o                         
 -11   5   2          0.50          6.02         9.50 o                         
 -10   5   2         64.30         60.04         7.86 o                         
  -9   5   2          3.94         10.53         8.73 o                         
  -8   5   2        239.88        238.61         7.30 o                         
  -7   5   2         71.36         68.72         6.24 o                         
  -6   5   2       2249.10       2404.11        53.03 o                         
  -5   5   2        279.68        261.67         5.93 o                         
  -4   5   2          1.50         43.84         9.73 o                         
  -3   5   2          2.22          0.81         6.44 o                         
  -2   5   2      10303.77      10272.08        75.38 o                         
  -1   5   2       2031.56       2032.27        10.89 o                         
   0   5   2       7406.96       7571.79        48.77 o                         
   1   5   2        207.23        205.03         6.95 o                         
   2   5   2       9906.22       9800.58       111.25 o                         
   3   5   2        241.72        232.15         8.85 o                         
   4   5   2      14117.42      13700.06       233.64 o                         
   5   5   2        246.99        243.43         6.37 o                         
   6   5   2       1649.76       1793.48        16.09 o                         
   7   5   2         56.96         55.08         5.60 o                         
   8   5   2        758.71        818.18        24.39 o                         
   9   5   2          1.64          3.93        22.03 o                         
  10   5   2         22.19         28.45        13.55 o                         
  11   5   2         31.45         49.85        16.23 o                         
 -11   6   2          9.61         18.33         9.55 o                         
 -10   6   2        210.20        218.31         8.96 o                         
  -9   6   2          1.37          3.80         9.77 o                         
  -8   6   2          0.04          7.69         7.33 o                         
  -7   6   2         16.28         15.22         5.97 o                         
  -6   6   2         66.31         83.81         6.05 o                         
  -5   6   2       3813.48       3850.80        78.82 o                         
  -4   6   2       2867.73       3169.19        22.94 o                         
  -3   6   2         44.21         39.09         6.33 o                         
  -2   6   2        553.82        551.43         7.79 o                         
  -1   6   2       1295.70       1321.84         9.65 o                         
   0   6   2         83.03         64.02         4.83 o                         
   1   6   2        515.20        523.26        11.28 o                         
   2   6   2        508.02        533.10        20.85 o                         
   3   6   2        338.84        331.40        10.84 o                         
   4   6   2       2655.81       2794.79        21.12 o                         
   5   6   2          4.19          6.22         9.17 o                         
   6   6   2        130.71        102.22         5.94 o                         
   7   6   2         20.74         16.24         9.27 o                         
   8   6   2        112.95        111.80        10.35 o                         
   9   6   2         28.78         29.94         9.66 o                         
  10   6   2          0.01          9.64        14.53 o                         
 -11   7   2          0.01          5.29         9.53 o                         
 -10   7   2        273.20        285.80        12.22 o                         
  -9   7   2        159.92        164.04         9.38 o                         
  -8   7   2         60.42         82.42         8.46 o                         
  -7   7   2         77.98         75.20         7.73 o                         
  -6   7   2       1427.14       1329.42        20.42 o                         
  -5   7   2        276.28        257.83         9.48 o                         
  -4   7   2        839.57        814.27        17.60 o                         
  -3   7   2         32.39         31.54         4.34 o                         
  -2   7   2       7259.69       7238.09        20.68 o                         
  -1   7   2       1898.71       1914.38        18.28 o                         
   0   7   2       2836.80       2805.72        66.30 o                         
   1   7   2         85.88         74.50         4.37 o                         
   2   7   2       2569.21       2435.70        22.95 o                         
   3   7   2          0.03          0.00         7.55 o                         
   4   7   2          1.86          7.47         8.69 o                         
   5   7   2        292.50        307.68        11.64 o                         
   6   7   2         32.91         36.19         7.85 o                         
   7   7   2         57.97         52.21         9.43 o                         
   8   7   2         19.98         22.57         9.11 o                         
   9   7   2         16.16         22.69         9.81 o                         
  10   7   2          7.89          8.88        14.11 o                         
 -11   8   2         13.74         22.09         9.63 o                         
 -10   8   2          0.24          3.93        11.68 o                         
  -9   8   2        227.99        247.79        10.79 o                         
  -8   8   2         59.67         60.83         8.23 o                         
  -7   8   2        767.51        823.61        24.30 o                         
  -6   8   2        372.21        362.93        10.07 o                         
  -5   8   2          6.20         13.56         7.25 o                         
  -4   8   2       4802.23       4755.49        32.24 o                         
  -3   8   2        324.06        331.27         5.58 o                         
  -2   8   2       2236.09       2227.78        25.74 o                         
  -1   8   2        402.99        411.24         6.44 o                         
   0   8   2        697.90        682.70        10.23 o                         
   1   8   2         37.30         32.74         4.47 o                         
   2   8   2        378.91        357.34         7.96 o                         
   3   8   2          0.62          0.00        10.23 o                         
   4   8   2         28.72         21.24         9.46 o                         
   5   8   2        211.43        199.60        13.32 o                         
   6   8   2        146.85        161.05        13.61 o                         
   7   8   2          0.00          3.20        11.95 o                         
   8   8   2          0.07          3.99        11.87 o                         
   9   8   2         14.56         26.80        11.31 o                         
  10   8   2         93.38         97.47        16.44 o                         
 -11   9   2         21.99         18.85         9.92 o                         
 -10   9   2         33.94         25.48         8.86 o                         
  -9   9   2        132.37        134.21         9.46 o                         
  -8   9   2       2518.83       2550.95        43.89 o                         
  -7   9   2         37.34         48.52         7.87 o                         
  -6   9   2          2.40         10.49         6.98 o                         
  -5   9   2        102.34         95.15         9.64 o                         
  -4   9   2       4129.93       4073.99        25.26 o                         
  -3   9   2          9.10          9.39         3.97 o                         
  -2   9   2          1.98          3.95         3.84 o                         
  -1   9   2         54.80         49.89         5.69 o                         
   0   9   2       3007.66       2834.24        38.35 o                         
   1   9   2          2.60          2.31         4.89 o                         
   2   9   2         86.54         36.95         6.78 o                         
   3   9   2         19.18         18.00         8.85 o                         
   4   9   2        572.63        542.83        13.35 o                         
   5   9   2          0.30          0.00        18.09 o                         
   6   9   2        392.72        399.74        14.74 o                         
   7   9   2         30.16         32.66         8.99 o                         
   8   9   2        209.72        202.43        11.13 o                         
   9   9   2         39.76         40.24        10.12 o                         
  10   9   2         27.63         41.55        14.93 o                         
 -10  10   2          9.65          9.34         9.03 o                         
  -9  10   2          7.38         13.02         8.58 o                         
  -8  10   2        646.17        677.74        11.92 o                         
  -7  10   2        794.01        848.90        21.57 o                         
  -6  10   2       2389.23       2371.53        38.04 o                         
  -5  10   2        192.63        178.33        14.78 o                         
  -4  10   2         62.98         61.69         9.02 o                         
  -3  10   2         19.23         12.10         5.35 o                         
  -2  10   2        476.50        457.57         6.63 o                         
  -1  10   2        563.88        551.66         9.50 o                         
   0  10   2       1219.11       1174.59        10.02 o                         
   1  10   2          0.31          0.00         5.47 o                         
   2  10   2        815.14        700.73        10.29 o                         
   3  10   2        181.68        172.72        12.59 o                         
   4  10   2        418.79        394.94        13.04 o                         
   5  10   2         16.01         12.59        18.88 o                         
   6  10   2        344.42        343.14        22.03 o                         
   7  10   2         15.32         17.16         9.13 o                         
   8  10   2         28.00         30.09        10.06 o                         
   9  10   2          0.24          0.40        10.51 o                         
  10  10   2          0.13          0.00        22.03 o                         
 -10  11   2         18.93         19.97         9.37 o                         
  -9  11   2         19.23         12.30         8.72 o                         
  -8  11   2         61.16         46.85         8.71 o                         
  -7  11   2        211.95        211.74         9.65 o                         
  -6  11   2       2534.38       2622.05        39.85 o                         
  -5  11   2        231.35        219.00        11.30 o                         
  -4  11   2        255.08        272.69         7.52 o                         
  -3  11   2        252.84        261.61         6.32 o                         
  -2  11   2        843.05        919.27        12.49 o                         
  -1  11   2        530.97        555.56         7.48 o                         
   0  11   2       1237.39       1137.20        10.59 o                         
   1  11   2         17.73          6.33         5.25 o                         
   2  11   2       4125.83       4106.63        25.54 o                         
   3  11   2        104.22         96.87         8.56 o                         
   4  11   2        201.35        159.42        12.20 o                         
   5  11   2         15.83         17.07        11.95 o                         
   6  11   2        296.60        299.17        14.43 o                         
   7  11   2          7.25          0.79        11.13 o                         
   8  11   2         20.09          8.73         9.90 o                         
   9  11   2          0.12          0.00        12.20 o                         
 -10  12   2         79.19         98.15        12.61 o                         
  -9  12   2        125.74        125.71         9.47 o                         
  -8  12   2         16.62         15.64         8.57 o                         
  -7  12   2          5.81         14.76        10.43 o                         
  -6  12   2         53.48         51.87        10.21 o                         
  -5  12   2        105.26         96.75         9.81 o                         
  -4  12   2       1333.75       1365.11        22.12 o                         
  -3  12   2        375.00        384.02         7.31 o                         
  -2  12   2        207.93        219.28         6.61 o                         
  -1  12   2          9.40          8.00         5.32 o                         
   0  12   2        746.12        721.18         9.60 o                         
   1  12   2         51.65         43.64         6.17 o                         
   2  12   2       1396.97       1493.17        14.78 o                         
   3  12   2          6.52          8.54        11.64 o                         
   4  12   2         21.71         36.42        10.75 o                         
   5  12   2         36.37         34.69        11.15 o                         
   6  12   2         23.33          5.94        13.06 o                         
   7  12   2          6.25          8.27        13.79 o                         
   8  12   2         26.88         31.25        10.45 o                         
   9  12   2          5.02          4.11        14.26 o                         
 -10  13   2         52.82         71.73        12.44 o                         
  -9  13   2          0.10          5.42        14.18 o                         
  -8  13   2        230.55        259.01        10.48 o                         
  -7  13   2          0.37          3.01         8.30 o                         
  -6  13   2         38.19         22.71        10.74 o                         
  -5  13   2         76.47         57.10        13.87 o                         
  -4  13   2        753.30        839.86        19.21 o                         
  -3  13   2         43.91         44.06         6.28 o                         
  -2  13   2       2818.70       2848.40        27.40 o                         
  -1  13   2          1.02          0.00         5.78 o                         
   0  13   2       4385.14       4502.55        26.93 o                         
   1  13   2         80.26         66.10         6.41 o                         
   2  13   2       1404.92       1360.18        22.94 o                         
   3  13   2          3.91          0.10        10.39 o                         
   4  13   2         92.93         85.97        12.65 o                         
   6  13   2         18.40         11.87        12.65 o                         
   7  13   2          9.37         10.26        12.37 o                         
   8  13   2         29.55         18.30        10.73 o                         
   9  13   2          0.01          6.19        11.13 o                         
  -9  14   2          6.47         12.49        14.93 o                         
  -8  14   2        107.29         99.83        10.82 o                         
  -7  14   2         37.29         41.80         9.95 o                         
  -6  14   2         49.51         50.84        13.35 o                         
  -5  14   2         38.99         34.50        13.22 o                         
  -4  14   2        247.58        252.33         8.52 o                         
  -3  14   2        284.75        280.32         7.45 o                         
  -2  14   2         31.22         29.28         6.22 o                         
  -1  14   2          0.47          4.28         6.43 o                         
   0  14   2          7.49         15.73         4.44 o                         
   1  14   2          4.56          6.50         8.12 o                         
   2  14   2        272.07        277.69         8.10 o                         
   3  14   2         20.05         10.49         8.97 o                         
   4  14   2         86.95         82.07        13.06 o                         
   5  14   2          3.80          0.00        12.51 o                         
   6  14   2        105.59         49.85        15.23 o                         
   8  14   2         18.13         26.42        10.78 o                         
   9  14   2          0.97          0.68        11.98 o                         
  -9  15   2          2.27         16.05        16.23 o                         
  -8  15   2         11.84         27.85        14.99 o                         
  -7  15   2          0.59          6.29        22.03 o                         
  -6  15   2        353.57        398.15        16.23 o                         
  -5  15   2         12.12          0.00        13.77 o                         
  -4  15   2        186.25        172.74         9.50 o                         
  -3  15   2         60.56         56.64         9.54 o                         
  -2  15   2        251.42        238.01         7.42 o                         
  -1  15   2         47.22         49.42         6.34 o                         
   0  15   2        794.47        809.86        12.31 o                         
   1  15   2        211.35        211.38         8.56 o                         
   2  15   2        707.63        694.89         9.71 o                         
   3  15   2         30.22         26.43         7.27 o                         
   4  15   2        255.54        246.58        13.62 o                         
   5  15   2          2.76          6.29        20.45 o                         
   6  15   2        160.91        122.01        14.67 o                         
   7  15   2         10.33          9.11        14.36 o                         
   8  15   2          9.18         15.44        11.13 o                         
  -8  16   2          8.83          9.44        20.45 o                         
  -7  16   2         12.10         19.24        14.33 o                         
  -6  16   2          0.00          0.00        22.03 o                         
  -5  16   2         53.80         56.09        12.80 o                         
  -4  16   2          5.80          5.75         8.34 o                         
  -3  16   2          0.84          0.84         7.71 o                         
  -2  16   2         11.74         15.87         6.48 o                         
  -1  16   2         71.36         63.68         6.60 o                         
   0  16   2         25.45         23.87         6.32 o                         
   1  16   2         16.39          8.63         9.75 o                         
   2  16   2          5.11         10.66         7.14 o                         
   3  16   2          0.00          2.78        11.87 o                         
   4  16   2          6.36          7.59        12.07 o                         
   5  16   2         20.52          7.11        13.21 o                         
   6  16   2        157.80        146.04        14.55 o                         
   7  16   2          0.00          3.15        19.67 o                         
   8  16   2          0.37          5.90        13.35 o                         
  -8  17   2          5.83         28.32        22.03 o                         
  -7  17   2         12.86         12.60        14.43 o                         
  -6  17   2          8.75         11.14        14.90 o                         
  -5  17   2          4.87          3.93        22.81 o                         
  -4  17   2         38.68         35.44         9.59 o                         
  -3  17   2        129.86        116.99         9.18 o                         
  -2  17   2        395.57        418.07         8.53 o                         
  -1  17   2          8.81          7.42         6.30 o                         
   0  17   2        111.20        110.25         6.81 o                         
   1  17   2        120.14        109.08         9.06 o                         
   2  17   2        192.45        168.99         9.45 o                         
   3  17   2        118.28        102.47        10.32 o                         
   4  17   2        610.33        580.57        17.24 o                         
   5  17   2         10.96          8.18        13.87 o                         
   6  17   2          4.11          0.00        21.24 o                         
  -7  18   2         27.42         43.13        15.85 o                         
  -6  18   2          0.00          6.08        13.79 o                         
  -5  18   2         13.21         13.98        13.77 o                         
  -4  18   2        429.54        451.57        12.25 o                         
  -3  18   2         10.98          0.00        10.28 o                         
  -2  18   2          5.31          9.12         8.64 o                         
  -1  18   2          1.47          3.63         7.25 o                         
   0  18   2         17.90         18.51         6.50 o                         
   1  18   2         85.46         78.52         7.80 o                         
   2  18   2        789.35        747.94        17.52 o                         
   3  18   2         41.69         27.71        10.62 o                         
   4  18   2        611.44        591.54        18.81 o                         
   5  18   2         11.85          4.83        14.43 o                         
   6  18   2          7.41          9.44        23.60 o                         
   7  18   2          0.90          1.57        23.60 o                         
  -7  19   2          8.74          9.77        15.85 o                         
  -6  19   2         83.69        107.21        12.73 o                         
  -5  19   2          0.01          3.58        13.98 o                         
  -4  19   2        330.85        374.16        24.78 o                         
  -3  19   2         43.41         34.21         9.90 o                         
  -2  19   2        158.06        148.87         9.14 o                         
  -1  19   2         19.99         28.53         8.80 o                         
   0  19   2        190.47        159.49         7.70 o                         
   1  19   2          4.89          2.08         7.71 o                         
   2  19   2        166.19        161.42        13.62 o                         
   3  19   2          0.00          5.82        12.43 o                         
   4  19   2         12.77          5.69        12.99 o                         
   5  19   2         10.44          0.00        14.55 o                         
   6  19   2         42.34         27.71        14.73 o                         
  -6  20   2          6.15          7.87        13.32 o                         
  -5  20   2         51.42         63.72        13.77 o                         
  -4  20   2          3.95          0.00        12.47 o                         
  -3  20   2          0.26          0.00        11.64 o                         
  -2  20   2         32.58         28.09         8.32 o                         
  -1  20   2         61.02         51.94         8.65 o                         
   0  20   2         68.83         67.69         8.52 o                         
   1  20   2          0.03         12.59        16.52 o                         
   2  20   2         50.61         33.72        12.51 o                         
   3  20   2          7.20          0.00        16.52 o                         
   4  20   2          8.08          6.25        13.62 o                         
   5  20   2          0.64         28.32        18.88 o                         
   6  20   2         86.57         99.91        17.52 o                         
  -5  21   2          1.95         10.58        14.74 o                         
  -4  21   2        356.15        418.14        19.93 o                         
  -3  21   2         19.45         15.27         9.02 o                         
  -2  21   2        206.92        223.05         9.68 o                         
  -1  21   2         41.36         48.32         8.88 o                         
   0  21   2         29.73         37.68        10.72 o                         
   1  21   2         12.78          1.61        13.06 o                         
   2  21   2        174.86        150.03        11.79 o                         
   4  21   2        194.75        221.84        22.81 o                         
   5  21   2          0.56          4.26        14.73 o                         
  -4  22   2        104.81         92.59        10.56 o                         
  -3  22   2         87.72         95.96        11.43 o                         
  -2  22   2        107.42         92.71         9.59 o                         
  -1  22   2         22.41         17.17         8.84 o                         
   0  22   2          8.81         22.39        10.55 o                         
   1  22   2          4.62          0.00        10.97 o                         
   2  22   2         10.75         20.09        19.27 o                         
   3  22   2          1.95          5.74        14.55 o                         
   4  22   2         36.00         36.19        18.88 o                         
  -3  23   2          0.30          6.35        10.37 o                         
  -2  23   2         56.97         52.81         9.45 o                         
   0  23   2          1.43         10.66        13.06 o                         
   1  23   2          0.11         14.16        18.88 o                         
   2  23   2        113.39        112.46        12.79 o                         
 -11   1   3         25.81         24.20         8.66 o                         
 -10   1   3         51.70         48.01         7.59 o                         
  -9   1   3         11.88         11.99         6.17 o                         
  -8   1   3        192.04        214.81         6.56 o                         
  -7   1   3        387.33        414.35         8.02 o                         
  -6   1   3        191.04        202.79         5.52 o                         
  -5   1   3        148.50        150.23         4.95 o                         
  -4   1   3        146.83        146.42         7.26 o                         
  -3   1   3        712.35        717.99        14.65 o                         
  -2   1   3       6887.44       7339.77        71.31 o                         
  -1   1   3        989.26        982.31        10.11 o                         
   0   1   3      11656.73      11920.60        74.32 o                         
   1   1   3        523.69        545.27         4.77 o                         
   2   1   3        296.27        196.94         5.99 o                         
   3   1   3         44.06         42.23         6.13 o                         
   4   1   3       1908.41       2271.46        33.83 o                         
   5   1   3         20.20         15.51         3.31 o                         
   6   1   3       1385.10       1499.40        20.87 o                         
   7   1   3         71.41         64.07         5.25 o                         
   8   1   3        256.02        258.42        13.44 o                         
   9   1   3          0.00          0.00        12.24 o                         
  10   1   3        186.58        215.70        17.22 o                         
 -11   2   3          5.82          0.00         9.81 o                         
 -10   2   3          0.39          2.02         7.58 o                         
  -9   2   3         77.23         76.20         5.69 o                         
  -8   2   3          2.15          0.08         6.73 o                         
  -7   2   3          9.08         10.14         5.73 o                         
  -6   2   3       4154.18       4547.96        56.58 o                         
  -5   2   3        196.44        192.16         7.22 o                         
  -4   2   3        752.58        769.89         8.47 o                         
  -3   2   3        192.25        188.84         4.96 o                         
  -2   2   3       4744.41       4730.18        37.45 o                         
  -1   2   3        109.57        101.18         4.02 o                         
   0   2   3       1084.60       1238.16        12.44 o                         
   1   2   3          0.03          0.00         7.17 o                         
   2   2   3       2163.91       2122.78        26.75 o                         
   3   2   3        201.22        202.94         7.08 o                         
   4   2   3       1840.11       1910.92        27.96 o                         
   5   2   3         56.95         48.20         4.46 o                         
   6   2   3        929.10        885.33        22.71 o                         
   7   2   3        114.04        106.36         6.28 o                         
   8   2   3         23.99         21.48        12.76 o                         
   9   2   3         10.36          7.75        14.99 o                         
  10   2   3          0.13          0.00        18.88 o                         
 -11   3   3         25.70         21.69        10.02 o                         
 -10   3   3          2.82          0.00        10.19 o                         
  -9   3   3         61.26         52.83         5.55 o                         
  -8   3   3         72.20         75.25         6.73 o                         
  -7   3   3         18.11         22.82         5.92 o                         
  -6   3   3        103.27        120.64         5.76 o                         
  -5   3   3        708.59        731.34        10.02 o                         
  -4   3   3        258.90        282.85         5.46 o                         
  -3   3   3        193.75        207.08         4.82 o                         
  -2   3   3         87.33         84.09         4.28 o                         
  -1   3   3          9.86         14.69         3.83 o                         
   0   3   3        177.66        204.50         4.40 o                         
   1   3   3        125.87        106.26         4.99 o                         
   2   3   3       9736.73      10042.68       112.89 o                         
   3   3   3        465.08        458.07         9.72 o                         
   4   3   3       1362.84       1424.20         9.67 o                         
   5   3   3          1.51          0.00         4.82 o                         
   6   3   3        897.72        902.08        23.68 o                         
   7   3   3        105.17        102.76        12.91 o                         
   8   3   3        365.34        412.73        16.10 o                         
   9   3   3         16.87         16.03        14.18 o                         
  10   3   3        179.86        192.00        16.58 o                         
 -11   4   3          9.84         12.80         7.73 o                         
 -10   4   3         31.64         26.49         6.78 o                         
  -9   4   3          3.41          0.86         7.80 o                         
  -8   4   3          5.65          2.07         6.32 o                         
  -7   4   3        118.01        112.00         6.31 o                         
  -6   4   3          8.26          4.39         5.12 o                         
  -5   4   3         86.69         80.94         5.01 o                         
  -4   4   3         73.01         72.73         4.14 o                         
  -3   4   3         74.19         75.91         3.87 o                         
  -2   4   3         26.10          7.08         4.21 o                         
  -1   4   3        240.40        262.14         5.84 o                         
   0   4   3       1271.63       1158.26         6.89 o                         
   1   4   3          0.22          1.46         3.54 o                         
   2   4   3       1428.93       1408.05        12.76 o                         
   3   4   3        270.66        301.81         9.41 o                         
   4   4   3        178.31        201.18         8.15 o                         
   5   4   3        139.52        133.98         4.64 o                         
   6   4   3        643.39        617.31        19.82 o                         
   7   4   3          0.61          3.32         8.49 o                         
   8   4   3        224.26        210.18        20.18 o                         
   9   4   3         23.85         21.39        14.55 o                         
  10   4   3         63.02         80.86        15.46 o                         
 -11   5   3         16.40         11.68         7.94 o                         
 -10   5   3        113.18        114.38         8.34 o                         
  -9   5   3          9.18          5.08         6.53 o                         
  -8   5   3          3.24          6.61         9.01 o                         
  -7   5   3          1.93          5.50         6.80 o                         
  -6   5   3          8.53          3.88         5.74 o                         
  -5   5   3        629.62        639.99         7.08 o                         
  -4   5   3        356.76        340.79         7.88 o                         
  -3   5   3        194.76        196.18         5.57 o                         
  -2   5   3       3371.17       3622.44        40.88 o                         
  -1   5   3        869.82        856.70         8.50 o                         
   0   5   3       9180.20       9783.75        76.77 o                         
   1   5   3        131.00        129.55         4.62 o                         
   2   5   3       5639.53       5926.39        49.97 o                         
   3   5   3        153.79        157.35         8.05 o                         
   4   5   3        555.78        497.54        20.45 o                         
   5   5   3         10.95         14.09         7.99 o                         
   6   5   3          5.80         11.64         7.81 o                         
   7   5   3         39.99         28.25         8.49 o                         
   8   5   3         91.51         89.56         9.64 o                         
   9   5   3          0.80          0.00        17.31 o                         
  10   5   3         54.68         62.15        15.10 o                         
 -11   6   3         31.29         28.52         9.46 o                         
 -10   6   3         72.85         74.37         8.02 o                         
  -9   6   3         31.05         25.93         6.78 o                         
  -8   6   3         75.82         93.39         6.80 o                         
  -7   6   3         20.59         20.99         6.10 o                         
  -6   6   3         12.10         11.39         5.51 o                         
  -5   6   3        974.81        938.96        18.45 o                         
  -4   6   3          8.83          7.35         4.29 o                         
  -3   6   3        115.98        112.96         3.62 o                         
  -2   6   3       1433.18       1422.55        14.99 o                         
  -1   6   3        684.18        656.88        12.72 o                         
   0   6   3        201.13        210.76         5.11 o                         
   1   6   3        233.91        232.39         5.34 o                         
   2   6   3        606.39        608.09        15.34 o                         
   3   6   3        164.97        165.65        17.31 o                         
   4   6   3      15339.28      15989.04       252.52 o                         
   5   6   3         37.19         27.13         7.14 o                         
   6   6   3        167.12        164.41        15.73 o                         
   7   6   3         14.05          7.73        10.33 o                         
   8   6   3          5.56          5.99        10.33 o                         
   9   6   3         31.64         29.88        14.36 o                         
  10   6   3         26.75         22.21        14.11 o                         
 -11   7   3         21.60         19.73         9.53 o                         
 -10   7   3        358.35        382.91        11.44 o                         
  -9   7   3         26.45         31.59         8.46 o                         
  -8   7   3         14.46         15.45         7.58 o                         
  -7   7   3        103.02         94.26         8.10 o                         
  -6   7   3        755.78        714.07        10.33 o                         
  -5   7   3         17.53         12.86         5.99 o                         
  -4   7   3        283.61        325.80         8.17 o                         
  -3   7   3        360.60        394.40         6.09 o                         
  -2   7   3      15251.98      16035.07       107.33 o                         
  -1   7   3         87.49         75.68         5.04 o                         
   0   7   3        123.76        110.39         7.23 o                         
   1   7   3          8.05          4.27         6.44 o                         
   2   7   3        624.74        669.08        12.24 o                         
   3   7   3         59.67         43.82         9.07 o                         
   4   7   3        463.14        432.11        12.99 o                         
   5   7   3          0.69          1.94         4.22 o                         
   6   7   3        204.12        194.36        13.98 o                         
   7   7   3          0.74          5.53         8.77 o                         
   8   7   3        115.39        102.03        10.02 o                         
   9   7   3         42.51         67.40        14.33 o                         
  10   7   3         42.80         37.99        15.50 o                         
 -11   8   3          1.95          7.64        14.11 o                         
 -10   8   3         32.42         46.29         9.23 o                         
  -9   8   3         69.02         71.42         8.86 o                         
  -8   8   3        445.06        488.32        10.55 o                         
  -7   8   3        436.09        419.57        11.21 o                         
  -6   8   3          0.09          2.02         6.61 o                         
  -5   8   3        166.46        156.09         9.76 o                         
  -4   8   3       3901.74       3769.25        55.74 o                         
  -3   8   3        741.06        715.93        10.86 o                         
  -2   8   3        689.65        624.16         7.99 o                         
  -1   8   3         39.29         40.78         4.08 o                         
   0   8   3         79.12         66.29         4.79 o                         
   1   8   3          6.53          3.58         3.33 o                         
   2   8   3       2286.49       2670.19        18.60 o                         
   3   8   3         13.35         10.60         9.41 o                         
   4   8   3         64.05         56.96        11.52 o                         
   5   8   3         21.32          5.06        11.64 o                         
   6   8   3         84.34         87.38         9.97 o                         
   7   8   3          1.39          8.52         9.40 o                         
   8   8   3         58.48         58.57         9.43 o                         
   9   8   3         13.76         14.20         9.97 o                         
  10   8   3         28.57         24.07        16.02 o                         
 -11   9   3          2.14          6.45        13.62 o                         
 -10   9   3         19.26         30.40         9.10 o                         
  -9   9   3         49.40         57.22         9.11 o                         
  -8   9   3        475.49        504.69        14.76 o                         
  -7   9   3        744.85        736.05        11.58 o                         
  -6   9   3        690.20        707.95        22.71 o                         
  -5   9   3         25.82         22.82         6.24 o                         
  -4   9   3       2866.67       2957.13        35.41 o                         
  -3   9   3        593.87        603.57         6.08 o                         
  -2   9   3        265.31        275.27         5.53 o                         
  -1   9   3        656.91        665.38         8.40 o                         
   0   9   3         35.49         43.00         4.75 o                         
   1   9   3         11.57          9.39         3.71 o                         
   2   9   3       3588.00       3803.68        15.82 o                         
   3   9   3         23.32         24.82         9.17 o                         
   4   9   3        109.82         98.83        12.59 o                         
   5   9   3          8.07          4.67        12.43 o                         
   6   9   3       1184.67       1124.67        16.31 o                         
   7   9   3          3.82          2.32         9.40 o                         
   8   9   3         67.78         74.43        10.21 o                         
   9   9   3          5.92          3.34        10.44 o                         
  10   9   3          9.37         12.32        14.55 o                         
 -10  10   3        106.30        101.58        12.11 o                         
  -9  10   3          0.00          8.14         9.54 o                         
  -8  10   3         72.54         68.02         8.26 o                         
  -7  10   3        207.51        176.74         8.82 o                         
  -6  10   3        933.62        903.22        16.16 o                         
  -5  10   3        145.84        144.00         9.86 o                         
  -4  10   3         18.69         32.05         5.83 o                         
  -3  10   3        190.74        170.89         5.18 o                         
  -2  10   3          5.42          5.81         4.52 o                         
  -1  10   3       1041.95       1086.96        17.56 o                         
   0  10   3         80.64         75.81         5.38 o                         
   1  10   3          1.77          3.03         4.23 o                         
   2  10   3         70.29         71.51         4.85 o                         
   3  10   3        134.86        121.25         9.97 o                         
   4  10   3        393.99        333.89        26.75 o                         
   6  10   3         17.44         10.00        13.98 o                         
   7  10   3         16.42         15.53         9.74 o                         
   8  10   3         81.78         69.58        10.97 o                         
   9  10   3          2.91          6.38        14.43 o                         
 -10  11   3         24.97         31.04        11.34 o                         
  -9  11   3        241.57        221.13        12.38 o                         
  -8  11   3          6.97          7.39         7.74 o                         
  -7  11   3         13.35         14.65         7.91 o                         
  -6  11   3        396.26        379.72        11.70 o                         
  -5  11   3         27.51         24.58         9.52 o                         
  -4  11   3          0.91          3.91         5.96 o                         
  -3  11   3        783.44        754.32        15.57 o                         
  -2  11   3       1705.02       1778.63        17.29 o                         
  -1  11   3        905.02        986.81        14.35 o                         
   0  11   3       3904.14       3977.62        39.06 o                         
   1  11   3          3.13          1.76         4.70 o                         
   2  11   3        111.11        109.53         5.51 o                         
   3  11   3         47.77         43.02        10.75 o                         
   4  11   3        628.91        629.24        15.29 o                         
   5  11   3         16.59          0.00        15.73 o                         
   6  11   3         91.59         83.41        13.79 o                         
   7  11   3         32.56         25.43        15.73 o                         
   8  11   3         21.20         15.16        10.29 o                         
   9  11   3          1.19          1.69        14.26 o                         
 -10  12   3         53.68         71.59        12.36 o                         
  -9  12   3         16.99         20.03        10.64 o                         
  -8  12   3          4.03          8.81         8.31 o                         
  -7  12   3        124.81        112.85         8.95 o                         
  -6  12   3         11.14          7.03         7.79 o                         
  -5  12   3        117.55        116.69        10.74 o                         
  -4  12   3         99.85        102.34         6.46 o                         
  -3  12   3        230.03        233.62         6.43 o                         
  -2  12   3        379.25        387.55         7.42 o                         
  -1  12   3        373.49        362.57         8.07 o                         
   0  12   3        693.37        690.19         8.54 o                         
   1  12   3        165.39        149.57         6.14 o                         
   2  12   3        245.01        232.15         6.80 o                         
   3  12   3          0.36          0.00        13.37 o                         
   4  12   3         97.45         91.28        15.34 o                         
   6  12   3         46.53         45.38        14.33 o                         
   7  12   3         21.98         10.65        13.96 o                         
   8  12   3         13.55          5.77        12.29 o                         
   9  12   3         11.82         12.91        11.19 o                         
 -10  13   3         78.09         72.38        12.67 o                         
  -9  13   3          1.27          6.29        20.45 o                         
  -8  13   3        249.52        198.85        12.88 o                         
  -7  13   3          5.95          2.59         8.16 o                         
  -6  13   3        196.13        211.11        11.96 o                         
  -5  13   3         40.52         23.86        10.90 o                         
  -4  13   3        106.32        108.53         6.86 o                         
  -3  13   3          3.41          0.00         7.79 o                         
  -2  13   3        402.85        394.19         7.79 o                         
  -1  13   3        208.13        201.11         8.10 o                         
   0  13   3       1740.90       1820.91        13.51 o                         
   1  13   3        320.42        311.75         6.91 o                         
   2  13   3       1656.07       1704.92        17.94 o                         
   3  13   3         49.62         47.01         6.73 o                         
   4  13   3        299.14        265.17        15.29 o                         
   5  13   3         38.27         15.36        14.11 o                         
   6  13   3        190.00        164.36        15.11 o                         
   7  13   3          4.77          7.87        22.03 o                         
   8  13   3        129.95        123.44        11.92 o                         
   9  13   3          6.02          9.19        11.67 o                         
  -9  14   3          0.03         22.81        21.24 o                         
  -8  14   3        113.01        105.45        11.30 o                         
  -7  14   3          0.12          6.21        12.65 o                         
  -6  14   3         54.49         39.78        10.45 o                         
  -4  14   3        183.51        174.22         9.74 o                         
  -3  14   3        201.90        198.14         7.42 o                         
  -2  14   3         23.20         21.89         6.18 o                         
  -1  14   3         40.30         35.60         6.53 o                         
   0  14   3       2782.30       2941.24        15.13 o                         
   1  14   3         42.45         30.28         6.54 o                         
   2  14   3         29.24         27.94         6.20 o                         
   3  14   3          7.03         13.23        10.05 o                         
   4  14   3          9.75         18.91        13.55 o                         
   5  14   3         35.60         29.57        13.42 o                         
   6  14   3        480.77        435.77        18.33 o                         
   7  14   3          9.50          0.00        14.73 o                         
   8  14   3          1.34          7.41        12.99 o                         
  -9  15   3         16.08         39.63        16.10 o                         
  -8  15   3         48.62         43.29        15.73 o                         
  -7  15   3         11.84         10.23        14.18 o                         
  -6  15   3          0.01          0.00        18.88 o                         
  -5  15   3          4.12          0.00        11.31 o                         
  -4  15   3        266.65        258.19        10.42 o                         
  -3  15   3         86.87         87.59         6.39 o                         
  -2  15   3        646.28        687.43        16.24 o                         
  -1  15   3          0.60          0.00         7.63 o                         
   0  15   3        401.97        435.35         9.01 o                         
   1  15   3        305.87        299.03         8.42 o                         
   2  15   3         76.55         67.31         6.90 o                         
   3  15   3         87.61         72.74        10.21 o                         
   4  15   3          0.35          0.00        13.32 o                         
   5  15   3         39.61         34.73        13.42 o                         
   6  15   3         49.33         55.78        13.91 o                         
   7  15   3         29.20         24.85        14.53 o                         
   8  15   3         12.75          7.17        11.55 o                         
  -8  16   3          3.47          4.60        15.79 o                         
  -7  16   3          0.99          0.00        16.52 o                         
  -6  16   3        133.36        155.76        16.02 o                         
  -5  16   3        174.82        159.23        12.90 o                         
  -4  16   3         48.56         40.59         9.32 o                         
  -3  16   3         73.27         72.30         6.83 o                         
  -2  16   3         64.13         55.72         7.04 o                         
  -1  16   3         35.63         31.99         6.39 o                         
   0  16   3        208.24        209.97         7.95 o                         
   1  16   3         10.32          1.14         8.90 o                         
   2  16   3        183.04        176.08        11.50 o                         
   3  16   3         44.34         41.54        10.12 o                         
   4  16   3        378.63        314.79        14.43 o                         
   5  16   3         32.34         33.32        13.37 o                         
   6  16   3         95.64         86.96        15.11 o                         
   7  16   3          0.23          5.49        13.55 o                         
   8  16   3        126.48        139.30        12.65 o                         
  -8  17   3         33.66         33.74        15.50 o                         
  -7  17   3         57.55         56.45        16.10 o                         
  -6  17   3        209.46        230.97        14.02 o                         
  -5  17   3         18.99         16.57        14.11 o                         
  -4  17   3        442.63        441.44        17.36 o                         
  -3  17   3         46.96         52.43         6.57 o                         
  -2  17   3       1331.73       1390.97        12.76 o                         
  -1  17   3          0.17          2.04         9.15 o                         
   0  17   3        720.80        738.31        13.41 o                         
   1  17   3         10.81         11.01        18.09 o                         
   2  17   3         13.25          9.54        10.12 o                         
   4  17   3         47.23         24.07        13.87 o                         
   6  17   3          9.08          4.72        21.24 o                         
   7  17   3         25.14         17.23        15.87 o                         
  -7  18   3          0.01         11.01        24.39 o                         
  -6  18   3          2.32          0.13        13.61 o                         
  -5  18   3         38.98         38.81        12.43 o                         
  -4  18   3        116.66        104.30        13.77 o                         
  -3  18   3        132.36        137.41         8.72 o                         
  -2  18   3        330.90        317.83         8.18 o                         
  -1  18   3         20.12         17.12         6.54 o                         
   0  18   3         46.62         53.45         6.73 o                         
   1  18   3          2.41          0.00        17.31 o                         
   2  18   3        506.54        509.81        26.35 o                         
   3  18   3         12.68          2.93        12.20 o                         
   4  18   3         29.47         30.66        14.18 o                         
   5  18   3          0.12          0.00        14.18 o                         
   6  18   3        222.80        207.71        17.46 o                         
  -7  19   3          0.35          0.00        25.17 o                         
  -6  19   3         41.63         55.07        13.62 o                         
  -5  19   3         15.28          0.00        13.22 o                         
  -4  19   3         27.63         32.14        13.06 o                         
  -3  19   3          0.28          4.23        12.37 o                         
  -2  19   3        425.76        445.83        10.75 o                         
  -1  19   3          0.00          0.33         7.59 o                         
   0  19   3        334.75        370.34        10.15 o                         
   1  19   3         10.52          2.40        10.84 o                         
   2  19   3        217.21        234.74        14.18 o                         
   3  19   3          4.52          5.57        13.21 o                         
   4  19   3         13.14         12.76        13.77 o                         
   5  19   3         59.15         61.69        16.13 o                         
   6  19   3         74.56         84.57        16.40 o                         
  -6  20   3         66.92         68.88        15.87 o                         
  -5  20   3         31.62         44.05        18.09 o                         
  -4  20   3        141.28        114.64        15.46 o                         
  -3  20   3         93.54         91.04         8.28 o                         
  -2  20   3        114.95        109.51         9.14 o                         
  -1  20   3         21.04          7.91        10.39 o                         
   0  20   3        105.26        104.13         8.72 o                         
   1  20   3         24.76         14.74         8.86 o                         
   2  20   3         80.80         76.23        13.55 o                         
   3  20   3         10.46         13.43        12.43 o                         
   4  20   3        265.11        294.79        16.91 o                         
   5  20   3          5.12         15.73        20.45 o                         
  -5  21   3          6.86          7.21        13.62 o                         
  -4  21   3          0.43          1.32        15.46 o                         
  -3  21   3         20.48         11.88         9.20 o                         
  -2  21   3          0.07         10.45         9.18 o                         
  -1  21   3         67.54         74.31        11.77 o                         
   0  21   3        149.16        150.67        12.09 o                         
   2  21   3        339.84        358.63        16.96 o                         
   3  21   3         99.03         95.35        13.91 o                         
   4  21   3         79.44        103.05        16.10 o                         
  -3  22   3         50.72         48.72        11.79 o                         
  -2  22   3          5.54          4.40        10.76 o                         
  -1  22   3        124.17        129.08        12.15 o                         
   0  22   3         42.25         54.49        11.62 o                         
   1  22   3          0.02          2.36        20.45 o                         
   2  22   3         37.23         40.12        11.34 o                         
   3  22   3         26.65          7.74        13.62 o                         
  -3  23   3         12.97         15.37        13.32 o                         
  -2  23   3         50.57         45.79        11.43 o                         
  -1  23   3         47.95         36.71        11.87 o                         
   0  23   3        421.37        486.67        14.68 o                         
   1  23   3          2.15          3.19        14.11 o                         
   2  23   3         10.48         24.51        12.25 o                         
 -11   0   4         51.09         40.02        12.65 o                         
 -10   0   4         53.87         55.00         9.10 o                         
  -9   0   4        110.22        112.88         9.33 o                         
  -8   0   4         22.94         16.06         8.42 o                         
  -7   0   4          6.75          8.65         7.38 o                         
  -6   0   4         34.32         46.43         8.34 o                         
  -5   0   4        477.54        488.95        20.06 o                         
  -4   0   4         19.78         18.24         4.17 o                         
  -3   0   4        217.14        221.18         7.08 o                         
  -2   0   4       2776.72       2641.82        39.08 o                         
  -1   0   4        392.63        369.39         8.90 o                         
   0   0   4       5189.73       5324.68        34.22 o                         
   1   0   4        508.68        560.44        26.75 o                         
   2   0   4       3710.31       3722.28        16.63 o                         
   3   0   4        482.74        533.25         9.44 o                         
   4   0   4        870.25        907.03        18.88 o                         
   5   0   4        245.78        196.72        26.75 o                         
   6   0   4         19.93         21.24         6.51 o                         
   7   0   4          0.18          0.00        16.52 o                         
   8   0   4         58.70         58.21        20.45 o                         
   9   0   4         58.33         59.00        21.24 o                         
  10   0   4          4.19         12.59        22.03 o                         
 -11   1   4         31.56         27.85         8.90 o                         
 -10   1   4          2.95          1.17         6.21 o                         
  -9   1   4         18.41         11.72         5.88 o                         
  -8   1   4        124.84        123.10         6.35 o                         
  -7   1   4         70.62         65.76         6.09 o                         
  -6   1   4        185.56        206.85         5.53 o                         
  -5   1   4         32.06         18.03         4.48 o                         
  -4   1   4         98.35        108.28         3.02 o                         
  -3   1   4         73.67         71.98         2.79 o                         
  -2   1   4       1474.43       1498.99        19.42 o                         
  -1   1   4         31.07         22.22         5.38 o                         
   0   1   4       3097.61       3169.86        28.27 o                         
   1   1   4        146.76        147.78         4.47 o                         
   2   1   4       6716.37       6699.45        43.41 o                         
   3   1   4         82.49         84.21         4.86 o                         
   4   1   4        583.88        449.39        12.66 o                         
   5   1   4        145.29        125.01         6.42 o                         
   6   1   4       3268.60       3366.10        26.97 o                         
   7   1   4          7.30          6.09        11.95 o                         
   8   1   4        362.92        395.36        16.02 o                         
   9   1   4          1.68         13.01        13.21 o                         
  10   1   4         50.82         57.54        15.46 o                         
 -11   2   4          4.05          6.98        12.99 o                         
 -10   2   4         21.18         18.69         6.24 o                         
  -9   2   4        146.44        139.96         7.41 o                         
  -8   2   4        146.24        165.15         7.36 o                         
  -7   2   4          0.23          4.60         6.84 o                         
  -6   2   4        244.14        218.73         9.42 o                         
  -5   2   4       1150.66       1200.18        22.14 o                         
  -4   2   4         10.92          5.65         3.75 o                         
  -3   2   4        442.60        445.10         6.07 o                         
  -2   2   4       3426.62       3496.72        53.25 o                         
  -1   2   4        164.26        169.41         5.98 o                         
   0   2   4        208.57        162.73         4.96 o                         
   1   2   4         44.83         57.79         6.80 o                         
   2   2   4       2951.70       2772.99         8.52 o                         
   3   2   4         11.68          4.98         5.45 o                         
   4   2   4        514.43        517.89         9.37 o                         
   5   2   4        110.35        110.60        11.68 o                         
   6   2   4          0.19          3.03         6.46 o                         
   7   2   4        117.25        113.51        13.32 o                         
   8   2   4          6.36         14.16        16.52 o                         
   9   2   4         41.00         45.93        15.29 o                         
  10   2   4          0.14          9.44        22.03 o                         
 -11   3   4          0.41          5.78         8.33 o                         
 -10   3   4         32.43         28.00         7.05 o                         
  -9   3   4         33.95         42.83         6.32 o                         
  -8   3   4          0.43          8.65        12.24 o                         
  -7   3   4         44.69         42.39         6.12 o                         
  -6   3   4          1.68          0.00         5.11 o                         
  -5   3   4        483.87        485.16        12.25 o                         
  -4   3   4       5978.32       6392.67        19.45 o                         
  -3   3   4        383.36        372.86         6.51 o                         
  -2   3   4      16201.74      16141.45       113.90 o                         
  -1   3   4        122.43        118.44         4.74 o                         
   0   3   4       1732.34       1828.64         8.86 o                         
   1   3   4         28.80         27.16         9.05 o                         
   2   3   4       1936.11       2215.15         9.34 o                         
   3   3   4        180.75        169.35         8.61 o                         
   4   3   4       4288.46       4468.24        20.36 o                         
   5   3   4          0.85          5.84         9.44 o                         
   6   3   4         47.00         49.86         7.20 o                         
   7   3   4         82.77         78.85         8.29 o                         
   8   3   4         99.81         89.86        14.99 o                         
   9   3   4          7.66         16.52        20.45 o                         
  10   3   4         44.45         46.27        14.18 o                         
 -11   4   4         13.35          7.81         8.40 o                         
 -10   4   4        130.68        133.73         6.60 o                         
  -9   4   4         37.94         35.01         6.36 o                         
  -8   4   4          1.53          0.00         7.04 o                         
  -7   4   4         20.61         10.54         6.02 o                         
  -6   4   4         55.26         57.51         5.52 o                         
  -5   4   4        488.80        502.96         6.44 o                         
  -4   4   4       6911.47       7317.21        41.45 o                         
  -3   4   4       1471.64       1577.50         7.90 o                         
  -2   4   4       2321.81       2240.14        21.60 o                         
  -1   4   4         42.93         44.94         3.58 o                         
   0   4   4       3857.90       3536.09        48.37 o                         
   1   4   4         23.31         23.92         3.38 o                         
   2   4   4         47.36         43.94         7.73 o                         
   3   4   4         50.13         32.41         8.29 o                         
   4   4   4       1392.33       1574.51        14.03 o                         
   5   4   4         76.25         75.37         9.13 o                         
   6   4   4        432.60        411.23        21.93 o                         
   7   4   4        245.88        223.28         9.70 o                         
   8   4   4         89.16         77.62        13.98 o                         
   9   4   4          3.11         11.80        14.33 o                         
  10   4   4          6.53          8.79        14.55 o                         
 -11   5   4          2.01          5.54        14.18 o                         
 -10   5   4          5.44          6.51         6.18 o                         
  -9   5   4        108.48        107.39         7.23 o                         
  -8   5   4        133.69        130.59         7.43 o                         
  -7   5   4        332.99        368.71         7.66 o                         
  -6   5   4          8.22          1.24         5.08 o                         
  -5   5   4         54.66         54.52         4.89 o                         
  -4   5   4        592.28        547.59         5.37 o                         
  -3   5   4       1019.58       1145.64        12.45 o                         
  -2   5   4        111.71        110.22         4.57 o                         
  -1   5   4       3987.20       4029.21        10.46 o                         
   0   5   4       7968.70       7707.44       118.87 o                         
   1   5   4         14.11         12.02         2.96 o                         
   2   5   4       5563.74       5796.97        24.46 o                         
   3   5   4         56.35         42.27         8.90 o                         
   4   5   4        329.17        260.64        10.28 o                         
   5   5   4          0.00          1.57        17.31 o                         
   6   5   4        689.74        613.20        16.58 o                         
   7   5   4          1.33          0.02         8.04 o                         
   8   5   4          2.77          0.00        19.67 o                         
   9   5   4         54.81         57.79        13.55 o                         
  10   5   4         44.91         63.72        19.67 o                         
 -11   6   4         11.12          5.62         7.77 o                         
 -10   6   4         57.15         47.27         9.04 o                         
  -9   6   4        201.33        181.95         8.73 o                         
  -8   6   4        346.60        366.59         8.39 o                         
  -7   6   4        227.15        223.73         6.95 o                         
  -6   6   4       1323.98       1397.38        26.38 o                         
  -5   6   4          0.54          0.81         4.66 o                         
  -4   6   4        491.65        470.60         9.26 o                         
  -3   6   4        284.81        318.24         5.62 o                         
  -2   6   4      11401.68      12041.49        93.51 o                         
  -1   6   4        256.60        231.81         6.71 o                         
   0   6   4       5406.59       5759.07        35.58 o                         
   1   6   4         41.31         33.12         3.17 o                         
   2   6   4       1196.12       1345.93        14.18 o                         
   3   6   4         34.40         33.23        14.16 o                         
   4   6   4        287.18        261.36        11.95 o                         
   5   6   4         73.97         50.42         9.37 o                         
   6   6   4        906.32        865.52        14.07 o                         
   7   6   4         49.43         42.92         8.96 o                         
   8   6   4        318.22        298.15        23.60 o                         
   9   6   4          0.41          0.00        21.24 o                         
  10   6   4         56.57         40.33        16.23 o                         
 -11   7   4          2.28          0.00        10.38 o                         
 -10   7   4          0.57          9.86        13.62 o                         
  -9   7   4         14.02         11.77         6.82 o                         
  -8   7   4        237.53        217.37         9.86 o                         
  -7   7   4         48.96         54.68         6.19 o                         
  -6   7   4         17.28         21.24         5.29 o                         
  -5   7   4        993.20       1037.99        14.59 o                         
  -4   7   4         35.91         31.37         4.48 o                         
  -3   7   4        721.69        726.91        18.10 o                         
  -2   7   4          6.45          3.27         5.17 o                         
  -1   7   4        150.07        171.89         4.53 o                         
   0   7   4          7.52         15.60         4.31 o                         
   1   7   4         53.55         46.27         4.84 o                         
   2   7   4       3796.20       3401.75        33.98 o                         
   3   7   4          0.02          7.08        14.16 o                         
   4   7   4       9504.22       9000.39        37.52 o                         
   5   7   4          0.64          0.00        12.43 o                         
   6   7   4        349.42        346.32        11.52 o                         
   7   7   4          3.85         10.52         8.92 o                         
   8   7   4        944.76       1000.48        22.17 o                         
   9   7   4          5.88          3.68        14.18 o                         
  10   7   4          9.64          8.65        15.58 o                         
 -11   8   4         53.01         62.36        12.25 o                         
 -10   8   4         85.22         96.62        12.25 o                         
  -9   8   4          0.12          0.23         8.76 o                         
  -8   8   4        205.84        167.56         8.86 o                         
  -7   8   4          0.04          1.52         8.05 o                         
  -6   8   4         40.22         39.91         6.76 o                         
  -5   8   4          0.04          0.09         6.47 o                         
  -4   8   4       9119.47       9226.23        56.51 o                         
  -3   8   4        276.75        305.39         5.49 o                         
  -2   8   4        727.85        715.96         8.14 o                         
  -1   8   4          0.03          0.00         4.13 o                         
   0   8   4        728.18        714.54         8.06 o                         
   1   8   4          1.50          1.56         5.51 o                         
   2   8   4        698.83        721.48        10.59 o                         
   3   8   4         10.54          5.90         8.90 o                         
   4   8   4        193.37        202.02        12.65 o                         
   5   8   4        123.50        120.66        12.99 o                         
   6   8   4       1600.77       1577.42        18.76 o                         
   7   8   4         29.47         28.55         9.34 o                         
   8   8   4        292.02        267.12        21.78 o                         
   9   8   4          0.82          4.21        15.46 o                         
  10   8   4          1.87         25.96        19.67 o                         
 -11   9   4         13.17         11.75        12.11 o                         
 -10   9   4         21.79         22.23        11.92 o                         
  -9   9   4          0.38          3.93        10.04 o                         
  -8   9   4         16.27         12.13         7.38 o                         
  -7   9   4        115.14         96.78         7.79 o                         
  -6   9   4         50.72         47.37         7.20 o                         
  -5   9   4        259.34        267.16         7.44 o                         
  -4   9   4       3239.95       3212.69        35.38 o                         
  -3   9   4       2748.75       2718.72        14.32 o                         
  -2   9   4       2250.37       2462.13        18.74 o                         
  -1   9   4        813.73        851.36        15.39 o                         
   0   9   4         41.65         23.31         5.61 o                         
   1   9   4        146.47        151.65         5.67 o                         
   2   9   4       6794.09       6709.30        30.53 o                         
   3   9   4        239.93        215.29         6.52 o                         
   4   9   4        227.28        212.02        13.62 o                         
   5   9   4          2.55          0.00        11.64 o                         
   6   9   4       2142.11       2121.60        25.01 o                         
   7   9   4          1.20          0.10        13.06 o                         
   8   9   4         64.52         62.26        10.55 o                         
   9   9   4          4.15         12.03        14.99 o                         
 -10  10   4          7.77         19.34        11.43 o                         
  -9  10   4          5.49          0.00        14.11 o                         
  -8  10   4          6.84          3.98        10.18 o                         
  -7  10   4         48.99         52.63         7.48 o                         
  -6  10   4         48.08         48.78         7.33 o                         
  -5  10   4        911.70        920.98        25.77 o                         
  -4  10   4        325.20        348.15         5.75 o                         
  -3  10   4        906.36        900.19        10.01 o                         
  -2  10   4       7960.89       8137.63        65.18 o                         
  -1  10   4         68.46         75.45         5.69 o                         
   0  10   4        775.85        743.91        16.12 o                         
   1  10   4        257.62        250.66         4.63 o                         
   2  10   4        792.35        817.32        11.92 o                         
   3  10   4         36.82         34.22         6.21 o                         
   4  10   4        440.72        393.82        13.61 o                         
   5  10   4        142.40        132.95        14.67 o                         
   6  10   4        839.93        841.41        19.93 o                         
   7  10   4          5.88          2.80        13.06 o                         
   8  10   4        214.30        188.72        11.29 o                         
   9  10   4         36.70         31.19        23.60 o                         
 -10  11   4          4.63          3.18        11.13 o                         
  -9  11   4          0.02          2.25        13.22 o                         
  -8  11   4          6.76         13.63        10.51 o                         
  -7  11   4        165.31        152.93         8.57 o                         
  -6  11   4       3304.89       3434.13        49.77 o                         
  -5  11   4         11.03         13.09         8.73 o                         
  -4  11   4        210.16        204.25         5.70 o                         
  -3  11   4         20.71         14.90         5.14 o                         
  -2  11   4       1843.46       1822.54        22.26 o                         
  -1  11   4        855.16        880.78        11.13 o                         
   0  11   4       4429.51       4676.34        35.28 o                         
   1  11   4         11.82          4.40         4.51 o                         
   2  11   4          4.18          1.57        10.57 o                         
   3  11   4          3.16          0.79        17.31 o                         
   4  11   4        487.10        468.07        15.02 o                         
   5  11   4          0.34          4.88        11.87 o                         
   6  11   4          2.96          6.75        12.80 o                         
   7  11   4         10.50          2.36        12.47 o                         
   8  11   4          7.19          6.98        10.63 o                         
   9  11   4          0.60          5.02        12.64 o                         
 -10  12   4          0.05          7.87        14.46 o                         
  -9  12   4          0.38          6.19        12.04 o                         
  -8  12   4        180.57        175.49        11.88 o                         
  -7  12   4        134.05        116.70        11.92 o                         
  -6  12   4         47.75         75.12         8.09 o                         
  -5  12   4        217.53        234.78        15.10 o                         
  -4  12   4       3017.86       2984.18        27.82 o                         
  -3  12   4        347.23        365.50         7.33 o                         
  -2  12   4         55.60         40.76         5.58 o                         
  -1  12   4          1.86          0.00         9.17 o                         
   0  12   4        658.67        680.60         8.99 o                         
   1  12   4         12.25          9.53         5.01 o                         
   2  12   4          3.73          4.26         4.82 o                         
   3  12   4        288.76        267.00        12.51 o                         
   4  12   4       1222.81       1254.33        20.85 o                         
   5  12   4          7.99         14.95        18.09 o                         
   6  12   4          4.16         10.73        14.67 o                         
   7  12   4         58.11         57.69        11.98 o                         
   8  12   4         60.41         54.11        13.13 o                         
 -10  13   4         38.44         38.04        13.47 o                         
  -9  13   4         36.58         39.58        12.11 o                         
  -8  13   4        187.41        169.39        11.88 o                         
  -7  13   4         78.32        103.55        11.69 o                         
  -6  13   4         68.29         50.69         9.87 o                         
  -5  13   4        928.60        966.44        14.65 o                         
  -4  13   4        870.61        823.44        10.36 o                         
  -3  13   4         68.96         76.05         6.48 o                         
  -2  13   4        259.20        286.15         7.98 o                         
  -1  13   4        307.92        313.49         7.76 o                         
   0  13   4        303.63        339.64         6.98 o                         
   1  13   4          2.37          1.02         5.80 o                         
   2  13   4        743.03        734.84        13.19 o                         
   3  13   4         55.54         40.91        12.43 o                         
   4  13   4       1387.43       1447.92        27.53 o                         
   5  13   4         21.80         14.85        13.87 o                         
   6  13   4         86.74         83.72        13.96 o                         
   7  13   4          8.97         13.49        13.96 o                         
   8  13   4        143.35        135.70        12.03 o                         
  -9  14   4         13.12         13.40        11.85 o                         
  -8  14   4         87.28        123.09        12.56 o                         
  -7  14   4          7.60         14.17        11.79 o                         
  -6  14   4        897.12        869.10        14.01 o                         
  -5  14   4         95.56         81.46        10.53 o                         
  -4  14   4        897.34        948.02        17.22 o                         
  -3  14   4        417.11        438.93         8.78 o                         
  -2  14   4       2366.96       2406.05        37.02 o                         
  -1  14   4          0.05         13.68        12.98 o                         
   0  14   4        309.04        315.24         8.79 o                         
   1  14   4        134.95        130.27         6.65 o                         
   2  14   4        294.97        271.33        12.41 o                         
   3  14   4          4.56          0.00        12.76 o                         
   4  14   4        250.38        271.29        14.99 o                         
   5  14   4         86.47         79.07        14.73 o                         
   6  14   4          7.14          9.02        14.33 o                         
   7  14   4          0.05          8.84        14.11 o                         
   8  14   4          1.57          8.57        13.94 o                         
  -9  15   4          1.90          4.33        13.35 o                         
  -8  15   4        105.58         98.67        12.39 o                         
  -7  15   4        214.53        234.76        11.49 o                         
  -6  15   4         68.63         62.90        10.01 o                         
  -5  15   4         10.16          9.44        12.79 o                         
  -4  15   4         28.69         13.94         8.96 o                         
  -3  15   4        615.95        654.94        11.58 o                         
  -2  15   4        555.04        603.43        17.71 o                         
  -1  15   4        324.89        353.37         8.36 o                         
   0  15   4       1367.35       1388.63        26.34 o                         
   1  15   4         55.95         55.72        10.51 o                         
   2  15   4        655.30        658.69        27.87 o                         
   3  15   4         92.07         89.88        11.87 o                         
   4  15   4       1347.05       1383.14        22.42 o                         
   5  15   4          1.34          0.92        13.62 o                         
   6  15   4        330.58        289.60        17.22 o                         
   7  15   4          0.44          3.15        21.24 o                         
   8  15   4          1.24          2.24        13.98 o                         
  -8  16   4          0.26          8.77        11.58 o                         
  -7  16   4          9.73         11.50        10.55 o                         
  -6  16   4         57.14         82.42        10.94 o                         
  -5  16   4          2.20          0.00        17.31 o                         
  -4  16   4        368.90        403.36        12.21 o                         
  -3  16   4          0.24          0.00        11.06 o                         
  -2  16   4       1941.82       2057.29        18.78 o                         
  -1  16   4          0.00          0.00         7.42 o                         
   0  16   4        856.28        831.75        14.76 o                         
   1  16   4         52.82         29.47        10.25 o                         
   2  16   4        180.92        162.20        10.97 o                         
   3  16   4         18.58         14.05        10.38 o                         
   4  16   4        124.22        145.16        17.31 o                         
   6  16   4         14.92          0.49        14.73 o                         
   7  16   4          2.77          0.00        24.39 o                         
  -8  17   4         39.79         56.12        13.68 o                         
  -7  17   4         16.12         14.28        12.53 o                         
  -6  17   4         20.83         14.81        14.43 o                         
  -5  17   4        231.37        286.70        16.90 o                         
  -4  17   4         94.34         81.65         9.74 o                         
  -3  17   4          0.27          2.81        10.72 o                         
  -2  17   4       1265.09       1396.41        15.67 o                         
  -1  17   4         35.63         29.43         6.19 o                         
   0  17   4        503.36        512.46        12.65 o                         
   1  17   4        309.96        330.23        14.73 o                         
   2  17   4        581.48        613.70        14.20 o                         
   3  17   4          2.37          0.00        18.88 o                         
   4  17   4         14.58         11.80        14.46 o                         
   5  17   4          0.11          6.13        14.43 o                         
   6  17   4         19.61         18.96        16.10 o                         
   7  17   4          2.14          8.75        15.55 o                         
  -7  18   4          4.54          4.89        14.18 o                         
  -6  18   4         21.66         24.09        14.67 o                         
  -5  18   4         27.80         14.16        14.46 o                         
  -4  18   4        168.65        200.68        10.94 o                         
  -3  18   4        613.85        658.54        20.24 o                         
  -2  18   4        203.87        211.50         9.05 o                         
  -1  18   4         16.95          8.54         6.69 o                         
   0  18   4        965.31       1016.27        15.85 o                         
   1  18   4        189.12        193.53        11.01 o                         
   2  18   4        215.62        200.65        12.07 o                         
   3  18   4         25.22         22.54        10.14 o                         
   4  18   4        120.04        122.73        13.98 o                         
   6  18   4         24.29         14.71        14.73 o                         
  -7  19   4         16.24         27.13        15.85 o                         
  -6  19   4         57.86         73.77        16.13 o                         
  -5  19   4          5.79          4.72        19.67 o                         
  -4  19   4         76.86         89.29        14.46 o                         
  -3  19   4        154.36        175.71        15.79 o                         
  -2  19   4        775.65        820.84        11.10 o                         
  -1  19   4         51.30         45.03         7.65 o                         
   0  19   4        164.41        160.63         9.31 o                         
   1  19   4         65.19         50.87        10.76 o                         
   2  19   4         78.83         83.08        14.46 o                         
   3  19   4          7.59          5.25        11.34 o                         
   4  19   4         40.70         28.50        14.73 o                         
  -6  20   4         30.22         41.88        15.29 o                         
  -5  20   4          6.51          9.55        14.18 o                         
  -4  20   4        117.43         79.36        14.18 o                         
  -3  20   4         30.10         36.37        14.43 o                         
  -2  20   4        235.03        258.25        10.54 o                         
  -1  20   4         81.63         74.74         8.22 o                         
   0  20   4        147.16        132.02         9.75 o                         
   1  20   4          1.82          2.78        10.53 o                         
   2  20   4        218.31        214.89        20.85 o                         
   3  20   4          1.06         11.29        14.11 o                         
   4  20   4          3.45          7.10        14.18 o                         
   5  20   4         15.13          8.01        14.99 o                         
  -5  21   4          3.92         22.42        15.46 o                         
  -3  21   4          0.53          0.37        14.18 o                         
  -2  21   4         50.60         48.36         9.18 o                         
  -1  21   4         66.06         52.22         9.14 o                         
   0  21   4         61.50         52.03         9.09 o                         
   1  21   4         13.19         14.11         9.93 o                         
   2  21   4         18.51          9.24        11.10 o                         
   3  21   4         19.09         22.81        14.46 o                         
   4  21   4         12.84         18.89        14.90 o                         
  -4  22   4         55.14         70.31        16.13 o                         
  -3  22   4         11.83         13.60        11.79 o                         
  -2  22   4        115.21         80.86        11.42 o                         
  -1  22   4         19.76         10.68         8.94 o                         
   0  22   4        360.55        357.96        14.65 o                         
   1  22   4         33.55         24.15        11.42 o                         
   2  22   4          0.20          2.52        13.21 o                         
   3  22   4          5.56          0.00        19.67 o                         
  -2  23   4          3.21          2.12        11.95 o                         
  -1  23   4         11.74         13.33         9.36 o                         
   0  23   4          0.76          4.53        13.55 o                         
   1  23   4         32.87         26.70        11.95 o                         
 -11   1   5         42.80         37.64         6.91 o                         
 -10   1   5         79.67         80.01         6.99 o                         
  -9   1   5          6.70          6.65         8.73 o                         
  -8   1   5        123.15        126.20         7.17 o                         
  -7   1   5        118.33        112.52         6.29 o                         
  -6   1   5        656.76        718.95        10.77 o                         
  -5   1   5         14.59         11.21         3.02 o                         
  -4   1   5        476.84        465.44         4.15 o                         
  -3   1   5        364.54        358.21         9.02 o                         
  -2   1   5        151.30        155.08         4.81 o                         
  -1   1   5         20.48         17.48         5.20 o                         
   0   1   5        672.59        797.90         7.24 o                         
   1   1   5        204.95        230.60         9.91 o                         
   2   1   5       1952.16       2028.51        21.35 o                         
   3   1   5          1.54          0.00         4.77 o                         
   4   1   5         23.10         37.38         7.05 o                         
   5   1   5        139.40        137.83        11.87 o                         
   6   1   5          0.06          0.00        11.15 o                         
   7   1   5        128.06        117.96        12.99 o                         
   8   1   5        435.14        479.41        16.90 o                         
   9   1   5          4.55         12.59        18.88 o                         
  10   1   5         20.62         22.47        16.66 o                         
 -11   2   5         32.27         25.66         9.04 o                         
 -10   2   5         41.09         41.08         6.71 o                         
  -9   2   5         35.32         33.30         6.15 o                         
  -8   2   5         95.90         90.22         7.03 o                         
  -7   2   5         17.52         22.49         5.74 o                         
  -6   2   5         12.57          9.30         3.72 o                         
  -5   2   5         99.20        106.46         3.31 o                         
  -4   2   5          0.73          4.47         3.74 o                         
  -3   2   5        303.79        306.24         6.17 o                         
  -2   2   5        804.18        926.00        16.48 o                         
  -1   2   5        209.57        215.52         4.56 o                         
   0   2   5       3015.97       3167.74        26.49 o                         
   1   2   5        328.77        331.13         5.35 o                         
   2   2   5       1174.64       1369.94        21.90 o                         
   3   2   5        163.09        195.86         5.42 o                         
   4   2   5       2046.39       2218.47        44.49 o                         
   5   2   5         33.36         32.23         8.21 o                         
   6   2   5         24.25         17.20         6.74 o                         
   7   2   5          1.26          4.79        12.09 o                         
   8   2   5         78.25         80.74        14.99 o                         
   9   2   5          0.22          3.15        19.67 o                         
  10   2   5          3.85          5.11        15.58 o                         
 -11   3   5         51.47         50.81         9.17 o                         
 -10   3   5         88.36         87.67         7.09 o                         
  -9   3   5          0.37          0.00         7.20 o                         
  -8   3   5         44.12         39.47         6.37 o                         
  -7   3   5        113.45        108.99         6.75 o                         
  -6   3   5        212.53        178.95         6.07 o                         
  -5   3   5        322.44        352.84         5.26 o                         
  -4   3   5        420.63        532.15         6.54 o                         
  -3   3   5       1112.61       1179.23        17.60 o                         
  -2   3   5        693.37        718.73        16.24 o                         
  -1   3   5        215.53        218.58         3.93 o                         
   0   3   5       2833.24       3063.95        34.18 o                         
   1   3   5        155.09        159.53         3.72 o                         
   2   3   5       1308.64       1529.53        14.49 o                         
   3   3   5         40.05         32.36         7.94 o                         
   4   3   5        398.78        407.59         9.40 o                         
   5   3   5         10.02          5.92         8.80 o                         
   6   3   5        189.82        169.77        13.38 o                         
   7   3   5          0.01          0.79        16.52 o                         
   8   3   5         26.15         14.65        13.21 o                         
   9   3   5          6.21          3.23        15.29 o                         
  10   3   5         83.53        112.87        16.10 o                         
 -11   4   5          7.14          9.90         8.47 o                         
 -10   4   5         36.05         24.88         6.80 o                         
  -9   4   5          2.56          1.42         7.73 o                         
  -8   4   5         17.28         17.13         8.45 o                         
  -7   4   5          0.16         14.16        16.52 o                         
  -6   4   5        109.65         99.96         6.86 o                         
  -5   4   5          7.38          9.55         5.30 o                         
  -4   4   5       6080.19       6568.09        72.62 o                         
  -3   4   5        317.38        314.30         8.15 o                         
  -2   4   5       8982.76       9730.41        84.66 o                         
  -1   4   5         17.86         15.86         2.50 o                         
   0   4   5       1071.74       1228.68         6.83 o                         
   1   4   5         21.78         17.10         3.44 o                         
   2   4   5        105.81        116.68         8.05 o                         
   3   4   5          4.49          7.08        11.01 o                         
   4   4   5        642.74        691.68        10.82 o                         
   5   4   5          8.73          4.30         9.13 o                         
   6   4   5        174.84        182.51        14.46 o                         
   7   4   5         13.36         11.94        12.51 o                         
   8   4   5          8.05         18.27        13.32 o                         
   9   4   5          0.43          0.00        21.24 o                         
  10   4   5         28.47         45.25        17.22 o                         
 -11   5   5         24.00         32.27         8.13 o                         
 -10   5   5         53.21         58.07         8.05 o                         
  -9   5   5          0.00          0.00         8.94 o                         
  -8   5   5         39.47         41.32         6.51 o                         
  -7   5   5        331.63        315.85         9.95 o                         
  -6   5   5         72.77         71.22         5.91 o                         
  -5   5   5         21.15         16.16         4.20 o                         
  -4   5   5         18.99         30.88         5.42 o                         
  -3   5   5        743.98        826.92         7.85 o                         
  -2   5   5       2641.46       2845.26        18.24 o                         
  -1   5   5        971.80       1012.85        11.68 o                         
   0   5   5       2871.61       2907.21         9.73 o                         
   1   5   5         30.38         28.74         3.42 o                         
   2   5   5       1867.31       2074.79        28.71 o                         
   3   5   5         56.00         45.95         8.85 o                         
   4   5   5        163.97        123.20        11.08 o                         
   5   5   5         26.29         23.84         9.59 o                         
   6   5   5        240.72        238.83        10.78 o                         
   7   5   5         27.18          9.73         7.90 o                         
   8   5   5          4.68          2.36        19.67 o                         
   9   5   5          5.84          5.28        15.55 o                         
  10   5   5         32.63         38.30        16.96 o                         
 -11   6   5          4.02         12.82         8.29 o                         
 -10   6   5          5.09         14.00         8.20 o                         
  -9   6   5         27.05         29.36         8.32 o                         
  -8   6   5         16.14          8.44         7.14 o                         
  -7   6   5          8.12          7.56         6.37 o                         
  -6   6   5        697.52        727.85        15.75 o                         
  -5   6   5        204.38        207.69         5.06 o                         
  -4   6   5         52.84         53.83         4.95 o                         
  -3   6   5        205.21        219.16         5.97 o                         
  -2   6   5       3427.67       3654.15        50.64 o                         
  -1   6   5       1188.80       1345.34        17.01 o                         
   0   6   5          3.12          0.00         3.28 o                         
   1   6   5        377.29        401.29        11.91 o                         
   2   6   5       2708.83       2732.59       103.45 o                         
   3   6   5          2.94          1.05         9.17 o                         
   4   6   5        305.60        338.61        11.87 o                         
   5   6   5          4.03          0.79        18.09 o                         
   6   6   5          2.38          2.00        10.12 o                         
   7   6   5          2.86          0.00        13.62 o                         
   8   6   5          0.08          9.44        21.24 o                         
 -11   7   5         50.93         49.88        10.08 o                         
 -10   7   5          0.41          7.52         9.82 o                         
  -9   7   5         18.13         15.49         8.48 o                         
  -8   7   5        122.11        129.67         7.12 o                         
  -7   7   5         42.15         35.67         6.28 o                         
  -6   7   5         31.80         27.27         5.05 o                         
  -5   7   5         25.03         24.78         4.42 o                         
  -4   7   5        655.77        718.50         6.85 o                         
  -3   7   5          0.02          1.85         7.11 o                         
  -2   7   5        677.57        649.98         7.94 o                         
  -1   7   5         95.80         92.64         4.38 o                         
   0   7   5       1177.70       1385.30        20.37 o                         
   1   7   5         53.58         50.51         3.71 o                         
   2   7   5        118.39        132.89         5.72 o                         
   3   7   5         39.69         44.33        10.57 o                         
   4   7   5       2342.25       2488.90        66.08 o                         
   5   7   5         37.56         41.84        12.20 o                         
   6   7   5        311.04        265.81        11.69 o                         
   8   7   5         44.28         29.41        14.90 o                         
   9   7   5          1.15         10.92        15.31 o                         
 -11   8   5          0.24          2.57        12.25 o                         
 -10   8   5         99.08        112.11        12.54 o                         
  -9   8   5         14.30         16.91        10.48 o                         
  -8   8   5          6.80          2.56        10.29 o                         
  -7   8   5          0.60          1.69         7.30 o                         
  -6   8   5          0.01          1.57         7.87 o                         
  -5   8   5          7.55         12.46         4.90 o                         
  -4   8   5        195.92        204.23         4.67 o                         
  -3   8   5         18.91         22.64         4.05 o                         
  -2   8   5        503.24        706.44         8.45 o                         
  -1   8   5         39.59         35.01         4.45 o                         
   0   8   5        834.26        963.60        15.03 o                         
   1   8   5        500.09        542.16         7.22 o                         
   2   8   5          4.06          2.96         5.77 o                         
   3   8   5        259.92        246.31        11.95 o                         
   4   8   5        881.35        854.17        21.24 o                         
   5   8   5          1.02          0.00        17.31 o                         
   6   8   5       1674.07       1712.96        25.87 o                         
   7   8   5          0.81          0.00        18.88 o                         
   8   8   5        171.61        192.06        16.69 o                         
   9   8   5          0.25          9.39        13.77 o                         
 -11   9   5         27.04         34.42        12.31 o                         
 -10   9   5          1.87          0.99        12.65 o                         
  -9   9   5        212.54        197.18        12.70 o                         
  -8   9   5         26.13         26.54        10.12 o                         
  -7   9   5         55.07         46.43         9.86 o                         
  -6   9   5         63.99         57.53         6.13 o                         
  -5   9   5          0.91          0.68         4.81 o                         
  -4   9   5        133.46        139.63         4.79 o                         
  -3   9   5        161.63        130.97         5.37 o                         
  -2   9   5        387.08        369.34        13.06 o                         
  -1   9   5         47.92         46.36         4.59 o                         
   0   9   5        278.71        308.55         5.79 o                         
   1   9   5         32.13         23.88         5.69 o                         
   2   9   5        718.81        733.56        18.64 o                         
   3   9   5         53.96         56.73         7.44 o                         
   4   9   5        140.71        112.50        12.79 o                         
   5   9   5          0.05          3.15        17.31 o                         
   6   9   5        194.09        173.55        11.25 o                         
   7   9   5          4.30          6.54        14.90 o                         
   8   9   5        104.89        116.25        11.35 o                         
   9   9   5         40.90         39.86        16.90 o                         
 -10  10   5          0.10          4.85        13.87 o                         
  -9  10   5         21.61         18.26        10.39 o                         
  -8  10   5        148.21        130.81        11.05 o                         
  -7  10   5         78.31         80.39        10.32 o                         
  -6  10   5         10.23         13.36         8.82 o                         
  -5  10   5         58.70         50.32         5.11 o                         
  -4  10   5          0.98          0.00         4.30 o                         
  -3  10   5        132.23        120.32         5.62 o                         
  -2  10   5        592.30        585.10         8.97 o                         
  -1  10   5          5.75          2.73         4.76 o                         
   0  10   5         58.80         49.65         6.14 o                         
   1  10   5         41.73         33.73         6.11 o                         
   2  10   5        510.11        475.15         8.76 o                         
   3  10   5        177.33        154.30         6.52 o                         
   4  10   5        321.49        340.57        14.18 o                         
   5  10   5        186.92        160.90        13.98 o                         
   6  10   5        659.07        608.53        21.63 o                         
   7  10   5          4.03          5.42        14.55 o                         
   8  10   5         22.50         23.32        10.32 o                         
   9  10   5          6.04          5.86        14.74 o                         
 -10  11   5        124.56        146.45        13.61 o                         
  -9  11   5         15.92         17.80        11.62 o                         
  -8  11   5         20.24         12.69        11.34 o                         
  -7  11   5        269.68        230.10        11.69 o                         
  -6  11   5          0.00          9.90        12.20 o                         
  -5  11   5        450.03        438.46        12.26 o                         
  -4  11   5        331.66        298.76         6.28 o                         
  -3  11   5         53.28         40.31         5.55 o                         
  -2  11   5         38.63         39.37         6.77 o                         
  -1  11   5         38.14         31.70         6.55 o                         
   0  11   5          8.91          4.49         6.34 o                         
   1  11   5        116.73        105.98         7.03 o                         
   2  11   5        276.51        282.50        16.71 o                         
   3  11   5         46.31         40.98        10.74 o                         
   4  11   5        520.66        468.29        14.90 o                         
   5  11   5          0.13          9.44        18.88 o                         
   6  11   5        566.04        600.93        19.18 o                         
   7  11   5         24.44         22.94        11.04 o                         
   8  11   5        271.21        232.15        20.93 o                         
 -10  12   5         56.90         68.09        12.61 o                         
  -9  12   5         44.49         47.94        11.30 o                         
  -8  12   5         60.81         82.33        10.58 o                         
  -7  12   5         11.57         16.20         8.96 o                         
  -6  12   5       2025.82       2028.26        17.59 o                         
  -5  12   5          0.47          0.00        18.09 o                         
  -4  12   5       1443.99       1403.54        29.41 o                         
  -3  12   5        323.49        317.04         6.97 o                         
  -2  12   5        540.02        534.71         9.26 o                         
  -1  12   5         81.10         75.23         8.73 o                         
   0  12   5       2186.69       2196.54        19.73 o                         
   1  12   5         21.69         16.14         7.03 o                         
   2  12   5        185.12        198.08         8.18 o                         
   3  12   5          7.55          0.00         7.81 o                         
   4  12   5       1065.61       1078.38        19.14 o                         
   5  12   5         18.44         19.58        12.51 o                         
   6  12   5        991.67        960.52        20.45 o                         
   7  12   5          5.09          5.60        13.87 o                         
   8  12   5        219.77        196.07        12.13 o                         
  -9  13   5          0.89          1.72        13.04 o                         
  -8  13   5          3.19          4.18         9.76 o                         
  -7  13   5        172.80        163.71        14.65 o                         
  -6  13   5          3.34          6.77         9.23 o                         
  -5  13   5       1428.25       1393.85        21.41 o                         
  -4  13   5         83.12         84.22         7.87 o                         
  -3  13   5          0.03          0.34         7.81 o                         
  -2  13   5         90.30         90.24         7.77 o                         
  -1  13   5         20.12         20.30         9.63 o                         
   0  13   5       1947.81       2072.95        28.89 o                         
   1  13   5        427.81        430.29        12.48 o                         
   2  13   5        277.99        259.95         8.36 o                         
   3  13   5         13.24          5.51        16.52 o                         
   4  13   5        630.36        594.92        16.91 o                         
   5  13   5        154.31        161.52        13.98 o                         
   6  13   5        445.77        433.56        19.67 o                         
   7  13   5          0.38          0.00        20.45 o                         
   8  13   5         40.48         44.65        11.27 o                         
  -9  14   5          8.35          4.72        14.99 o                         
  -8  14   5        135.55        124.86        10.68 o                         
  -7  14   5          6.75          7.16         8.89 o                         
  -6  14   5         94.14        104.80        10.88 o                         
  -5  14   5        379.62        394.03        12.98 o                         
  -4  14   5       2408.87       2465.52        27.36 o                         
  -3  14   5         38.84         30.12         6.38 o                         
  -2  14   5         18.41         26.40         9.02 o                         
  -1  14   5        103.30        117.05         9.49 o                         
   0  14   5        273.86        288.17         8.26 o                         
   1  14   5        173.26        159.31         9.88 o                         
   2  14   5        473.31        473.36        12.80 o                         
   3  14   5        162.01        151.33        17.70 o                         
   4  14   5          7.22          0.00        11.95 o                         
   5  14   5          7.74         17.31        16.52 o                         
   6  14   5         12.14         14.56        15.23 o                         
   7  14   5          0.50          7.87        24.39 o                         
   8  14   5         27.43         18.61        11.43 o                         
  -9  15   5         25.19          9.61        11.24 o                         
  -8  15   5         23.83         25.85        10.51 o                         
  -7  15   5         56.70         53.88        10.02 o                         
  -6  15   5        237.95        227.32        17.42 o                         
  -5  15   5        137.19        135.81        11.13 o                         
  -4  15   5        973.51        977.85        13.06 o                         
  -3  15   5        466.35        483.07        14.89 o                         
  -2  15   5        714.42        755.36        10.82 o                         
  -1  15   5          0.01          0.00        10.84 o                         
   0  15   5        526.40        498.54        15.33 o                         
   1  15   5        186.01        183.13         8.95 o                         
   2  15   5       1193.64       1208.52        18.11 o                         
   3  15   5          4.32          2.73        13.62 o                         
   4  15   5         22.71         32.49        13.55 o                         
   5  15   5          2.30          0.99        12.85 o                         
   6  15   5         56.65         56.06        15.79 o                         
  -8  16   5          0.84          0.00        11.88 o                         
  -7  16   5         29.14         29.19        10.74 o                         
  -6  16   5        382.69        358.44        18.48 o                         
  -5  16   5         10.81          8.92        10.27 o                         
  -4  16   5       1856.15       1925.48        26.63 o                         
  -3  16   5        457.06        474.88        10.21 o                         
  -2  16   5         12.03         20.09         8.07 o                         
  -1  16   5        478.40        513.37        18.87 o                         
   0  16   5        460.19        418.21        11.67 o                         
   1  16   5         82.36         73.56         8.17 o                         
   2  16   5        627.59        679.14        24.14 o                         
   3  16   5         51.60         37.25        12.76 o                         
   4  16   5         53.01         49.53        13.62 o                         
   5  16   5          3.76          5.36        13.32 o                         
   6  16   5        199.36        159.07        16.66 o                         
   7  16   5         11.32         17.19        14.73 o                         
  -8  17   5         37.28         18.42        11.10 o                         
  -7  17   5         87.43         88.12        15.31 o                         
  -6  17   5          1.06          0.00        13.62 o                         
  -5  17   5          0.11          0.00        19.67 o                         
  -4  17   5         16.92         14.82         8.99 o                         
  -3  17   5        173.19        169.90        11.13 o                         
  -2  17   5        170.63        151.18         8.42 o                         
  -1  17   5         15.87         12.98         8.55 o                         
   0  17   5         66.88         58.66         8.24 o                         
   1  17   5        119.44        115.84         8.05 o                         
   2  17   5        361.54        417.80        10.28 o                         
   3  17   5         16.99          6.26        13.06 o                         
   4  17   5         29.78         44.08        13.87 o                         
   5  17   5          7.90          0.00        13.87 o                         
  -7  18   5         17.87         22.35        14.11 o                         
  -6  18   5          7.81         13.37        21.24 o                         
  -5  18   5         20.43          4.53        13.42 o                         
  -4  18   5         86.94         91.11        10.49 o                         
  -3  18   5         27.52         12.51        10.00 o                         
  -2  18   5        365.69        346.82        10.00 o                         
  -1  18   5         12.79         12.86         7.93 o                         
   0  18   5         10.52          8.31         8.39 o                         
   1  18   5         62.48         56.06         8.67 o                         
   2  18   5        179.36        193.22         9.65 o                         
   3  18   5         74.64         71.24        14.11 o                         
   4  18   5        212.82        195.91        16.69 o                         
   5  18   5          3.74          8.02        15.29 o                         
   6  18   5          0.58          2.36        23.60 o                         
  -7  19   5         16.91         38.15        17.24 o                         
  -5  19   5        106.92         90.92        15.85 o                         
  -4  19   5        194.20        208.44        11.86 o                         
  -3  19   5          9.88          9.99         9.71 o                         
  -2  19   5         19.54         13.05         7.46 o                         
  -1  19   5         28.29         21.71         7.91 o                         
   0  19   5        132.26        126.05         9.32 o                         
   1  19   5         67.12         56.92         8.71 o                         
   2  19   5         59.33         47.86         8.92 o                         
   3  19   5          2.23          9.44        19.67 o                         
   4  19   5         24.38         42.49        14.73 o                         
   5  19   5         60.19         69.21        14.67 o                         
  -6  20   5         73.82         92.42        16.58 o                         
  -5  20   5          5.64         23.10        15.85 o                         
  -4  20   5        328.90        381.14        38.94 o                         
  -2  20   5        136.86        151.89        10.05 o                         
  -1  20   5          0.39          3.13         9.83 o                         
   0  20   5        188.28        182.23        10.15 o                         
   2  20   5         24.31         46.81        14.46 o                         
   3  20   5          0.05          9.44        18.09 o                         
   4  20   5         81.87        101.03        15.46 o                         
  -5  21   5        102.10        116.80        17.52 o                         
  -4  21   5          9.61          7.39        15.46 o                         
  -3  21   5          3.62          0.00        21.24 o                         
  -2  21   5         13.76         15.20        13.87 o                         
  -1  21   5         16.28         19.55         8.83 o                         
   0  21   5         30.31         33.23         8.11 o                         
   1  21   5         41.90         41.10         9.23 o                         
   2  21   5        357.83        397.60        14.09 o                         
   3  21   5         23.47         12.08        15.34 o                         
  -4  22   5          0.19         14.47        16.58 o                         
  -3  22   5          5.75          0.59        15.55 o                         
  -2  22   5        122.15        133.76        12.60 o                         
  -1  22   5         19.02         15.76         9.59 o                         
   0  22   5        102.35        120.47         9.14 o                         
   1  22   5          0.02          4.28        12.76 o                         
   2  22   5         37.95         30.67        12.14 o                         
  -1  23   5          1.21         11.80        19.67 o                         
 -11   0   6        122.34        137.00        13.42 o                         
 -10   0   6          0.59          2.90        11.39 o                         
  -9   0   6          6.90          5.98         8.47 o                         
  -8   0   6        310.25        346.82        10.57 o                         
  -7   0   6        526.60        512.16        17.81 o                         
  -6   0   6        750.75        777.08         8.77 o                         
  -5   0   6        821.02        849.90        19.54 o                         
  -4   0   6        160.63        145.70         6.07 o                         
  -3   0   6        197.39        190.79         8.34 o                         
  -2   0   6       5262.73       5411.31        46.41 o                         
  -1   0   6        475.28        571.97        22.03 o                         
   0   0   6       1365.67       1182.31        11.87 o                         
   1   0   6          1.68          3.93         7.87 o                         
   2   0   6        500.96        346.94         8.69 o                         
   3   0   6        100.79         98.33         7.37 o                         
   4   0   6       2049.82       2094.54        17.96 o                         
   5   0   6         20.75          5.51        16.52 o                         
   6   0   6        411.38        394.91        18.88 o                         
   8   0   6        609.08        649.00        29.11 o                         
   9   0   6         60.38         52.71        22.03 o                         
 -11   1   6          1.51          2.02         8.34 o                         
 -10   1   6         45.18         57.02         7.69 o                         
  -9   1   6         29.22         35.45         6.58 o                         
  -8   1   6         64.53         60.17         5.66 o                         
  -7   1   6          1.04          3.89         4.67 o                         
  -6   1   6        868.53        891.28         7.68 o                         
  -5   1   6        430.82        436.12         5.45 o                         
  -4   1   6          6.95         14.92         3.82 o                         
  -3   1   6        113.99         98.88         5.27 o                         
  -2   1   6       3321.43       3421.88        14.31 o                         
  -1   1   6        932.63        946.46         8.04 o                         
   0   1   6          1.50          0.00         5.52 o                         
   1   1   6          2.58          6.15         4.42 o                         
   2   1   6        462.03        492.71         5.46 o                         
   3   1   6         17.24         12.91         5.24 o                         
   4   1   6         25.78         25.64         5.98 o                         
   5   1   6         21.33         20.06         9.46 o                         
   6   1   6        129.46        115.53        12.43 o                         
   7   1   6          5.43          3.54        13.35 o                         
   8   1   6        187.31        210.77        15.85 o                         
   9   1   6          1.24          1.21        14.18 o                         
 -11   2   6         32.00         53.22         7.69 o                         
 -10   2   6          9.18          8.88         7.16 o                         
  -9   2   6        217.87        240.73         8.00 o                         
  -8   2   6        150.28        151.68         7.34 o                         
  -7   2   6         35.42         33.60         5.03 o                         
  -6   2   6          8.67          5.40         3.52 o                         
  -5   2   6        158.51        174.86         3.35 o                         
  -4   2   6        617.66        565.36        23.86 o                         
  -3   2   6        154.60        164.27         5.90 o                         
  -2   2   6         34.50          6.54         4.49 o                         
  -1   2   6       1902.19       2152.17        16.77 o                         
   0   2   6       4713.00       4774.07        12.80 o                         
   1   2   6        199.30        220.05         5.22 o                         
   2   2   6       5764.81       6125.01        29.11 o                         
   3   2   6         60.17         62.72         5.25 o                         
   4   2   6         97.65         76.07         8.09 o                         
   5   2   6          0.15          1.32         8.56 o                         
   6   2   6         55.28         45.30        11.90 o                         
   7   2   6         89.62        100.01        12.43 o                         
   8   2   6        416.31        450.25        25.57 o                         
   9   2   6          0.70          7.08        21.24 o                         
 -11   3   6          0.08          3.91         7.46 o                         
 -10   3   6          3.26          4.85         8.37 o                         
  -9   3   6         19.86         22.49         7.94 o                         
  -8   3   6          6.47          5.31         6.18 o                         
  -7   3   6        210.99        195.86         5.85 o                         
  -6   3   6         38.05         30.82         4.88 o                         
  -5   3   6          4.17          7.28         4.05 o                         
  -4   3   6       2618.06       2723.82        26.24 o                         
  -3   3   6       1160.47       1199.73         9.48 o                         
  -2   3   6        378.68        327.35         7.10 o                         
  -1   3   6          0.39          0.70         4.41 o                         
   0   3   6       8621.74       9312.26        67.37 o                         
   1   3   6        325.73        332.39         4.87 o                         
   2   3   6          1.34          0.00         3.63 o                         
   3   3   6          3.44          0.10         4.07 o                         
   4   3   6        427.18        381.36         9.91 o                         
   5   3   6        105.83        112.32         9.84 o                         
   6   3   6          5.11         11.90        12.51 o                         
   7   3   6          1.31          1.57        19.67 o                         
   8   3   6         61.62         58.29        15.29 o                         
   9   3   6          0.03          2.75        14.46 o                         
 -11   4   6          0.68          0.33         8.37 o                         
 -10   4   6          4.96          3.96         9.56 o                         
  -9   4   6         27.31         37.43         7.68 o                         
  -8   4   6         13.77         14.59         6.17 o                         
  -7   4   6        180.74        178.02         6.21 o                         
  -6   4   6         17.38         17.93         5.00 o                         
  -5   4   6        219.85        202.28         4.44 o                         
  -4   4   6       1168.41       1103.49        11.98 o                         
  -3   4   6        644.25        675.82         7.46 o                         
  -2   4   6       6301.62       6626.78        31.00 o                         
  -1   4   6         30.74         38.20         3.57 o                         
   0   4   6       2615.05       2679.81        36.81 o                         
   1   4   6        316.30        358.35         4.89 o                         
   2   4   6        913.37        934.85         6.93 o                         
   3   4   6         28.32         30.04         4.17 o                         
   4   4   6        765.93        787.59        23.39 o                         
   5   4   6         31.28         28.38         9.13 o                         
   6   4   6        712.77        759.84        13.83 o                         
   7   4   6          4.42          1.55        11.39 o                         
 -11   5   6          3.14          0.04         8.55 o                         
 -10   5   6         14.42         16.81         7.71 o                         
  -9   5   6        119.58        131.51         8.40 o                         
  -8   5   6        300.09        337.58         8.44 o                         
  -7   5   6          0.10          0.93         6.92 o                         
  -6   5   6        183.58        169.56         5.57 o                         
  -5   5   6        410.79        403.90         7.91 o                         
  -4   5   6        195.19        159.06         6.25 o                         
  -3   5   6       1518.13       1498.53         9.81 o                         
  -2   5   6        390.88        448.06         6.57 o                         
  -1   5   6        189.11        207.80         4.18 o                         
   0   5   6        161.43        131.38         6.84 o                         
   1   5   6         70.53         67.53         4.07 o                         
   2   5   6        257.67        277.42         9.83 o                         
   3   5   6         18.93         21.45         4.72 o                         
   4   5   6       1369.61       1458.15        19.27 o                         
   5   5   6         78.68         81.22         9.38 o                         
   6   5   6        376.31        375.31        11.98 o                         
   7   5   6         51.91         51.04        13.77 o                         
   8   5   6          9.17         19.73        13.32 o                         
   9   5   6          4.09          0.00        15.29 o                         
 -11   6   6         31.06         38.02         9.64 o                         
 -10   6   6         11.62         16.27         9.27 o                         
  -9   6   6        130.24        150.09         9.69 o                         
  -8   6   6          1.74          3.75         9.66 o                         
  -7   6   6        256.18        267.42         8.08 o                         
  -6   6   6          8.45         11.18         6.86 o                         
  -5   6   6        103.41         93.73         6.39 o                         
  -4   6   6       1029.00       1064.61         9.47 o                         
  -3   6   6        287.05        300.52         8.97 o                         
  -2   6   6       7045.12       7497.23        30.54 o                         
  -1   6   6         51.39         54.18         4.38 o                         
   0   6   6      10124.74      10639.67        54.50 o                         
   1   6   6        171.07        204.09         9.47 o                         
   2   6   6       1050.01       1011.44        80.63 o                         
   3   6   6        145.46        129.15        11.08 o                         
   4   6   6        843.04        809.03        34.61 o                         
   5   6   6         29.30         33.88         9.26 o                         
   6   6   6         28.21         44.55        10.18 o                         
   7   6   6          5.41          1.17        12.99 o                         
   8   6   6        116.65        148.96        19.27 o                         
   9   6   6         18.11         26.75        22.81 o                         
 -11   7   6          0.68         14.55         9.85 o                         
 -10   7   6        244.77        259.02        10.54 o                         
  -9   7   6         75.95         82.54         8.98 o                         
  -8   7   6         45.68         53.91         7.13 o                         
  -7   7   6          6.82          3.79         7.92 o                         
  -6   7   6         85.28         86.14         6.91 o                         
  -5   7   6         52.93         57.17         6.21 o                         
  -4   7   6        181.40        221.34         6.74 o                         
  -3   7   6        352.53        338.78         7.31 o                         
  -2   7   6         45.01         30.88         5.78 o                         
  -1   7   6       2943.01       3273.76        59.51 o                         
   0   7   6       3560.30       4165.56        68.53 o                         
   1   7   6          5.85          0.00         3.35 o                         
   2   7   6       1011.90       1165.95        24.87 o                         
   3   7   6         58.36         71.75        21.63 o                         
   4   7   6        842.83        802.96        84.17 o                         
   5   7   6         44.21         31.11        12.09 o                         
   6   7   6         21.52         22.67        10.43 o                         
   7   7   6          6.10          2.36        13.32 o                         
   9   7   6          6.98          7.87        24.39 o                         
 -11   8   6         19.73         29.05        12.86 o                         
 -10   8   6          1.95          3.93        19.67 o                         
  -9   8   6         72.46         93.70         8.30 o                         
  -8   8   6        383.87        422.09         9.41 o                         
  -7   8   6        280.41        322.42        13.46 o                         
  -6   8   6         17.35         13.00         6.91 o                         
  -5   8   6         74.70         67.93         8.35 o                         
  -4   8   6        167.33        169.55         7.16 o                         
  -3   8   6        165.50        179.39         6.93 o                         
  -2   8   6       3440.78       3485.03        45.30 o                         
  -1   8   6         93.97         94.94         4.64 o                         
   0   8   6       4904.03       5145.87        65.06 o                         
   1   8   6         18.34         16.26         4.66 o                         
   2   8   6       4266.07       4378.15        40.86 o                         
   3   8   6          0.47          0.00        15.73 o                         
   4   8   6          0.24          7.87        16.52 o                         
   6   8   6          0.54          0.35        13.87 o                         
   7   8   6          4.80          6.00        11.47 o                         
   8   8   6          5.27         19.77        14.73 o                         
   9   8   6         45.14         44.77        15.31 o                         
 -10   9   6         12.33         19.88        10.76 o                         
  -9   9   6         60.81         82.02         9.34 o                         
  -8   9   6        274.12        277.79        10.77 o                         
  -7   9   6        199.62        198.96        10.00 o                         
  -6   9   6         48.38         45.00         8.15 o                         
  -5   9   6         55.51         58.53         9.13 o                         
  -4   9   6        639.53        632.50        12.04 o                         
  -3   9   6         43.74         40.47         7.25 o                         
  -2   9   6        105.67        130.98         7.04 o                         
  -1   9   6        698.10        684.59        11.70 o                         
   0   9   6       1911.58       2105.16        23.29 o                         
   1   9   6        649.23        709.88        28.26 o                         
   2   9   6         10.50          0.00         6.46 o                         
   3   9   6        448.20        457.93        14.67 o                         
   4   9   6          0.52         14.95        16.52 o                         
   6   9   6       1187.97       1161.33        32.21 o                         
   7   9   6          0.16          2.40        11.28 o                         
   8   9   6        134.49        137.15        16.58 o                         
   9   9   6         28.61         39.97        19.67 o                         
 -10  10   6        113.37        111.74        10.57 o                         
  -9  10   6          8.98          6.17         9.60 o                         
  -8  10   6         63.37         49.83         9.26 o                         
  -7  10   6        435.00        470.97        14.24 o                         
  -6  10   6       1117.56       1118.77        13.64 o                         
  -5  10   6        141.29        122.60         9.91 o                         
  -4  10   6         12.02          9.04         7.50 o                         
  -3  10   6        971.12       1055.25        15.44 o                         
  -2  10   6       1505.69       1474.31        21.80 o                         
  -1  10   6        148.50        140.70         5.83 o                         
   0  10   6       1939.43       1916.50        13.63 o                         
   1  10   6        131.14        127.52         6.91 o                         
   2  10   6        174.80        146.05         8.28 o                         
   3  10   6          4.20          6.29        16.52 o                         
   4  10   6        768.84        758.91        16.96 o                         
   5  10   6          3.64          1.18        13.35 o                         
   6  10   6        180.74        171.72        14.99 o                         
   7  10   6         53.28         54.08        11.65 o                         
   8  10   6        359.10        340.81        25.96 o                         
 -10  11   6         35.85         28.28        10.31 o                         
  -9  11   6         90.25         84.50         9.56 o                         
  -8  11   6         10.63         11.01        15.73 o                         
  -7  11   6          9.97          5.92         9.93 o                         
  -6  11   6        779.33        830.74        20.67 o                         
  -5  11   6        226.19        230.76        13.41 o                         
  -4  11   6        363.60        352.32         9.64 o                         
  -3  11   6          2.17          3.04         8.15 o                         
  -2  11   6       1781.72       1786.33        13.43 o                         
  -1  11   6        217.39        204.74         7.18 o                         
   0  11   6        626.54        642.32        11.92 o                         
   1  11   6          5.67          6.07         7.14 o                         
   2  11   6       2251.49       2169.05        41.49 o                         
   3  11   6         91.22         77.46        18.49 o                         
   4  11   6        596.87        604.43        20.06 o                         
   5  11   6         13.96          8.86        12.51 o                         
   6  11   6        168.54        158.80        15.46 o                         
   7  11   6          9.70          9.38        13.62 o                         
   8  11   6        305.34        252.41        18.02 o                         
 -10  12   6         23.48         24.41        10.93 o                         
  -9  12   6          6.44          6.09        10.27 o                         
  -8  12   6         48.45         45.11         9.30 o                         
  -7  12   6        144.61        121.69        10.04 o                         
  -6  12   6        730.88        709.21        14.52 o                         
  -5  12   6        539.88        573.48        20.40 o                         
  -4  12   6       1179.61       1269.11        13.51 o                         
  -3  12   6        151.32        138.31         6.86 o                         
  -2  12   6        529.66        494.97         9.48 o                         
  -1  12   6        390.27        387.43        10.79 o                         
   0  12   6       1854.81       1802.16        25.19 o                         
   1  12   6          3.54          7.82         6.94 o                         
   2  12   6       2422.85       2484.76        58.21 o                         
   3  12   6         37.32         18.04        11.95 o                         
   4  12   6        724.44        705.28        18.36 o                         
   5  12   6         61.31         46.70        13.77 o                         
   6  12   6        583.85        570.70        19.14 o                         
   7  12   6          1.52          3.42        14.43 o                         
   8  12   6        129.66        122.37        18.88 o                         
  -9  13   6         10.71          9.41        10.33 o                         
  -8  13   6          4.00          3.13        10.96 o                         
  -7  13   6          2.27          5.19         9.94 o                         
  -6  13   6        171.28        129.41        11.18 o                         
  -5  13   6        113.83        102.79        10.75 o                         
  -4  13   6          8.02         11.58         9.75 o                         
  -3  13   6        834.91        839.90         9.41 o                         
  -2  13   6        257.59        244.99         9.16 o                         
  -1  13   6         30.98         20.96         9.33 o                         
   0  13   6        126.45        113.74         7.36 o                         
   1  13   6        162.03        160.56         8.32 o                         
   2  13   6        224.39        220.95         9.15 o                         
   3  13   6        135.63        134.65        13.77 o                         
   4  13   6         40.18         34.31        13.62 o                         
   5  13   6         41.77         48.58        14.67 o                         
   6  13   6          1.99          8.11        15.29 o                         
  -9  14   6         37.46         58.44        10.58 o                         
  -8  14   6          0.55         14.04        11.76 o                         
  -7  14   6         64.06         80.29        11.48 o                         
  -6  14   6         68.82         68.15        10.41 o                         
  -5  14   6         67.96         47.60         8.52 o                         
  -4  14   6         36.38         45.12         9.20 o                         
  -3  14   6         21.23         13.44         6.54 o                         
  -2  14   6       1621.87       1591.35        20.97 o                         
  -1  14   6        671.06        684.31        30.02 o                         
   0  14   6       4211.50       4354.15        35.06 o                         
   1  14   6        540.09        557.00        18.06 o                         
   2  14   6       1945.29       2083.19        36.97 o                         
   3  14   6          6.08          0.00        11.64 o                         
   4  14   6         19.83         15.20        11.87 o                         
   5  14   6         12.16         22.60        14.43 o                         
   6  14   6        188.18        200.15        16.96 o                         
   7  14   6         48.18         43.40        16.66 o                         
  -9  15   6          7.19         12.76        12.70 o                         
  -8  15   6         11.26          5.91        10.40 o                         
  -7  15   6         10.50          6.29        18.09 o                         
  -6  15   6          3.96         10.99        11.48 o                         
  -5  15   6         28.47         13.94         8.95 o                         
  -4  15   6         44.66         53.67         8.78 o                         
  -3  15   6        759.02        828.66        12.05 o                         
  -2  15   6       1322.66       1405.64        24.51 o                         
  -1  15   6        169.58        174.39        17.00 o                         
   0  15   6         96.93        104.04         7.73 o                         
   1  15   6        110.06        103.16         8.51 o                         
   2  15   6        376.71        368.11        23.19 o                         
   3  15   6         22.30         10.40        13.55 o                         
   4  15   6        252.31        241.57        15.23 o                         
   5  15   6         17.05         21.98        20.85 o                         
   6  15   6         31.63         33.53        14.95 o                         
   7  15   6          5.99          4.33        15.02 o                         
  -8  16   6          3.07          6.03        12.72 o                         
  -7  16   6          7.62         12.77        11.47 o                         
  -6  16   6        137.59        154.30        12.54 o                         
  -5  16   6         93.73        102.04        11.79 o                         
  -4  16   6        877.88        891.05        19.76 o                         
  -3  16   6          2.99          2.58         9.58 o                         
  -2  16   6       1066.62       1154.92        24.39 o                         
  -1  16   6          4.67          0.00        10.84 o                         
   0  16   6        392.73        397.70        11.47 o                         
   1  16   6         14.80          8.54         7.84 o                         
   2  16   6         20.58         11.89        10.88 o                         
   3  16   6         45.05         39.09        12.76 o                         
   4  16   6        396.44        432.58        21.24 o                         
   5  16   6          1.65          0.79        21.24 o                         
   6  16   6          7.25         18.11        14.73 o                         
  -8  17   6         29.12         38.08        12.15 o                         
  -7  17   6          6.05          4.83        11.16 o                         
  -6  17   6         42.78         46.88        11.22 o                         
  -5  17   6        302.60        262.54        18.88 o                         
  -4  17   6          0.96          0.00        12.20 o                         
  -3  17   6          0.88          5.71        13.06 o                         
  -2  17   6        882.88        929.73        12.29 o                         
  -1  17   6        151.79        157.34        11.58 o                         
   0  17   6         68.54         68.90         8.72 o                         
   1  17   6          3.49          4.60        10.41 o                         
   2  17   6        138.69        132.07        11.24 o                         
   3  17   6          2.05          6.60        13.62 o                         
   4  17   6        351.04        383.52        16.69 o                         
   5  17   6          3.09          7.27        15.29 o                         
   6  17   6          0.51          7.46        16.10 o                         
  -7  18   6          5.30          6.94        13.62 o                         
  -6  18   6         22.83         13.07        14.33 o                         
  -5  18   6          0.67          0.00        14.73 o                         
  -4  18   6         95.61        109.52        11.46 o                         
  -3  18   6        209.95        214.23        11.60 o                         
  -2  18   6         16.92         18.20         8.36 o                         
  -1  18   6        678.61        742.16        16.24 o                         
   0  18   6         12.80         13.34         8.98 o                         
   1  18   6         59.81         57.49         7.60 o                         
   2  18   6        325.38        328.79        13.39 o                         
   3  18   6         15.74         29.05        14.43 o                         
   4  18   6         15.65         16.64        14.33 o                         
   5  18   6         95.02         95.08        16.10 o                         
  -5  19   6          4.91          0.61        14.74 o                         
  -4  19   6        112.02        121.21        11.76 o                         
  -3  19   6         53.90         64.09        10.62 o                         
  -2  19   6        465.57        456.25        13.74 o                         
  -1  19   6          1.16          9.69         9.48 o                         
   0  19   6        270.51        260.60        10.27 o                         
   1  19   6          5.35          6.04         9.48 o                         
   2  19   6          1.93          7.27        13.55 o                         
   3  19   6          6.35          0.00        18.88 o                         
   4  19   6         17.37         33.47        15.29 o                         
  -5  20   6          1.41          0.00        23.60 o                         
  -4  20   6         13.13          9.87        13.98 o                         
  -3  20   6         88.21         95.19        11.66 o                         
  -2  20   6         45.96         57.97         9.40 o                         
  -1  20   6          4.14          3.75         8.70 o                         
   0  20   6          0.62          0.00        13.22 o                         
   1  20   6         36.55         19.93         9.05 o                         
   2  20   6         84.48         97.45        10.40 o                         
   3  20   6         59.68         52.66        16.91 o                         
   4  20   6        529.61        625.01        20.58 o                         
  -4  21   6         77.95         92.41        14.18 o                         
  -3  21   6          3.79          9.44        20.45 o                         
  -2  21   6          0.04          5.77        12.29 o                         
  -1  21   6          0.44         10.01        13.98 o                         
   0  21   6          3.85         22.60         9.48 o                         
   1  21   6          3.90          5.92        10.60 o                         
   2  21   6          3.61          2.36        21.24 o                         
  -3  22   6          9.97         21.87        12.20 o                         
  -2  22   6          0.77          7.87        23.60 o                         
  -1  22   6         11.56         23.75         9.63 o                         
   0  22   6        142.78        156.24         9.70 o                         
   1  22   6          0.19          0.00        18.09 o                         
 -11   1   7         28.71         32.24         9.06 o                         
 -10   1   7          0.00          8.11         8.50 o                         
  -9   1   7          1.39          1.09        12.20 o                         
  -8   1   7          0.36          1.23         6.30 o                         
  -7   1   7         68.77         60.50         5.52 o                         
  -6   1   7        460.76        470.12         9.21 o                         
  -5   1   7         54.67         56.53         4.53 o                         
  -4   1   7         58.58         56.17         6.26 o                         
  -3   1   7          0.41          0.79        10.23 o                         
  -2   1   7        243.67        271.93         6.78 o                         
  -1   1   7         23.45         20.88         5.68 o                         
   0   1   7        343.35        359.77         5.62 o                         
   1   1   7        756.70        813.54         7.61 o                         
   2   1   7       1119.79       1230.59         9.07 o                         
   3   1   7         68.35         68.41         6.18 o                         
   4   1   7         10.87         19.65         6.23 o                         
   6   1   7        252.47        256.00        14.73 o                         
   7   1   7          0.09          5.15        13.62 o                         
   8   1   7         34.14         30.08        14.11 o                         
   9   1   7          6.77          4.47        15.85 o                         
 -11   2   7         39.11         38.16         8.83 o                         
 -10   2   7          0.31          3.35         9.66 o                         
  -9   2   7         63.73         63.69         8.45 o                         
  -8   2   7        197.92        204.71         8.87 o                         
  -7   2   7         18.06         14.99         5.09 o                         
  -6   2   7        170.07        183.07         8.67 o                         
  -5   2   7         87.83         98.20         6.70 o                         
  -4   2   7       1327.87       1405.90        19.50 o                         
  -3   2   7        645.35        654.87         8.15 o                         
  -2   2   7       4572.77       5001.54        21.46 o                         
  -1   2   7        452.68        487.72         6.00 o                         
   0   2   7       1867.12       2082.67         9.95 o                         
   1   2   7         15.87         17.98         4.01 o                         
   2   2   7        694.36        792.25         7.19 o                         
   3   2   7         15.91         12.13         5.55 o                         
   4   2   7         53.64         52.65         7.84 o                         
   5   2   7         36.96         28.04         8.64 o                         
   6   2   7        186.07        162.20        12.99 o                         
   7   2   7         10.12         18.88        20.45 o                         
   8   2   7          4.63          3.15        20.45 o                         
   9   2   7          4.76         11.01        13.62 o                         
 -11   3   7          1.20          9.20         9.68 o                         
 -10   3   7          0.14          0.81         9.36 o                         
  -9   3   7         27.97         23.56         8.14 o                         
  -8   3   7         36.33         25.07         6.34 o                         
  -7   3   7          1.87          4.04         6.01 o                         
  -6   3   7         45.49         42.62         4.96 o                         
  -5   3   7         72.44         74.95         7.09 o                         
  -4   3   7        121.77        167.65         6.69 o                         
  -3   3   7          0.80          1.01         7.55 o                         
  -2   3   7          3.17          4.81         4.09 o                         
  -1   3   7        604.71        694.41         6.31 o                         
   0   3   7       2911.31       3335.11        19.16 o                         
   1   3   7          1.10          0.96         4.13 o                         
   2   3   7         17.31          9.27         4.10 o                         
   3   3   7          3.60          1.91         3.89 o                         
   4   3   7         80.97         61.13         8.67 o                         
   5   3   7         12.85         10.40         9.01 o                         
   6   3   7        286.22        278.37        14.43 o                         
   7   3   7         21.02         20.85        14.46 o                         
   8   3   7          8.50          5.54        14.18 o                         
   9   3   7          0.05          3.07        14.55 o                         
 -11   4   7          7.70          8.48         8.78 o                         
 -10   4   7        105.65        101.57         9.36 o                         
  -9   4   7         18.17         19.09         8.51 o                         
  -8   4   7        163.67        150.70         6.87 o                         
  -7   4   7         79.54         75.51         6.39 o                         
  -6   4   7          4.13          6.59         8.01 o                         
  -5   4   7        475.57        467.68         8.97 o                         
  -4   4   7        452.22        472.70         7.52 o                         
  -3   4   7       1527.80       1725.72        35.31 o                         
  -2   4   7        584.34        674.25         8.55 o                         
  -1   4   7        156.87        162.50         5.34 o                         
   0   4   7         25.76         31.97         5.06 o                         
   1   4   7         52.29         54.10         4.16 o                         
   2   4   7        594.05        607.06         6.06 o                         
   3   4   7          1.18          1.09         5.75 o                         
   4   4   7        472.01        472.97        11.42 o                         
   5   4   7          0.22          6.29         8.67 o                         
   7   4   7          3.65          6.92        13.21 o                         
   8   4   7         67.33         64.59        15.46 o                         
   9   4   7          0.01          0.79        23.60 o                         
 -11   5   7          0.01          3.31        10.27 o                         
 -10   5   7         41.76         35.94         8.82 o                         
  -9   5   7         80.64         89.25         7.33 o                         
  -8   5   7        235.21        244.31         7.94 o                         
  -7   5   7        502.13        504.99        12.11 o                         
  -6   5   7          3.39          2.03         6.11 o                         
  -5   5   7         69.05         77.17         7.29 o                         
  -4   5   7        133.07        131.05         6.53 o                         
  -3   5   7        162.08        184.95         6.14 o                         
  -2   5   7       2488.32       2959.58        45.76 o                         
  -1   5   7        487.60        533.38         6.74 o                         
   0   5   7          2.23          2.63         5.15 o                         
   1   5   7        402.08        444.99         9.99 o                         
   2   5   7        728.52        783.41        10.22 o                         
   3   5   7         29.88         20.34         7.07 o                         
   4   5   7        152.06        121.80        11.52 o                         
   5   5   7        115.64        101.30        10.02 o                         
   6   5   7        137.08        117.51        11.22 o                         
   7   5   7         47.84         49.63        13.21 o                         
   8   5   7          3.92          4.72        18.88 o                         
   9   5   7         21.56         18.09        15.02 o                         
 -11   6   7          0.88          5.58        10.21 o                         
 -10   6   7        232.74        231.48         9.81 o                         
  -9   6   7         19.69         25.69         7.44 o                         
  -8   6   7          3.31          8.34         7.01 o                         
  -7   6   7         40.74         29.07         7.02 o                         
  -6   6   7        349.52        333.88         8.03 o                         
  -5   6   7        119.15        109.38         7.58 o                         
  -4   6   7         15.20         12.29         5.63 o                         
  -3   6   7         68.39         62.39         5.54 o                         
  -2   6   7         28.49         27.81         5.56 o                         
  -1   6   7         10.72          4.51         4.69 o                         
   0   6   7       1602.41       1709.91        19.84 o                         
   1   6   7         58.50         58.53         4.64 o                         
   2   6   7        108.70        102.82         7.14 o                         
   3   6   7         79.99         63.17         6.01 o                         
   4   6   7        120.43        130.53        11.80 o                         
   5   6   7          3.25          6.46        11.72 o                         
   6   6   7        113.23        107.87        10.72 o                         
   7   6   7         30.63         23.55        13.55 o                         
   8   6   7         43.36         62.24        15.29 o                         
 -11   7   7          4.87          9.11         9.22 o                         
 -10   7   7          5.57          8.77         8.32 o                         
  -9   7   7        216.41        204.66         8.66 o                         
  -8   7   7        560.29        610.05        10.33 o                         
  -7   7   7         66.13         78.75         7.60 o                         
  -6   7   7        451.41        440.52        20.89 o                         
  -5   7   7        602.67        609.52        20.44 o                         
  -4   7   7        410.14        457.14         8.58 o                         
  -3   7   7          1.13          0.00         6.95 o                         
  -2   7   7       1589.62       1685.04        12.12 o                         
  -1   7   7        493.16        519.25         9.92 o                         
   0   7   7         60.19         63.24         4.31 o                         
   1   7   7         17.25         11.30         3.97 o                         
   2   7   7        265.03        274.04        10.13 o                         
   3   7   7          3.19         16.91        10.57 o                         
   4   7   7        185.02        184.67        12.20 o                         
   5   7   7          0.52          5.16        12.76 o                         
   6   7   7        311.98        259.31        15.32 o                         
   7   7   7         65.44         56.20        10.88 o                         
   8   7   7          0.12          0.00        15.55 o                         
 -10   8   7          5.55         10.61         8.01 o                         
  -9   8   7          5.67         10.82         7.76 o                         
  -8   8   7         70.28         44.56         7.88 o                         
  -7   8   7        267.17        260.65         9.64 o                         
  -6   8   7         94.09         97.97         8.45 o                         
  -5   8   7        304.34        284.24        10.22 o                         
  -4   8   7        680.37        660.89         9.93 o                         
  -3   8   7         67.44         67.44         6.95 o                         
  -2   8   7        899.55        933.58        10.56 o                         
  -1   8   7        312.64        335.64         6.11 o                         
   0   8   7       1386.06       1412.08        15.32 o                         
   1   8   7        157.28        162.25         5.29 o                         
   2   8   7        135.69        132.61         7.04 o                         
   3   8   7          5.02          4.79         8.20 o                         
   4   8   7       1866.75       1970.61        32.25 o                         
   6   8   7          3.82          5.51        15.73 o                         
   7   8   7          5.63          0.00        22.03 o                         
   8   8   7         11.89         17.01        16.02 o                         
 -10   9   7          0.49          2.72        11.32 o                         
  -9   9   7         90.26         92.84         9.17 o                         
  -8   9   7         76.82         90.83         9.67 o                         
  -7   9   7        117.19        103.39         9.10 o                         
  -6   9   7        116.62        123.27        10.21 o                         
  -5   9   7         91.08         79.45         8.50 o                         
  -4   9   7        372.75        383.30         9.33 o                         
  -3   9   7        116.47        103.66         7.79 o                         
  -2   9   7         51.72         53.73         6.99 o                         
  -1   9   7          1.16          1.27         5.85 o                         
   0   9   7       1047.17       1144.12        14.03 o                         
   1   9   7        164.99        156.78         6.65 o                         
   2   9   7        781.43        788.71        13.24 o                         
   3   9   7        170.88        150.88        13.32 o                         
   4   9   7        160.62        136.45        13.21 o                         
   5   9   7         61.98         40.46        12.20 o                         
   6   9   7         21.26         29.39        11.20 o                         
   7   9   7         31.70         38.26        12.20 o                         
   8   9   7        320.72        301.58        17.46 o                         
 -10  10   7         26.95         34.44         9.67 o                         
  -9  10   7         38.58         40.66         9.91 o                         
  -8  10   7          9.38         14.63         9.93 o                         
  -7  10   7         27.27         16.23         8.67 o                         
  -6  10   7         13.10          4.33        11.68 o                         
  -5  10   7          4.07          1.96        11.72 o                         
  -4  10   7        152.58        145.95         8.92 o                         
  -3  10   7        358.44        372.37         9.06 o                         
  -2  10   7        403.32        417.84        10.51 o                         
  -1  10   7        191.97        202.98         6.37 o                         
   0  10   7         71.68         89.28         6.06 o                         
   1  10   7         64.30         62.33         8.00 o                         
   2  10   7       3867.31       4064.69        28.22 o                         
   3  10   7        115.84        102.74        13.77 o                         
   4  10   7        363.55        370.28        15.23 o                         
   5  10   7         21.66         12.51        14.18 o                         
   6  10   7        213.71        183.14        12.54 o                         
   7  10   7          8.02          9.78        14.18 o                         
   8  10   7        101.47        112.50        18.02 o                         
 -10  11   7          0.00         16.52        18.09 o                         
  -9  11   7          5.07         12.54        13.04 o                         
  -8  11   7        131.88        132.36        10.06 o                         
  -7  11   7         38.85         38.23        10.85 o                         
  -6  11   7        145.39        143.89        10.87 o                         
  -5  11   7        247.97        255.45         9.68 o                         
  -4  11   7        894.84        904.75        17.74 o                         
  -3  11   7        186.83        181.58         8.38 o                         
  -2  11   7          0.21          1.34         6.83 o                         
  -1  11   7        133.97        119.29         6.21 o                         
   0  11   7          5.03          1.64         5.69 o                         
   1  11   7         10.80         14.63         8.12 o                         
   2  11   7        805.29        830.88        28.41 o                         
   3  11   7         66.71         68.30        12.20 o                         
   5  11   7          8.58          7.87        18.88 o                         
   6  11   7        172.82        143.91        14.99 o                         
   7  11   7          6.07         16.30        11.22 o                         
   8  11   7        180.23        177.54        18.26 o                         
  -9  12   7         73.15         74.74        10.83 o                         
  -8  12   7          5.04         13.72        12.85 o                         
  -7  12   7        101.94         88.36        10.55 o                         
  -6  12   7        161.41        145.26        10.84 o                         
  -5  12   7        185.98        200.10        11.61 o                         
  -4  12   7        227.49        243.45         9.51 o                         
  -3  12   7        451.49        433.27        10.37 o                         
  -2  12   7         70.76         66.88         7.57 o                         
  -1  12   7         18.28         14.95         5.92 o                         
   0  12   7        592.60        653.39        19.98 o                         
   1  12   7        867.11        890.98        12.39 o                         
   2  12   7        180.34        168.53        13.98 o                         
   3  12   7          2.64          0.00        17.31 o                         
   4  12   7        146.77        127.48        14.46 o                         
   5  12   7          5.21          3.15        18.09 o                         
   6  12   7        345.86        374.89        24.78 o                         
   7  12   7          0.04          1.93        11.54 o                         
  -9  13   7          4.60         12.19        10.72 o                         
  -8  13   7         64.96         65.68        11.58 o                         
  -7  13   7          0.11          2.36        14.11 o                         
  -6  13   7        161.72        174.95        14.91 o                         
  -5  13   7        377.57        370.63        15.93 o                         
  -4  13   7        350.43        355.70        10.45 o                         
  -3  13   7         13.80         12.81         8.14 o                         
  -2  13   7        299.98        311.40         9.50 o                         
  -1  13   7        107.05        118.65        10.18 o                         
   0  13   7        195.48        178.37         7.78 o                         
   1  13   7         68.72         59.03         7.56 o                         
   2  13   7        225.79        191.08        13.77 o                         
   3  13   7         44.18         41.63        13.21 o                         
   4  13   7        625.87        631.99        17.52 o                         
   5  13   7          2.10         11.01        20.45 o                         
   6  13   7        490.02        443.68        29.50 o                         
   7  13   7          7.08          0.00        13.87 o                         
  -9  14   7        117.76        136.63        11.38 o                         
  -8  14   7         17.08         26.37        11.50 o                         
  -7  14   7          6.53          3.37        10.87 o                         
  -6  14   7         22.94          8.90        10.42 o                         
  -5  14   7        133.34        120.78         9.81 o                         
  -4  14   7        724.92        651.55        14.37 o                         
  -3  14   7         78.52         64.59         8.62 o                         
  -2  14   7        362.83        340.91         9.58 o                         
  -1  14   7          0.39          0.79        15.73 o                         
   0  14   7        573.31        539.40        14.45 o                         
   1  14   7        108.17        101.56         7.90 o                         
   2  14   7        288.17        310.68        14.18 o                         
   3  14   7        344.03        346.03        15.29 o                         
   4  14   7          0.71          0.00        13.32 o                         
   5  14   7         65.13         66.66        14.33 o                         
   6  14   7         75.30         84.84        15.55 o                         
   7  14   7          2.37          0.00        24.39 o                         
  -8  15   7         15.66         22.22        11.69 o                         
  -7  15   7          0.15          4.30        14.43 o                         
  -6  15   7          0.08          6.10        13.32 o                         
  -5  15   7        256.39        256.59        10.56 o                         
  -4  15   7        236.44        256.11        10.47 o                         
  -3  15   7        620.12        642.74        11.75 o                         
  -2  15   7         57.26         46.17         9.36 o                         
  -1  15   7         41.24         40.18        13.52 o                         
   0  15   7        653.04        694.55        16.20 o                         
   1  15   7          0.14          2.65        11.90 o                         
   2  15   7         11.24          5.09        12.43 o                         
   3  15   7         63.25         65.28        13.77 o                         
   4  15   7         65.47         72.19        14.73 o                         
   5  15   7        102.97        112.47        14.90 o                         
   6  15   7          1.04          6.74        14.73 o                         
  -8  16   7        118.27        144.75        13.91 o                         
  -7  16   7         17.41         24.10        12.20 o                         
  -6  16   7         63.12         46.63        11.92 o                         
  -5  16   7         67.79         67.33         9.98 o                         
  -4  16   7        553.24        599.19        11.88 o                         
  -3  16   7        191.04        168.08        11.56 o                         
  -2  16   7         26.29         19.89         9.83 o                         
  -1  16   7        178.49        159.99        11.04 o                         
   0  16   7        852.34        905.78        18.05 o                         
   1  16   7          1.95          0.90         9.18 o                         
   2  16   7        127.75        111.75        13.98 o                         
   3  16   7        143.74        150.98        14.67 o                         
   4  16   7        643.96        736.94        19.74 o                         
   5  16   7         71.13         38.14        14.99 o                         
   6  16   7          4.52         17.31        16.13 o                         
  -7  17   7          0.92          1.98        14.99 o                         
  -6  17   7          4.12          7.33        13.04 o                         
  -5  17   7         60.77         57.09         9.16 o                         
  -4  17   7        224.67        225.09        15.55 o                         
  -3  17   7         21.06         25.17         9.99 o                         
  -2  17   7       2440.66       2325.57        55.85 o                         
  -1  17   7          9.73         10.80        10.96 o                         
   0  17   7        323.96        334.85        11.33 o                         
   1  17   7        174.23        152.19         8.57 o                         
   2  17   7          2.32          1.77        13.42 o                         
   3  17   7         36.53         27.22        14.95 o                         
   4  17   7         46.71         48.77        14.99 o                         
   5  17   7         18.70         15.78        15.29 o                         
  -7  18   7         33.40         46.11        11.95 o                         
  -6  18   7         27.06         19.75        11.18 o                         
  -5  18   7        207.48        217.68        12.95 o                         
  -4  18   7         18.19          7.47        14.46 o                         
  -3  18   7         61.81         61.45        11.28 o                         
  -2  18   7          3.12         17.43        10.32 o                         
  -1  18   7        369.65        389.19        11.47 o                         
   0  18   7          1.92          0.36         8.86 o                         
   1  18   7         21.39         23.01         8.21 o                         
   2  18   7        180.92        198.13        13.03 o                         
   3  18   7         51.11         64.15        14.33 o                         
   4  18   7         78.53        106.24        15.85 o                         
  -6  19   7        130.35        135.29        22.03 o                         
  -5  19   7          3.30         13.53        11.22 o                         
  -4  19   7         65.94         81.63        11.50 o                         
  -3  19   7          2.94          4.07        10.41 o                         
  -2  19   7         88.90         83.83        11.05 o                         
  -1  19   7          2.17          7.32         9.34 o                         
   0  19   7        156.56        184.81        10.91 o                         
   1  19   7        158.22        148.51        12.77 o                         
   2  19   7         66.00         57.99        11.80 o                         
   3  19   7          1.49          0.00        14.33 o                         
   4  19   7        176.21        213.64        18.02 o                         
  -5  20   7          4.46          9.44        14.90 o                         
  -4  20   7         39.56         37.82        10.84 o                         
  -3  20   7        204.82        226.12        14.17 o                         
  -2  20   7         12.10         12.46        10.92 o                         
  -1  20   7         17.82         11.63        10.41 o                         
   0  20   7        108.10         84.55         9.84 o                         
   1  20   7          4.00         11.80        19.67 o                         
   2  20   7         38.40         51.95        12.11 o                         
   3  20   7          0.63         13.37        20.45 o                         
  -4  21   7         99.21        138.37        17.77 o                         
  -3  21   7          0.96          0.00        13.79 o                         
  -2  21   7         10.55         20.70        10.25 o                         
  -1  21   7          1.02          0.00        14.99 o                         
   0  21   7         11.59          2.20         9.73 o                         
   1  21   7          1.45          4.40        14.18 o                         
 -11   0   8          5.70         10.71        12.65 o                         
 -10   0   8         90.50         86.77        12.76 o                         
  -9   0   8         39.86         22.47        12.47 o                         
  -8   0   8         26.15          6.29        18.09 o                         
  -7   0   8       1097.41       1098.06        31.47 o                         
  -6   0   8        132.19        115.32         7.74 o                         
  -5   0   8        389.63        390.97        19.67 o                         
  -4   0   8       1911.81       1977.69        29.11 o                         
  -3   0   8       1958.56       2162.22        19.74 o                         
  -2   0   8       1782.77       1970.80        19.67 o                         
  -1   0   8       1624.86       1618.72        38.94 o                         
   0   0   8          0.07          3.93        11.80 o                         
   1   0   8       1059.76       1162.77        25.79 o                         
   3   0   8        406.90        410.23        20.45 o                         
   4   0   8        457.68        502.04        25.96 o                         
   5   0   8         76.93         60.57        17.31 o                         
   6   0   8         18.51          4.72        18.88 o                         
   7   0   8          0.40          6.29        16.52 o                         
   8   0   8        121.40         90.47        21.24 o                         
 -11   1   8         25.53         24.85         9.03 o                         
 -10   1   8          3.60          1.43        12.09 o                         
  -9   1   8          5.88          5.34         9.38 o                         
  -8   1   8         39.87         32.64        11.31 o                         
  -7   1   8         97.22        101.10         8.45 o                         
  -6   1   8          0.08          4.77         7.67 o                         
  -5   1   8         20.74          9.16         6.76 o                         
  -4   1   8       1028.35       1044.38        15.79 o                         
  -3   1   8          7.94          5.90         6.46 o                         
  -2   1   8       2662.40       2742.19        14.15 o                         
  -1   1   8          8.10          5.39         5.60 o                         
   0   1   8       7651.15       7998.40        42.19 o                         
   1   1   8          2.20          0.66         6.94 o                         
   2   1   8       5794.42       5949.75        42.15 o                         
   3   1   8         50.31         50.19         6.35 o                         
   4   1   8       1216.77       1237.45        11.70 o                         
   5   1   8          1.79          0.00        14.95 o                         
   6   1   8         17.07         12.95        12.43 o                         
   7   1   8         56.54         57.80        17.70 o                         
   8   1   8         89.60         92.42        15.79 o                         
 -11   2   8          0.00          8.93        10.82 o                         
 -10   2   8         71.86         59.72        10.27 o                         
  -9   2   8        274.29        266.05        12.38 o                         
  -8   2   8         44.06         28.44         8.06 o                         
  -7   2   8          5.65          6.33         9.88 o                         
  -6   2   8       1890.09       2029.55        38.74 o                         
  -5   2   8       2089.63       2172.98        50.48 o                         
  -4   2   8        107.14        113.40         6.22 o                         
  -3   2   8         24.38         17.08         7.17 o                         
  -2   2   8         86.26         84.81         6.13 o                         
  -1   2   8       1168.02       1214.29         8.49 o                         
   0   2   8       2319.24       2564.95        17.43 o                         
   1   2   8         80.82         67.68         4.45 o                         
   2   2   8        205.69        186.52         8.86 o                         
   3   2   8         12.66          7.09         6.09 o                         
   4   2   8          6.57          6.92         9.63 o                         
   5   2   8         30.90         29.51         8.88 o                         
   6   2   8         64.93         74.34        13.87 o                         
   7   2   8          0.11         18.09        20.45 o                         
   8   2   8        127.85        138.94        15.46 o                         
 -11   3   8          0.02          9.80        13.21 o                         
 -10   3   8         77.88         67.64        11.01 o                         
  -9   3   8         70.81         68.28         8.53 o                         
  -8   3   8         78.45         72.98         8.18 o                         
  -7   3   8        133.94        158.51         7.08 o                         
  -6   3   8        673.21        674.09        11.06 o                         
  -5   3   8        665.95        685.01        13.49 o                         
  -4   3   8       1438.58       1435.23        12.25 o                         
  -3   3   8        210.61        206.09         7.27 o                         
  -2   3   8       1399.45       1425.94         9.35 o                         
  -1   3   8        742.89        792.95         8.18 o                         
   0   3   8        758.43        632.62         7.01 o                         
   1   3   8        110.74        111.42         5.11 o                         
   2   3   8        963.96        992.57        14.53 o                         
   3   3   8          6.96          5.21         4.86 o                         
   4   3   8        586.08        614.64        12.14 o                         
   5   3   8         37.32         24.12         9.37 o                         
   6   3   8        440.43        462.07        13.20 o                         
   7   3   8          3.83          6.29        17.31 o                         
   8   3   8         45.37         26.76        15.85 o                         
 -11   4   8        125.99        124.13        11.87 o                         
 -10   4   8         11.57         16.52        10.70 o                         
  -9   4   8        238.23        230.12         9.72 o                         
  -8   4   8        462.99        522.08         9.12 o                         
  -7   4   8        877.51        936.71        16.66 o                         
  -6   4   8         49.04         36.02         7.53 o                         
  -5   4   8        744.94        742.82        10.96 o                         
  -4   4   8       1072.15       1089.34        11.21 o                         
  -3   4   8       1284.79       1292.01        22.25 o                         
  -2   4   8        288.02        300.57         5.23 o                         
  -1   4   8         25.70         21.67         4.39 o                         
   0   4   8         39.65         46.53         5.50 o                         
   1   4   8         91.38         76.89         5.01 o                         
   2   4   8       1090.73       1128.66         7.44 o                         
   3   4   8          1.62          0.00         6.26 o                         
   4   4   8        557.70        543.71        12.34 o                         
   5   4   8          2.36          1.18        12.79 o                         
   6   4   8          4.62          9.06        13.06 o                         
   7   4   8         12.75          8.42        14.11 o                         
   8   4   8          2.55          2.36        21.24 o                         
 -11   5   8         78.40         75.07        11.62 o                         
 -10   5   8          0.21          0.00         9.52 o                         
  -9   5   8          7.62         10.69         8.98 o                         
  -8   5   8        549.93        608.58        10.57 o                         
  -7   5   8          3.29          4.11         6.28 o                         
  -6   5   8       1139.94       1176.47        17.15 o                         
  -5   5   8         29.73         19.67         6.65 o                         
  -4   5   8         26.16         20.68         6.43 o                         
  -3   5   8        180.07        198.66         6.90 o                         
  -2   5   8       1574.13       1530.51        11.64 o                         
  -1   5   8          0.65          0.00         4.91 o                         
   0   5   8        969.32        940.70         7.45 o                         
   1   5   8         28.97         24.84         3.54 o                         
   2   5   8       1323.73       1273.82        15.61 o                         
   3   5   8          1.82          0.00        14.95 o                         
   4   5   8        354.75        382.43        11.01 o                         
   5   5   8         37.26         35.49         9.47 o                         
   6   5   8         39.02         18.42         9.81 o                         
   7   5   8          1.16          3.18        14.73 o                         
   8   5   8         25.96         32.58        16.10 o                         
 -11   6   8         12.52         18.64        10.67 o                         
 -10   6   8        119.79        119.44        10.08 o                         
  -9   6   8         62.31         68.56         8.29 o                         
  -8   6   8         44.97         39.29         7.36 o                         
  -7   6   8       1048.28       1155.03        27.12 o                         
  -6   6   8        187.95        204.03         9.99 o                         
  -5   6   8         59.30         49.68         7.26 o                         
  -4   6   8          8.35          7.95         6.43 o                         
  -3   6   8         90.51         75.15         6.25 o                         
  -2   6   8       1419.35       1511.74        15.48 o                         
  -1   6   8       1090.50       1155.77         8.75 o                         
   0   6   8        459.73        478.25         7.72 o                         
   1   6   8        324.47        320.49         5.39 o                         
   2   6   8        375.66        348.79         7.17 o                         
   3   6   8        114.01        107.23        11.64 o                         
   4   6   8        373.03        389.83        13.87 o                         
   5   6   8          0.23          4.72        17.31 o                         
   6   6   8        182.61        167.16        15.67 o                         
   7   6   8          2.71         21.24        20.45 o                         
   8   6   8         11.77          2.40        15.85 o                         
 -10   7   8          8.42         10.28         9.28 o                         
  -9   7   8         66.61         59.09         7.98 o                         
  -8   7   8        200.16        184.93         8.19 o                         
  -7   7   8         53.54         52.37         8.35 o                         
  -6   7   8        707.75        784.54        13.56 o                         
  -5   7   8        164.77        154.55         7.74 o                         
  -4   7   8        782.34        774.58         9.96 o                         
  -3   7   8         33.39         28.78         6.14 o                         
  -2   7   8        122.99         84.32         6.94 o                         
  -1   7   8        294.73        327.04         7.38 o                         
   0   7   8       1830.90       1845.41        19.53 o                         
   1   7   8          5.43          4.05         4.53 o                         
   2   7   8       1532.46       1509.48        11.94 o                         
   3   7   8          4.48          6.87         7.89 o                         
   4   7   8        432.73        429.05        14.73 o                         
   5   7   8         59.67         58.84        10.70 o                         
   6   7   8        698.70        762.79        17.18 o                         
   7   7   8          7.25          0.00        15.29 o                         
   8   7   8          4.48          3.46        14.18 o                         
 -10   8   8          8.97          8.49         8.73 o                         
  -9   8   8          5.69          4.97        12.50 o                         
  -8   8   8        243.56        212.05         8.94 o                         
  -7   8   8        280.23        244.55        10.22 o                         
  -6   8   8        635.53        670.93        17.03 o                         
  -5   8   8       1420.87       1480.32        19.53 o                         
  -4   8   8         26.00         12.13         7.73 o                         
  -3   8   8        706.36        699.92        11.92 o                         
  -2   8   8       1207.70       1232.15         8.75 o                         
  -1   8   8        270.28        299.40         6.42 o                         
   0   8   8         64.66         62.65         5.97 o                         
   1   8   8        124.56        113.03         5.72 o                         
   2   8   8          5.21         14.62         7.58 o                         
   3   8   8        269.44        281.79        13.62 o                         
   4   8   8       1010.20       1061.04        18.36 o                         
   5   8   8          0.71          0.00        11.39 o                         
   6   8   8         17.42          9.39        10.94 o                         
   7   8   8         23.52         23.46        14.11 o                         
   8   8   8         44.30         35.44        15.79 o                         
 -10   9   8         18.96         10.91        11.63 o                         
  -9   9   8        143.86        160.42        10.15 o                         
  -8   9   8         22.34          7.07         7.85 o                         
  -7   9   8        235.84        211.35        11.46 o                         
  -6   9   8        360.28        334.34        12.07 o                         
  -5   9   8        624.74        696.71        11.66 o                         
  -4   9   8       1319.58       1396.70        13.34 o                         
  -3   9   8         30.61         26.91         7.12 o                         
  -2   9   8        259.53        221.85         8.13 o                         
  -1   9   8        139.46        141.26         7.36 o                         
   0   9   8        338.90        322.98        10.12 o                         
   1   9   8         11.82         10.95         5.36 o                         
   2   9   8        894.94        886.23        17.36 o                         
   3   9   8        172.23        179.35        13.35 o                         
   4   9   8       1535.31       1582.60        22.25 o                         
   5   9   8          2.70          2.36        18.09 o                         
   6   9   8         87.90         92.97        11.50 o                         
   7   9   8         62.02         68.06        11.89 o                         
 -10  10   8         40.73         41.62        10.19 o                         
  -9  10   8         31.14         18.93         9.18 o                         
  -8  10   8         11.90          6.86        10.51 o                         
  -7  10   8        168.63        168.64        15.69 o                         
  -6  10   8          4.44          7.18        11.08 o                         
  -5  10   8         10.63         11.21         9.30 o                         
  -4  10   8         47.87         40.11         8.12 o                         
  -3  10   8         11.06          4.00         7.46 o                         
  -2  10   8        586.82        551.58         9.98 o                         
  -1  10   8        536.98        555.21        12.10 o                         
   0  10   8       3014.80       3113.42        40.31 o                         
   1  10   8         19.26         18.41         7.71 o                         
   2  10   8       3905.88       3936.34       115.64 o                         
   3  10   8        227.94        216.39        13.87 o                         
   4  10   8        403.61        437.07        16.13 o                         
   5  10   8          0.15          7.27        13.55 o                         
   6  10   8         50.42         39.07        11.56 o                         
   7  10   8         14.26         21.13        12.03 o                         
 -10  11   8          3.74          6.67        14.18 o                         
  -9  11   8          0.25         10.76        11.23 o                         
  -8  11   8          1.94          5.16        13.61 o                         
  -7  11   8        154.01        147.19        11.79 o                         
  -6  11   8        336.65        324.46        12.90 o                         
  -5  11   8          9.89          8.88         9.81 o                         
  -4  11   8          3.02          2.80        10.58 o                         
  -3  11   8        134.24        136.46         8.59 o                         
  -2  11   8        394.78        405.01         9.72 o                         
  -1  11   8         46.28         43.85         5.96 o                         
   0  11   8        959.85       1005.27         9.74 o                         
   1  11   8        687.10        704.90        19.48 o                         
   2  11   8         89.26         71.27        13.04 o                         
   3  11   8         38.05         35.67        12.99 o                         
   4  11   8        496.05        461.29        16.40 o                         
   5  11   8         49.92         29.89        14.46 o                         
   6  11   8          1.99          4.57        11.58 o                         
   7  11   8          0.26          4.50        11.69 o                         
  -9  12   8          0.48          1.41        13.21 o                         
  -8  12   8         17.72         16.30        10.29 o                         
  -7  12   8         22.66         29.34        10.51 o                         
  -6  12   8          2.41          3.01        12.47 o                         
  -5  12   8        276.86        262.04        11.92 o                         
  -4  12   8        340.03        367.17        10.52 o                         
  -3  12   8        307.67        303.78         9.68 o                         
  -2  12   8        192.00        177.14         8.84 o                         
  -1  12   8          2.07          0.00         6.23 o                         
   0  12   8        449.87        467.31         9.48 o                         
   1  12   8        323.88        323.13         9.76 o                         
   2  12   8        814.29        817.26        34.22 o                         
   3  12   8         14.78         13.82        12.76 o                         
   4  12   8        512.82        508.22        42.48 o                         
   5  12   8          7.54          3.80        13.62 o                         
   6  12   8         75.81         90.21        14.90 o                         
   7  12   8          0.93          0.00        14.73 o                         
  -9  13   8          0.87          7.62        14.33 o                         
  -8  13   8         31.04         40.01        11.88 o                         
  -7  13   8          3.79          4.00        12.09 o                         
  -6  13   8         50.22         61.65        10.21 o                         
  -5  13   8          0.91          1.57        15.73 o                         
  -4  13   8        730.93        699.80        14.53 o                         
  -3  13   8         55.08         49.14         8.00 o                         
  -2  13   8        562.65        575.49        10.64 o                         
  -1  13   8         15.54          6.84         7.20 o                         
   0  13   8        105.30        102.65         7.30 o                         
   1  13   8          9.12          6.16         7.54 o                         
   2  13   8       1135.64       1165.44        48.77 o                         
   3  13   8          5.56          0.00        13.06 o                         
   4  13   8          4.22          7.87        18.09 o                         
   5  13   8         33.19         24.39        13.91 o                         
   6  13   8         17.49         18.82        14.33 o                         
  -8  14   8          0.88          4.14        13.38 o                         
  -7  14   8        156.57        176.12        13.33 o                         
  -6  14   8         30.36         16.81         9.91 o                         
  -5  14   8          2.19         13.29         9.66 o                         
  -4  14   8          7.07         11.78         8.51 o                         
  -3  14   8         80.64         72.85         8.20 o                         
  -2  14   8          9.12          9.46         9.05 o                         
  -1  14   8        324.04        313.21        11.79 o                         
   0  14   8         87.61         83.07         7.60 o                         
   1  14   8         19.79         17.79         7.97 o                         
   2  14   8          0.62          0.00        12.64 o                         
   4  14   8         13.84          0.00        13.77 o                         
   5  14   8         20.43         23.70        15.34 o                         
   6  14   8         29.00         40.51        15.02 o                         
  -8  15   8         15.54         25.78        12.46 o                         
  -7  15   8         38.34         47.18        11.85 o                         
  -6  15   8        107.48        117.70        11.42 o                         
  -5  15   8         53.97         41.51         8.95 o                         
  -4  15   8         46.35         37.42         8.54 o                         
  -3  15   8         93.33        100.19         8.79 o                         
  -2  15   8         26.74         22.40         7.82 o                         
  -1  15   8        217.25        207.13        15.45 o                         
   0  15   8        626.45        640.10        22.21 o                         
   1  15   8          1.80         10.23        19.67 o                         
   2  15   8         13.99         16.47        15.34 o                         
   3  15   8          3.34          0.00        13.32 o                         
   4  15   8        336.15        362.42        16.96 o                         
   5  15   8         14.24         14.82        15.29 o                         
  -7  16   8         11.12         17.43        11.68 o                         
  -6  16   8          2.04          3.97        13.06 o                         
  -5  16   8         58.41         63.52         9.33 o                         
  -4  16   8         60.00         48.22         8.90 o                         
  -3  16   8         67.54         68.11         9.08 o                         
  -2  16   8         78.92         73.98        10.27 o                         
   0  16   8          6.85         10.56         9.49 o                         
   1  16   8         12.49         12.81        10.35 o                         
   2  16   8          1.63         13.28        10.88 o                         
   3  16   8         11.61         10.52        13.62 o                         
   4  16   8        100.95        112.57        15.55 o                         
   5  16   8          2.81         11.01        22.03 o                         
  -7  17   8         62.16         88.91        12.56 o                         
  -6  17   8          0.01          5.94        11.76 o                         
  -5  17   8         42.49         34.03         9.68 o                         
  -4  17   8          3.20         16.00         9.33 o                         
  -3  17   8         24.43         27.51        10.39 o                         
  -2  17   8         24.34         32.44        10.14 o                         
  -1  17   8         95.40         82.08        10.00 o                         
   0  17   8         41.29         37.97         9.34 o                         
   1  17   8         31.95         35.23         9.18 o                         
   2  17   8        519.56        537.67        14.62 o                         
   3  17   8          0.26          1.54        13.98 o                         
   4  17   8          5.16          4.19        14.73 o                         
  -6  18   8         40.12         67.99        11.69 o                         
  -5  18   8          2.27          5.40         9.64 o                         
  -4  18   8         69.72         63.96        11.74 o                         
  -3  18   8        112.29        116.47        11.50 o                         
  -2  18   8        389.85        373.48        14.42 o                         
  -1  18   8         19.02         16.03         9.75 o                         
   0  18   8        218.61        253.38        11.28 o                         
   1  18   8         35.68         21.57        11.76 o                         
   2  18   8        214.83        233.10        12.92 o                         
   3  18   8         21.13         22.75        13.87 o                         
   4  18   8          0.23          9.20        15.29 o                         
  -5  19   8         92.37        110.86        12.11 o                         
  -4  19   8        131.56        142.72        11.65 o                         
  -3  19   8         60.44         53.67        11.62 o                         
  -2  19   8          1.95          7.08        17.31 o                         
  -1  19   8         21.03         19.23        10.17 o                         
   0  19   8        838.39        879.61        18.51 o                         
   1  19   8         18.58         14.37        11.94 o                         
   2  19   8          0.96          6.26        11.24 o                         
  -4  20   8        158.90        150.00        13.14 o                         
  -3  20   8         18.56         13.97        11.40 o                         
  -2  20   8         18.68         23.87        10.27 o                         
  -1  20   8        166.23        158.78        10.98 o                         
   0  20   8         45.98         36.87        13.06 o                         
   1  20   8         36.72         25.68        12.38 o                         
   2  20   8          3.12          4.72        13.91 o                         
  -2  21   8        389.32        416.20        13.36 o                         
  -1  21   8         62.46         68.43        11.15 o                         
 -11   1   9         11.12         19.70         9.71 o                         
 -10   1   9         34.34         28.39         9.13 o                         
  -9   1   9         12.40         10.23        12.24 o                         
  -7   1   9         98.65         79.45        13.35 o                         
  -6   1   9       1818.66       1939.60        64.90 o                         
  -5   1   9        229.66        203.49        12.09 o                         
  -4   1   9         42.77         32.49         9.38 o                         
  -3   1   9         25.42         25.68         6.78 o                         
  -2   1   9          4.58          1.63         6.02 o                         
  -1   1   9          8.32          4.26         6.12 o                         
   0   1   9        205.25        209.75         6.33 o                         
   1   1   9         53.80         48.12         5.06 o                         
   2   1   9        754.88        816.28         7.48 o                         
   3   1   9         88.32         85.39         6.99 o                         
   4   1   9         68.78         64.81         7.09 o                         
   5   1   9          1.25          0.00        13.35 o                         
   6   1   9         42.66         21.19        13.62 o                         
   7   1   9          3.77          0.00        21.24 o                         
   8   1   9         28.37         37.04        15.11 o                         
 -11   2   9          6.71          5.74        11.20 o                         
 -10   2   9        126.64        131.57        12.21 o                         
  -9   2   9          6.30          0.00        12.76 o                         
  -8   2   9          0.19          3.93        16.52 o                         
  -7   2   9       1146.76       1173.50        20.56 o                         
  -6   2   9         75.19         73.43         8.10 o                         
  -5   2   9        113.53        101.01         8.56 o                         
  -4   2   9        493.72        486.59        11.81 o                         
  -3   2   9         46.11         44.87         7.27 o                         
  -2   2   9          0.33          4.99         6.62 o                         
  -1   2   9          2.57          0.97         5.03 o                         
   0   2   9        793.81        763.42         8.08 o                         
   1   2   9         32.98         41.25         4.94 o                         
   2   2   9         60.73         62.50         5.13 o                         
   3   2   9        106.63        101.84         6.85 o                         
   4   2   9        140.97        141.13         9.56 o                         
   5   2   9         49.08         33.98         9.60 o                         
   6   2   9          2.25          2.75        13.91 o                         
   7   2   9          0.06          0.00        14.73 o                         
   8   2   9          1.57          5.69        14.18 o                         
 -11   3   9         20.30         21.92         9.61 o                         
 -10   3   9        149.87        160.54        12.25 o                         
  -9   3   9         66.71         57.52        10.97 o                         
  -8   3   9         29.87         32.84        10.14 o                         
  -7   3   9         62.70         53.86         8.00 o                         
  -6   3   9          0.38          1.42        12.43 o                         
  -5   3   9         53.46         48.79         7.39 o                         
  -4   3   9       1498.54       1490.65        12.88 o                         
  -3   3   9        213.61        193.07         8.19 o                         
  -2   3   9        223.67        240.27         5.80 o                         
  -1   3   9          4.35         11.38         4.99 o                         
   0   3   9        414.72        456.05         7.12 o                         
   1   3   9        525.20        537.00         6.63 o                         
   2   3   9        276.43        286.81         6.11 o                         
   3   3   9        126.54        123.74         9.48 o                         
   4   3   9        590.75        570.89        12.60 o                         
   5   3   9         10.63          6.94         8.75 o                         
   6   3   9         13.00          0.00        13.55 o                         
   7   3   9         26.31         25.49        13.06 o                         
   8   3   9         12.53         29.11        21.24 o                         
 -11   4   9         54.11         53.70        11.28 o                         
 -10   4   9        124.55        126.25        11.63 o                         
  -9   4   9        310.95        316.65        13.14 o                         
  -8   4   9        462.71        480.29        12.86 o                         
  -7   4   9        920.63        992.13        18.24 o                         
  -6   4   9         81.58         74.80         7.81 o                         
  -5   4   9          6.43          0.00         9.60 o                         
  -4   4   9        159.90        153.67         8.20 o                         
  -3   4   9        445.78        419.34        10.74 o                         
  -2   4   9         50.44         43.21         4.93 o                         
  -1   4   9         11.00          8.36         5.02 o                         
   0   4   9          9.00         11.04         6.02 o                         
   1   4   9         19.52         21.77         4.89 o                         
   2   4   9         58.73         51.39         6.17 o                         
   3   4   9         30.17         17.70        14.55 o                         
   4   4   9        292.60        294.13        11.30 o                         
   5   4   9         65.40         71.43        11.64 o                         
   6   4   9         41.36         46.30        10.73 o                         
   7   4   9         37.59         39.94        13.98 o                         
   8   4   9          5.62         11.01        21.24 o                         
 -10   5   9          1.00          7.53        10.76 o                         
  -9   5   9        198.99        183.47        12.38 o                         
  -8   5   9         30.84         31.12        10.82 o                         
  -7   5   9         20.30         25.21         7.49 o                         
  -6   5   9        550.12        602.21        11.26 o                         
  -5   5   9        290.28        288.07        10.94 o                         
  -4   5   9        630.94        647.83         9.64 o                         
  -3   5   9        220.46        203.43         7.57 o                         
  -2   5   9        669.65        681.07         8.12 o                         
  -1   5   9         35.14         32.30         5.39 o                         
   0   5   9        287.25        296.28         6.20 o                         
   1   5   9         45.91         43.56         4.77 o                         
   2   5   9         85.25         69.03         6.45 o                         
   3   5   9         14.36         12.78        10.28 o                         
   4   5   9         42.37         60.48         9.97 o                         
   5   5   9          0.12          0.00        17.31 o                         
   6   5   9        754.69        861.11        16.19 o                         
   7   5   9          1.76         11.56        14.33 o                         
 -10   6   9          2.34          6.27        10.04 o                         
  -9   6   9        702.91        748.57        19.87 o                         
  -8   6   9        542.62        532.76        15.28 o                         
  -7   6   9         25.72         25.59         7.97 o                         
  -6   6   9        232.57        224.50         8.94 o                         
  -5   6   9         93.05         82.48         7.23 o                         
  -4   6   9         43.96         38.23         7.09 o                         
  -3   6   9          0.33          4.14         8.99 o                         
  -2   6   9          3.80          3.66         4.93 o                         
  -1   6   9          8.97          3.91         4.41 o                         
   0   6   9         21.28         15.30         4.96 o                         
   1   6   9         82.87         76.37         4.79 o                         
   2   6   9        256.99        247.58         7.32 o                         
   3   6   9         92.10         93.13         9.01 o                         
   4   6   9        340.35        369.06        14.46 o                         
   5   6   9        142.56        137.88        10.85 o                         
   6   6   9        375.57        347.38        15.65 o                         
   7   6   9         45.31         46.70        11.24 o                         
 -10   7   9        102.09        101.90        11.79 o                         
  -9   7   9         16.74         11.76         9.48 o                         
  -8   7   9          4.73          3.35         9.34 o                         
  -7   7   9         74.74         69.04         8.33 o                         
  -6   7   9         77.52         69.09         8.48 o                         
  -5   7   9        348.92        318.50         8.83 o                         
  -4   7   9        156.39        139.85         8.11 o                         
  -3   7   9        353.47        345.50         8.18 o                         
  -2   7   9         51.33         49.95         6.97 o                         
  -1   7   9          4.51          6.03         6.61 o                         
   0   7   9         12.05          9.12         5.19 o                         
   1   7   9        164.63        161.39         5.14 o                         
   2   7   9         27.24         18.72         6.15 o                         
   3   7   9         90.07         82.72        12.24 o                         
   4   7   9        761.18        829.81        43.66 o                         
   5   7   9        153.61        145.00        11.34 o                         
   6   7   9        317.08        334.65        16.43 o                         
   7   7   9          2.25          3.45        11.05 o                         
 -10   8   9         40.67         37.68         8.58 o                         
  -9   8   9          0.21          0.00        12.37 o                         
  -8   8   9          7.56          4.33         8.31 o                         
  -7   8   9          5.39          0.00        11.39 o                         
  -6   8   9         24.19         22.82         8.03 o                         
  -5   8   9         16.62         16.72         6.72 o                         
  -4   8   9         82.58         75.79         8.47 o                         
  -3   8   9         72.22         61.23         7.42 o                         
  -2   8   9         17.52          5.59         7.20 o                         
  -1   8   9         11.64         10.52         5.56 o                         
   0   8   9         11.61          8.44         5.24 o                         
   1   8   9         21.93         15.31         6.56 o                         
   2   8   9        922.13        944.50        12.68 o                         
   3   8   9        295.62        304.23        13.35 o                         
   4   8   9        299.30        296.83        14.73 o                         
   5   8   9          0.94          0.00        12.20 o                         
   6   8   9        219.10        251.90        13.95 o                         
   7   8   9         15.70          6.91        13.98 o                         
 -10   9   9          0.47         23.68        16.02 o                         
  -9   9   9          7.68          4.83         9.49 o                         
  -8   9   9         21.10         13.25         8.57 o                         
  -7   9   9          0.25          0.00        12.37 o                         
  -6   9   9         52.85         43.15         9.43 o                         
  -5   9   9          9.05          5.90         8.07 o                         
  -4   9   9         12.04          4.30         7.93 o                         
  -3   9   9        129.73        118.66         8.76 o                         
  -2   9   9        634.67        598.32        10.31 o                         
  -1   9   9          0.84          0.11         7.38 o                         
   0   9   9        129.80        123.15         6.81 o                         
   1   9   9        100.65         84.27         9.48 o                         
   3   9   9        114.11        110.80        12.51 o                         
   4   9   9       1267.26       1275.48        20.56 o                         
   5   9   9        111.46        102.13        14.11 o                         
   6   9   9         22.18         18.47        11.58 o                         
   7   9   9         14.22         14.23        14.67 o                         
  -9  10   9         36.04         36.65        10.67 o                         
  -8  10   9         24.85         21.22        10.12 o                         
  -7  10   9         37.20         22.22        10.24 o                         
  -6  10   9         11.28          0.00        10.12 o                         
  -5  10   9         42.85         40.06         8.38 o                         
  -4  10   9         22.79         12.16         8.77 o                         
  -3  10   9         23.82         21.83         7.82 o                         
  -2  10   9          0.10          1.19         8.32 o                         
  -1  10   9        288.41        277.10        11.18 o                         
   0  10   9        192.08        180.19         8.97 o                         
   1  10   9          0.52          0.00        12.59 o                         
   2  10   9         14.74          3.52        11.08 o                         
   3  10   9         92.41         92.04        12.24 o                         
   4  10   9         46.31         31.30        12.99 o                         
   5  10   9         64.66         69.96        14.43 o                         
   6  10   9          0.27          3.10        14.67 o                         
   7  10   9         52.91         49.56        12.83 o                         
  -9  11   9          0.29          0.00        13.96 o                         
  -8  11   9         51.71         50.29        11.53 o                         
  -7  11   9         70.78         66.50        10.59 o                         
  -6  11   9        151.52        131.74        11.21 o                         
  -5  11   9         92.83         74.28         8.84 o                         
  -4  11   9         52.36         35.11         8.50 o                         
  -3  11   9        172.75        149.43         8.69 o                         
  -2  11   9         29.44         20.39         7.72 o                         
  -1  11   9          3.16          1.87         6.81 o                         
   0  11   9        417.07        461.65         8.44 o                         
   1  11   9        148.48        120.01         9.88 o                         
   2  11   9         59.92         49.83        12.47 o                         
   3  11   9          7.76          6.19        12.43 o                         
   4  11   9        172.35        182.47        14.73 o                         
   5  11   9         11.28          4.41        12.76 o                         
   6  11   9          7.44          2.67        13.61 o                         
  -9  12   9          5.80         14.55        13.77 o                         
  -8  12   9         12.26         16.69        12.99 o                         
  -7  12   9         23.14         11.50        10.83 o                         
  -6  12   9         74.36         76.33        10.87 o                         
  -5  12   9        228.48        222.37         9.85 o                         
  -4  12   9        245.61        217.31         9.18 o                         
  -3  12   9         13.17         16.91         7.99 o                         
  -2  12   9         97.04         80.72         7.82 o                         
  -1  12   9          4.65          0.37         9.02 o                         
   0  12   9         63.46         50.96         8.42 o                         
   1  12   9         92.81         94.48        10.15 o                         
   2  12   9        294.31        297.63        14.11 o                         
   3  12   9        127.11        130.60        14.55 o                         
   4  12   9          2.53          0.00        13.35 o                         
   5  12   9          0.10          0.00        19.67 o                         
   6  12   9         57.55         48.95        15.23 o                         
  -8  13   9         11.63         16.90        10.70 o                         
  -7  13   9          1.67         12.64        11.16 o                         
  -6  13   9         19.17         10.05        10.05 o                         
  -5  13   9         10.61          6.19         8.51 o                         
  -4  13   9         14.92         11.34         8.43 o                         
  -3  13   9          0.27          0.00        10.53 o                         
  -2  13   9        438.49        452.07        10.28 o                         
  -1  13   9          0.91          1.69        10.01 o                         
   0  13   9        211.85        209.90        11.14 o                         
   1  13   9          3.82          0.51        10.19 o                         
   2  13   9        566.29        612.14        24.39 o                         
   3  13   9         29.33         19.00        12.51 o                         
   4  13   9        190.68        182.87        14.73 o                         
   5  13   9         44.35         53.12        14.43 o                         
   6  13   9         79.29         99.33        16.66 o                         
  -8  14   9          1.62          4.41        14.67 o                         
  -7  14   9         46.53         40.90        11.20 o                         
  -6  14   9         26.54         21.68        10.73 o                         
  -5  14   9         54.93         42.13         9.16 o                         
  -4  14   9        138.30        124.06         9.35 o                         
  -3  14   9         33.72         22.31         8.22 o                         
  -2  14   9         55.03         50.56         8.34 o                         
  -1  14   9        102.31        110.10         8.38 o                         
   0  14   9          1.67          0.00        10.91 o                         
   1  14   9         41.53         34.13        10.77 o                         
   2  14   9          0.30          5.54        15.29 o                         
   4  14   9         80.60         72.13        22.03 o                         
   5  14   9          2.39         10.64        14.11 o                         
  -8  15   9         77.54         86.28        12.92 o                         
  -7  15   9          6.10          8.09        10.76 o                         
  -6  15   9          3.91          7.31        10.94 o                         
  -5  15   9         65.31         67.31         9.56 o                         
  -4  15   9         75.57         80.46         9.21 o                         
  -3  15   9          3.15          0.85        10.84 o                         
  -2  15   9          9.42          8.52         8.10 o                         
  -1  15   9          0.04          6.99        11.72 o                         
   0  15   9        391.75        399.08        11.65 o                         
   1  15   9          8.96         19.55        10.02 o                         
   2  15   9        233.62        252.28        17.37 o                         
   3  15   9         15.95         11.33        12.51 o                         
   4  15   9          1.04          6.34        14.67 o                         
   5  15   9          2.37         11.01        22.03 o                         
  -7  16   9         53.94         42.01        11.63 o                         
  -6  16   9        126.40        141.28        12.95 o                         
  -5  16   9         37.18         39.41         9.41 o                         
  -4  16   9         26.20         31.12         9.14 o                         
  -3  16   9         23.41         26.74         8.34 o                         
  -2  16   9         93.05         79.16        10.43 o                         
  -1  16   9         94.39         94.87        14.54 o                         
   0  16   9          3.90          0.21         9.01 o                         
   1  16   9         19.11         10.41        14.18 o                         
   2  16   9         22.50         25.25        10.83 o                         
   3  16   9         11.75         16.18        14.55 o                         
   4  16   9         73.60         76.34        14.43 o                         
  -6  17   9         51.71         47.44        12.03 o                         
  -5  17   9         28.71         33.06         9.66 o                         
  -4  17   9         41.61         38.86         9.74 o                         
  -3  17   9          1.41          0.00        12.24 o                         
  -2  17   9         77.50         73.63        11.33 o                         
  -1  17   9         36.18         13.04        10.27 o                         
   0  17   9        441.02        504.88        12.49 o                         
   1  17   9         17.08         11.74        14.90 o                         
   2  17   9         17.88         35.78        11.04 o                         
   3  17   9         20.29         16.61        14.11 o                         
  -5  18   9          5.32          8.61         9.90 o                         
  -4  18   9          0.01          4.72        22.03 o                         
  -3  18   9        113.34        122.60        12.95 o                         
  -2  18   9          2.31          6.57        13.98 o                         
  -1  18   9         65.00         80.07        10.14 o                         
   0  18   9         48.13         57.97        12.00 o                         
   1  18   9         50.04         44.44        15.29 o                         
   2  18   9         16.91         16.13        15.55 o                         
   3  18   9          9.52          6.16        14.93 o                         
  -4  19   9         44.75         37.43        11.95 o                         
  -3  19   9          2.06          6.29        18.09 o                         
  -2  19   9        449.95        535.50        17.38 o                         
  -1  19   9          0.45          0.00        25.17 o                         
   0  19   9        315.38        310.06        18.33 o                         
   1  19   9          2.99         11.01        19.67 o                         
  -3  20   9        126.82        140.59        12.81 o                         
  -2  20   9          9.21          7.40        10.41 o                         
  -1  20   9         70.62         72.51        10.64 o                         
   0  20   9         80.68         73.21        13.80 o                         
 -10   0  10        103.65        110.59        14.11 o                         
  -9   0  10         75.91         91.25        21.24 o                         
  -8   0  10        707.14        712.72        26.75 o                         
  -7   0  10         67.04         63.72        19.67 o                         
  -6   0  10        692.38        614.39        25.17 o                         
  -5   0  10        551.79        532.57        23.60 o                         
  -4   0  10       2806.44       2800.54        36.97 o                         
  -3   0  10        699.75        679.63        19.67 o                         
  -2   0  10       2615.61       2646.61        35.79 o                         
  -1   0  10        230.95        203.19        11.64 o                         
   0   0  10        922.96        944.84        15.46 o                         
   1   0  10        622.31        688.15        14.59 o                         
   2   0  10        586.98        672.35        11.65 o                         
   3   0  10          3.89         11.52        11.01 o                         
   4   0  10        206.67        196.90        11.64 o                         
   5   0  10         28.01         22.81        16.52 o                         
   6   0  10        226.32        258.03        22.81 o                         
   7   0  10          5.23         17.31        22.03 o                         
 -10   1  10          0.04          0.00        10.43 o                         
  -9   1  10         56.27         43.36        11.34 o                         
  -8   1  10         41.03         29.15        13.62 o                         
  -7   1  10        159.29        136.85        14.43 o                         
  -6   1  10        422.59        384.09        15.58 o                         
  -5   1  10       2379.03       2467.79        52.71 o                         
  -4   1  10        327.55        325.78        10.72 o                         
  -3   1  10       2470.49       2509.37        22.03 o                         
  -2   1  10         38.37         34.13         7.17 o                         
  -1   1  10        460.62        459.22         9.10 o                         
   0   1  10       1360.83       1411.68        10.49 o                         
   1   1  10        146.13        145.55         5.27 o                         
   2   1  10        501.75        494.38         6.79 o                         
   3   1  10          0.01          1.67         8.61 o                         
   4   1  10       1154.53       1203.41        15.04 o                         
   5   1  10         16.10          8.60        11.95 o                         
   6   1  10        173.56        162.79        14.99 o                         
   7   1  10          2.68          1.97        13.35 o                         
 -10   2  10         22.82         21.27        11.74 o                         
  -9   2  10         74.92         53.25        11.06 o                         
  -8   2  10          2.01          5.51        18.09 o                         
  -7   2  10        264.33        247.83        13.98 o                         
  -6   2  10        190.14        194.83        11.62 o                         
  -5   2  10         98.75         69.40        11.52 o                         
  -4   2  10        501.84        471.78        11.74 o                         
  -3   2  10         79.63         72.23         7.82 o                         
  -2   2  10       1859.06       1926.90        19.70 o                         
  -1   2  10        240.76        245.78         6.52 o                         
   0   2  10        546.54        495.09         9.29 o                         
   1   2  10        149.63        133.06         6.00 o                         
   2   2  10          0.93          3.77         5.94 o                         
   3   2  10          0.13          4.68        10.84 o                         
   4   2  10        794.68        854.56        13.74 o                         
   5   2  10          8.80          8.01         9.19 o                         
   6   2  10         12.73          0.00        13.91 o                         
   7   2  10         34.12         45.46        15.23 o                         
 -10   3  10         18.04         13.90        10.67 o                         
  -9   3  10         18.65          5.51        16.52 o                         
  -8   3  10        125.97        102.89        11.18 o                         
  -7   3  10         88.32         93.03        10.97 o                         
  -6   3  10          7.14          3.45         9.29 o                         
  -5   3  10          3.22          0.00        14.95 o                         
  -4   3  10        133.08        134.31        10.51 o                         
  -3   3  10          4.51          2.33         8.47 o                         
  -2   3  10        550.96        560.43         9.17 o                         
  -1   3  10        228.03        209.06         6.38 o                         
   0   3  10         39.43         33.71         6.01 o                         
   1   3  10       1595.46       1610.01        19.79 o                         
   2   3  10       4345.07       4543.50        34.49 o                         
   3   3  10         41.03         41.59         7.85 o                         
   4   3  10        244.63        281.61        11.22 o                         
   5   3  10         68.42         76.03         9.70 o                         
   6   3  10        313.53        315.37        12.46 o                         
   7   3  10          2.29          7.31        14.11 o                         
 -10   4  10          2.38          3.83        10.50 o                         
  -9   4  10         18.63         15.50        10.73 o                         
  -8   4  10        243.72        223.63        12.25 o                         
  -7   4  10          7.52          3.22         7.56 o                         
  -6   4  10         21.35         24.20         7.55 o                         
  -5   4  10        487.09        467.96        18.01 o                         
  -4   4  10        150.05        157.42        10.29 o                         
  -3   4  10        273.40        272.01        13.02 o                         
  -2   4  10         27.84         11.69         7.31 o                         
  -1   4  10         69.39         53.09         5.61 o                         
   0   4  10        214.07        235.82         7.68 o                         
   1   4  10         54.89         50.18         6.38 o                         
   2   4  10       2978.49       3051.20        33.70 o                         
   3   4  10        581.87        625.86        13.40 o                         
   4   4  10         27.00         25.82         9.40 o                         
   5   4  10         86.27         80.80        11.00 o                         
   6   4  10        675.67        744.61        15.75 o                         
   7   4  10          0.66         15.34        16.91 o                         
 -10   5  10         18.01         15.74        11.22 o                         
  -9   5  10          7.41          7.87        15.73 o                         
  -8   5  10         19.73         26.67        11.20 o                         
  -7   5  10          7.80          2.69         8.50 o                         
  -6   5  10         23.15         25.76         7.56 o                         
  -5   5  10         87.56         82.12         7.20 o                         
  -4   5  10        110.24         97.63         7.34 o                         
  -3   5  10        248.61        239.93        11.13 o                         
  -2   5  10        367.68        338.84         9.12 o                         
  -1   5  10        132.52        118.64         6.01 o                         
   0   5  10        951.49        961.46        10.15 o                         
   1   5  10         35.79         35.11         6.13 o                         
   2   5  10          1.96         12.52         7.63 o                         
   3   5  10        802.62        825.96        12.98 o                         
   4   5  10       2034.26       2189.83        19.89 o                         
   5   5  10         24.95         18.00        10.18 o                         
   6   5  10        295.78        379.97        14.01 o                         
   7   5  10        109.76        103.25        19.27 o                         
 -10   6  10         27.74         32.40        10.84 o                         
  -9   6  10          2.38         10.66        10.78 o                         
  -8   6  10         16.08         15.48        11.30 o                         
  -7   6  10         30.45         23.77         7.88 o                         
  -6   6  10         11.96          5.77         8.64 o                         
  -5   6  10         11.45          0.00         8.08 o                         
  -4   6  10        716.03        705.95        10.20 o                         
  -3   6  10         29.83         25.08         7.96 o                         
  -2   6  10       1332.81       1359.30        12.90 o                         
  -1   6  10        333.57        322.98         6.51 o                         
   0   6  10        210.66        187.98         6.10 o                         
   1   6  10          0.84          5.28         6.56 o                         
   2   6  10         13.39          9.16         6.67 o                         
   3   6  10         31.53         33.66         8.99 o                         
   4   6  10        325.61        347.93        12.50 o                         
   5   6  10        190.14        194.51        11.48 o                         
   6   6  10         14.94         14.32        13.42 o                         
   7   6  10         43.63         54.15        12.39 o                         
 -10   7  10         25.69         45.65        11.01 o                         
  -9   7  10        168.39        171.47        11.65 o                         
  -8   7  10         58.48         61.33         8.70 o                         
  -7   7  10         61.14         66.35         7.81 o                         
  -6   7  10          3.75         10.27         8.28 o                         
  -5   7  10        266.95        289.27        10.36 o                         
  -4   7  10          1.09          0.00         8.61 o                         
  -3   7  10       1109.33       1119.52        12.58 o                         
  -2   7  10         60.34         64.54        10.91 o                         
  -1   7  10        408.40        384.04         8.43 o                         
   0   7  10         44.04         43.43         5.56 o                         
   1   7  10          2.07          0.00         7.11 o                         
   2   7  10        722.91        706.82        16.52 o                         
   3   7  10          1.52          7.08        11.13 o                         
   4   7  10        706.22        778.34        18.07 o                         
   5   7  10         10.21          0.00        12.99 o                         
   6   7  10        226.17        237.66        13.51 o                         
   7   7  10         35.47         36.00        11.64 o                         
 -10   8  10          5.72          4.21        11.58 o                         
  -9   8  10          3.14          1.94        12.99 o                         
  -8   8  10        145.81        149.86         9.39 o                         
  -7   8  10          7.75          7.18         8.55 o                         
  -6   8  10        330.56        309.01        10.18 o                         
  -5   8  10          1.63          5.77         8.99 o                         
  -4   8  10        214.51        205.89         9.52 o                         
  -3   8  10         47.22         47.34         7.92 o                         
  -2   8  10        706.45        622.01        14.18 o                         
  -1   8  10         48.06         52.94        10.22 o                         
   0   8  10       1613.11       1689.72        12.25 o                         
   1   8  10        132.78        147.93         8.30 o                         
   2   8  10          9.07          6.66         9.60 o                         
   3   8  10         36.80         35.01        11.68 o                         
   4   8  10        431.48        414.05        32.65 o                         
   5   8  10         52.66         43.70        11.13 o                         
   6   8  10         34.35         35.39        11.13 o                         
  -9   9  10          9.87         19.30         9.58 o                         
  -8   9  10         40.39         36.55         8.52 o                         
  -7   9  10        458.39        478.73        16.01 o                         
  -6   9  10         70.32         62.37        10.12 o                         
  -5   9  10        233.36        238.97         9.99 o                         
  -4   9  10         19.29         15.77         8.20 o                         
  -3   9  10        213.04        200.32         9.08 o                         
  -2   9  10        117.59        102.42         9.48 o                         
  -1   9  10        222.04        219.59        11.19 o                         
   0   9  10         80.31         72.68         9.60 o                         
   1   9  10        302.56        286.31        11.74 o                         
   2   9  10        632.80        695.53        13.98 o                         
   3   9  10        105.59        103.05        12.79 o                         
   4   9  10         34.12         21.40        12.51 o                         
   5   9  10          2.01          0.00        13.06 o                         
   6   9  10         46.57         52.11        11.92 o                         
  -9  10  10         18.86         30.93        13.81 o                         
  -8  10  10         69.59         66.16        11.33 o                         
  -7  10  10          1.88          3.44        10.16 o                         
  -6  10  10         17.92         11.79         9.46 o                         
  -5  10  10         30.74         24.49         8.42 o                         
  -4  10  10        337.90        358.78        10.19 o                         
  -3  10  10        184.47        152.90         8.74 o                         
  -2  10  10        336.14        346.56         9.77 o                         
  -1  10  10        296.25        316.53         9.94 o                         
   0  10  10         35.51         25.96        16.52 o                         
   2  10  10         12.06         12.84        10.13 o                         
   3  10  10        212.11        200.97        13.91 o                         
   4  10  10        154.77        167.56        14.46 o                         
   5  10  10          3.59          2.34        13.55 o                         
   6  10  10         39.43         31.42        12.04 o                         
  -9  11  10         29.57         14.51        11.34 o                         
  -8  11  10         10.41         18.84        11.23 o                         
  -7  11  10          5.64         17.32        11.29 o                         
  -6  11  10          9.67          0.00        13.61 o                         
  -5  11  10         40.49         50.51         8.76 o                         
  -4  11  10         42.57         29.62         8.40 o                         
  -3  11  10         50.73         51.27         8.07 o                         
  -2  11  10        194.34        186.83         9.42 o                         
  -1  11  10        230.43        211.94         9.57 o                         
   0  11  10        509.86        496.96        14.53 o                         
   1  11  10         26.31         32.76         9.60 o                         
   2  11  10        541.22        527.81        13.30 o                         
   3  11  10         53.19         51.00        13.55 o                         
   4  11  10        120.22        108.17        14.46 o                         
   5  11  10          3.38          0.00        17.31 o                         
   6  11  10         60.35         68.14        12.72 o                         
  -8  12  10          6.64          0.00        13.61 o                         
  -7  12  10         62.96         70.99        11.30 o                         
  -6  12  10         49.22         60.71        10.43 o                         
  -5  12  10         69.48         57.46         9.26 o                         
  -4  12  10          0.05          5.26         8.54 o                         
  -3  12  10         51.43         36.48         8.05 o                         
  -2  12  10          7.58          7.92         7.93 o                         
  -1  12  10        109.35        103.11         8.99 o                         
   0  12  10        411.63        374.11        18.33 o                         
   1  12  10         16.41         10.86         9.63 o                         
   2  12  10         83.51         75.62        11.41 o                         
   3  12  10          5.61          8.17        13.42 o                         
   4  12  10         46.35         30.33        13.62 o                         
   5  12  10          1.59          1.57        19.67 o                         
  -8  13  10          2.66          5.51        21.24 o                         
  -7  13  10         10.08         18.75        11.22 o                         
  -6  13  10         28.05         28.61        11.16 o                         
  -5  13  10         68.60         89.24         9.16 o                         
  -4  13  10          6.52         10.37         8.63 o                         
  -3  13  10         16.93         22.48         8.16 o                         
  -2  13  10         13.87          8.26         8.07 o                         
  -1  13  10          1.14          3.15        15.73 o                         
   0  13  10         88.52         93.76        10.82 o                         
   1  13  10        335.35        353.68        17.52 o                         
   2  13  10        678.94        707.97        15.01 o                         
   3  13  10         62.67         68.62        16.13 o                         
   4  13  10         22.04         16.44        13.06 o                         
   5  13  10          0.31          8.85        14.73 o                         
  -7  14  10         19.08         27.08        10.84 o                         
  -6  14  10         14.89         14.40        11.28 o                         
  -5  14  10         31.93         33.22         9.34 o                         
  -4  14  10         49.48         69.92         9.29 o                         
  -3  14  10         36.87         36.22         8.62 o                         
  -2  14  10        341.74        346.24        10.39 o                         
  -1  14  10        102.82         85.01        10.21 o                         
   0  14  10         18.57         23.40        10.50 o                         
   1  14  10         37.74         28.71        15.02 o                         
   2  14  10          2.02          1.64        12.80 o                         
   3  14  10         92.41         85.28        14.55 o                         
   4  14  10          2.50          0.67        13.62 o                         
  -7  15  10         14.84         18.74        11.50 o                         
  -6  15  10          6.88          6.33        13.21 o                         
  -5  15  10         27.64         26.03         9.33 o                         
  -4  15  10          8.32          1.39        11.16 o                         
  -3  15  10        204.67        216.89        10.00 o                         
  -2  15  10          5.81          4.23         8.15 o                         
  -1  15  10         55.09         52.52        11.00 o                         
   0  15  10        360.18        367.01        17.70 o                         
   1  15  10         30.06         27.05        14.33 o                         
   2  15  10          0.24         13.16        17.70 o                         
   3  15  10        165.33        178.25        14.73 o                         
   4  15  10        179.43        186.26        16.58 o                         
  -6  16  10         25.96         29.10        11.22 o                         
  -4  16  10         29.65         22.89         9.35 o                         
  -3  16  10          0.00          2.82        10.02 o                         
  -2  16  10        174.91        185.33         9.89 o                         
  -1  16  10          1.34          0.00        14.95 o                         
   0  16  10         39.59         36.05        16.35 o                         
   1  16  10         16.24          9.05        15.02 o                         
   2  16  10        102.01         96.03        16.35 o                         
  -5  17  10         33.74         33.12        10.08 o                         
  -4  17  10          2.41         11.13        10.58 o                         
  -3  17  10          8.09          9.62         9.02 o                         
  -2  17  10         12.65          4.79        10.50 o                         
  -1  17  10        107.26        112.06        12.25 o                         
   0  17  10         31.82         27.33        15.79 o                         
   1  17  10        122.10        139.60        16.96 o                         
   2  17  10        123.11         93.96        16.02 o                         
  -4  18  10         73.95         82.60        10.37 o                         
  -3  18  10          2.76          6.39        13.87 o                         
  -2  18  10          3.37          7.08        11.19 o                         
  -1  18  10         44.75         43.72        10.09 o                         
   0  18  10        261.53        266.82        16.96 o                         
   1  18  10          7.21          0.49        15.55 o                         
  -3  19  10         52.08         65.60        12.08 o                         
  -2  19  10         33.37         41.03        11.00 o                         
  -1  19  10         46.64         61.85        12.72 o                         
 -10   1  11          1.57          4.10        14.43 o                         
  -9   1  11        158.99        160.27        12.34 o                         
  -8   1  11          7.42          1.57        12.43 o                         
  -7   1  11        204.63        227.50        28.32 o                         
  -6   1  11         71.88         87.33        13.35 o                         
  -5   1  11        430.21        466.23        44.84 o                         
  -4   1  11       1094.63       1107.58        18.92 o                         
  -3   1  11          7.40         11.38         7.59 o                         
  -2   1  11        607.73        618.90        10.52 o                         
  -1   1  11        999.38        994.04         9.99 o                         
   0   1  11       2083.43       2113.65        12.92 o                         
   1   1  11       2148.59       2229.22        13.30 o                         
   2   1  11       1094.83       1102.55         8.81 o                         
   3   1  11        560.73        541.18         9.67 o                         
   4   1  11        344.87        320.58        15.29 o                         
   5   1  11         25.25         12.24        12.99 o                         
   6   1  11         64.84         61.83        15.29 o                         
 -10   2  11          0.54          9.60        14.55 o                         
  -9   2  11         11.85         10.10        13.77 o                         
  -8   2  11        202.08        191.23        15.85 o                         
  -7   2  11        334.41        307.97        15.79 o                         
  -6   2  11        267.34        266.68        15.58 o                         
  -5   2  11        622.65        581.34        16.90 o                         
  -4   2  11        813.94        833.67        14.97 o                         
  -3   2  11        574.10        583.35        12.03 o                         
  -2   2  11        326.05        300.57         7.43 o                         
  -1   2  11         26.61         21.81         6.17 o                         
   0   2  11        178.34        151.91         8.98 o                         
   1   2  11         14.30         15.17         6.69 o                         
   2   2  11         80.14         74.09         6.23 o                         
   3   2  11         27.46         21.83         7.87 o                         
   4   2  11          0.04          4.18         9.01 o                         
   5   2  11         91.06         75.53        14.46 o                         
   6   2  11          9.44          2.39        13.32 o                         
 -10   3  11         18.77         14.75        16.52 o                         
  -9   3  11         27.18         24.20        10.34 o                         
  -8   3  11          3.77         11.01        18.88 o                         
  -7   3  11          0.34          0.00        11.64 o                         
  -6   3  11        255.03        235.00        15.29 o                         
  -5   3  11        138.04        123.43        14.18 o                         
  -4   3  11        225.81        211.00        10.14 o                         
  -3   3  11        942.90        962.26        18.28 o                         
  -2   3  11        254.72        241.84         9.13 o                         
  -1   3  11         19.85         10.53         6.10 o                         
   0   3  11         45.24         29.13         6.46 o                         
   1   3  11         74.63         61.48         6.84 o                         
   2   3  11        123.93        117.71         7.49 o                         
   3   3  11         21.88         16.29         8.03 o                         
   4   3  11          8.75          2.96         9.33 o                         
   5   3  11         71.26         70.58        10.27 o                         
   6   3  11         86.95        107.78        15.02 o                         
 -10   4  11          2.09          6.29        21.24 o                         
  -9   4  11          7.78          8.57        13.55 o                         
  -8   4  11         48.18         37.58        11.45 o                         
  -7   4  11         95.68         99.47        11.50 o                         
  -6   4  11         66.50         74.71         8.01 o                         
  -5   4  11          1.23          0.00        12.79 o                         
  -4   4  11         91.15         90.91        10.41 o                         
  -3   4  11          4.09          0.00        17.31 o                         
  -2   4  11        378.45        349.79         9.52 o                         
  -1   4  11         52.19         39.12         6.16 o                         
   0   4  11        167.33        144.65         9.06 o                         
   1   4  11        114.01        103.41         7.06 o                         
   2   4  11          0.74          1.00         8.45 o                         
   3   4  11        171.07        159.65         8.84 o                         
   4   4  11        206.41        221.24         9.66 o                         
   5   4  11         13.91          7.45        10.30 o                         
   6   4  11        122.21        118.69        16.10 o                         
 -10   5  11          0.02          2.36        18.88 o                         
  -9   5  11          0.10          6.70        12.99 o                         
  -8   5  11         16.72          6.74        10.05 o                         
  -7   5  11        163.04        156.90        11.79 o                         
  -6   5  11        159.06        149.50         8.56 o                         
  -5   5  11          0.85          2.56         8.32 o                         
  -4   5  11         60.76         58.93         8.58 o                         
  -3   5  11        348.38        362.03        11.58 o                         
  -2   5  11        400.99        402.72        11.58 o                         
  -1   5  11        178.44        176.48         9.58 o                         
   0   5  11          8.28         11.02         6.74 o                         
   1   5  11        122.87        128.46         7.06 o                         
   2   5  11          6.65          2.12         8.56 o                         
   3   5  11          2.19          1.35         9.30 o                         
   4   5  11          8.03          7.21         8.34 o                         
   5   5  11         28.58         28.59        10.94 o                         
   6   5  11        123.48        137.13        12.15 o                         
  -9   6  11          7.02         13.62        14.18 o                         
  -8   6  11         27.73         31.53        11.48 o                         
  -7   6  11        299.46        290.30        10.43 o                         
  -6   6  11         23.64         11.71         7.62 o                         
  -5   6  11          0.06          7.08        15.73 o                         
  -4   6  11         30.57         17.38         8.26 o                         
  -3   6  11         20.10         14.71         8.05 o                         
  -2   6  11        286.33        270.51         9.12 o                         
  -1   6  11        407.82        384.21         9.09 o                         
   0   6  11         15.23          7.12         5.87 o                         
   1   6  11          3.14          0.63         7.83 o                         
   2   6  11        289.38        292.17         9.19 o                         
   3   6  11          0.29          0.79        15.73 o                         
   4   6  11        100.12         71.49        10.59 o                         
   5   6  11        219.90        230.74        12.61 o                         
   6   6  11         86.26         83.49        12.04 o                         
  -9   7  11         29.24         14.39        11.20 o                         
  -8   7  11          0.20          8.47        12.99 o                         
  -7   7  11        226.75        209.53        12.80 o                         
  -6   7  11         57.81         54.82         8.66 o                         
  -5   7  11         75.88         54.31         7.67 o                         
  -4   7  11        292.31        254.01         8.74 o                         
  -3   7  11        100.63         84.48         8.40 o                         
  -2   7  11         70.48         80.56         9.52 o                         
  -1   7  11        507.18        509.12         9.32 o                         
   0   7  11        345.46        334.38        10.29 o                         
   1   7  11          0.57          0.00         7.21 o                         
   2   7  11         69.83         66.55        10.04 o                         
   3   7  11         40.82         31.26        12.43 o                         
   4   7  11        496.83        463.87        13.47 o                         
   5   7  11         37.28         29.02        11.22 o                         
   6   7  11        120.16         93.72        12.00 o                         
  -9   8  11          2.15          3.54        14.46 o                         
  -8   8  11          1.28          3.59        13.04 o                         
  -7   8  11        149.95        130.40         9.68 o                         
  -6   8  11        121.30        101.97         8.95 o                         
  -5   8  11         12.35         12.87         8.46 o                         
  -4   8  11         10.29         11.01        16.52 o                         
  -3   8  11        168.32        127.08        12.22 o                         
  -2   8  11        263.59        188.96        15.34 o                         
  -1   8  11         91.13         73.84         8.99 o                         
   0   8  11        251.13        268.16        12.85 o                         
   1   8  11          6.57          7.91         7.74 o                         
   2   8  11          0.41          0.82        11.90 o                         
   3   8  11          0.00          7.87        16.52 o                         
   4   8  11          0.12          0.00        18.09 o                         
   5   8  11          7.82          0.00        19.67 o                         
   6   8  11          5.92          8.31        11.42 o                         
  -9   9  11         46.33         38.06        11.66 o                         
  -8   9  11          1.11         13.21        10.58 o                         
  -7   9  11         14.57         10.11         9.11 o                         
  -6   9  11         77.82         76.48        10.70 o                         
  -5   9  11          0.42          0.00        10.64 o                         
  -4   9  11        330.56        328.51        10.55 o                         
  -3   9  11        361.45        350.43        19.37 o                         
  -2   9  11        350.47        314.86        17.31 o                         
  -1   9  11        819.82        767.66        15.25 o                         
   0   9  11         89.00         68.95        11.90 o                         
   1   9  11         59.34         53.42         8.10 o                         
   2   9  11          4.99          3.72        13.06 o                         
   3   9  11          2.86          0.89        12.43 o                         
   4   9  11          0.55          0.00        12.51 o                         
   5   9  11         16.28          8.79        11.05 o                         
  -9  10  11          8.68         32.25        25.96 o                         
  -8  10  11          1.24         11.56        14.16 o                         
  -7  10  11         12.37         17.31        13.53 o                         
  -6  10  11          2.97          2.78        12.43 o                         
  -5  10  11        244.62        217.05        10.06 o                         
  -4  10  11          1.50         11.13        10.27 o                         
  -3  10  11         60.23         37.30         8.69 o                         
  -2  10  11         37.17         35.36        10.60 o                         
  -1  10  11        131.68        123.15        11.43 o                         
   0  10  11         38.86         45.63        19.67 o                         
   1  10  11        162.70        160.22        10.94 o                         
   2  10  11         94.54        133.78        11.57 o                         
   3  10  11         12.79          7.08        17.31 o                         
   4  10  11         79.44         67.63        13.62 o                         
   5  10  11          8.95          5.51        13.91 o                         
  -8  11  11          0.34          5.35        11.47 o                         
  -7  11  11          1.15          5.39        13.22 o                         
  -6  11  11         11.68         17.10        10.32 o                         
  -5  11  11         86.04         90.32         9.38 o                         
  -4  11  11          0.09          0.52        10.97 o                         
  -3  11  11         87.52         85.86         8.86 o                         
  -2  11  11        310.67        288.32        10.97 o                         
  -1  11  11        196.48        180.15        22.81 o                         
   0  11  11        124.12        128.90        14.74 o                         
   1  11  11         32.10         30.46        13.77 o                         
   2  11  11        150.14        142.05        11.93 o                         
   3  11  11         25.50         14.37        13.55 o                         
   4  11  11         51.90         38.91        13.32 o                         
   5  11  11         11.85          1.20        14.11 o                         
  -8  12  11          0.01          0.00        14.11 o                         
  -7  12  11         11.74         11.61        11.29 o                         
  -6  12  11          0.05          8.28         9.40 o                         
  -5  12  11          7.93         16.33         9.28 o                         
  -4  12  11          6.72         10.10         9.20 o                         
  -3  12  11         22.95         10.15         8.40 o                         
  -2  12  11        136.56        138.46        10.04 o                         
  -1  12  11         14.97          5.77        12.64 o                         
   0  12  11        240.68        248.47        17.36 o                         
   1  12  11        292.31        267.02        18.07 o                         
   2  12  11          1.24          0.00        21.24 o                         
   3  12  11         23.37         19.19        11.13 o                         
   4  12  11          3.41          0.00        13.32 o                         
  -7  13  11          0.09          4.28        13.87 o                         
  -6  13  11          1.38          0.00        18.88 o                         
  -5  13  11         25.81         24.69         9.42 o                         
  -4  13  11          0.50          0.00        14.95 o                         
  -3  13  11         79.80         75.11         9.28 o                         
  -2  13  11         17.14         15.31         8.42 o                         
  -1  13  11        115.15        110.26        13.61 o                         
   0  13  11        216.23        211.88        18.33 o                         
   1  13  11          5.49          0.00        22.81 o                         
   2  13  11         11.16          0.00        21.24 o                         
   3  13  11          1.18         13.40        15.23 o                         
   4  13  11        132.89        129.78        14.73 o                         
  -7  14  11          1.14          0.00        17.31 o                         
  -6  14  11         10.62          8.30        11.01 o                         
  -5  14  11          2.44          0.94        13.61 o                         
  -4  14  11         73.27         59.44         9.64 o                         
  -3  14  11         26.82         20.41         8.94 o                         
  -2  14  11         71.76         83.92         9.26 o                         
  -1  14  11         39.78         35.40        12.20 o                         
   0  14  11          0.09          3.15        14.74 o                         
   1  14  11         12.50          6.29        15.02 o                         
   2  14  11        271.19        319.06        16.96 o                         
   3  14  11         14.79         17.25        16.58 o                         
  -6  15  11          1.62          7.26        14.18 o                         
  -5  15  11         55.71         51.01        10.08 o                         
  -4  15  11         12.11          4.91        10.30 o                         
  -3  15  11         35.72         27.37         9.18 o                         
  -2  15  11         46.92         36.53        10.55 o                         
  -1  15  11          0.04          0.00        16.52 o                         
   0  15  11          7.03         11.01        22.03 o                         
   1  15  11         69.72         70.97        15.85 o                         
   2  15  11        317.79        316.64        19.47 o                         
   3  15  11          6.10          0.00        15.29 o                         
  -5  16  11          0.27          0.00        11.22 o                         
  -4  16  11         33.80         36.22         9.90 o                         
  -3  16  11          9.55         10.87         9.21 o                         
  -2  16  11         14.29          7.47        13.42 o                         
  -1  16  11         12.22          4.21        10.94 o                         
   0  16  11        321.15        399.30        18.07 o                         
   1  16  11         57.70         64.65        16.66 o                         
   2  16  11          8.87         19.00        17.52 o                         
  -4  17  11          6.62          5.69         9.42 o                         
  -3  17  11        173.31        206.80        10.93 o                         
  -2  17  11         12.55         13.77        10.96 o                         
  -1  17  11         27.10         24.78        17.14 o                         
   0  17  11        137.05        162.82        18.07 o                         
   1  17  11         22.85         22.03        22.81 o                         
  -2  18  11        221.51        304.01        15.12 o                         
  -9   0  12        259.25        353.21        23.60 o                         
  -8   0  12         30.94         39.33        20.45 o                         
  -7   0  12        507.13        585.28        23.60 o                         
  -6   0  12        314.83        339.05        21.24 o                         
  -5   0  12       2049.95       2028.82        35.40 o                         
  -4   0  12        643.67        660.88        16.90 o                         
  -3   0  12         16.17          0.00        15.73 o                         
  -2   0  12       1307.47       1369.13        20.30 o                         
  -1   0  12        972.61       1042.28        17.77 o                         
   0   0  12         17.84          4.72         8.21 o                         
   1   0  12        777.07        800.65        11.13 o                         
   2   0  12       1471.77       1556.69        23.21 o                         
   3   0  12         40.44         31.26        12.43 o                         
   4   0  12        202.48        247.34        15.29 o                         
   5   0  12          0.03          7.08        18.88 o                         
   6   0  12        134.45        155.76        23.60 o                         
  -9   1  12          0.08         10.64        14.18 o                         
  -8   1  12          1.11          5.07        11.87 o                         
  -7   1  12         28.87         25.94        12.99 o                         
  -6   1  12          0.57          5.51        18.88 o                         
  -5   1  12         15.08          9.44        16.52 o                         
  -4   1  12         30.52         26.65         9.75 o                         
  -2   1  12        241.72        238.01         9.38 o                         
  -1   1  12        628.03        650.64         9.34 o                         
   0   1  12         26.24         32.81         5.87 o                         
   1   1  12         34.36         33.55         5.57 o                         
   2   1  12         56.98         53.29         7.43 o                         
   3   1  12         67.03         57.26         9.05 o                         
   4   1  12         14.00         14.50        10.59 o                         
   6   1  12          7.90          0.39        15.02 o                         
  -9   2  12          0.37          0.00        13.62 o                         
  -8   2  12         10.07          8.57        13.62 o                         
  -7   2  12          4.11          8.65        18.88 o                         
  -6   2  12        412.97        427.86        16.23 o                         
  -5   2  12        395.95        460.86        15.29 o                         
  -4   2  12       1541.06       1567.14        18.17 o                         
  -3   2  12         95.14         74.70         9.09 o                         
  -2   2  12        417.70        402.76        10.41 o                         
  -1   2  12         10.87         12.56         7.28 o                         
   0   2  12        780.48        841.20         9.97 o                         
   1   2  12          0.70          7.59         7.73 o                         
   2   2  12        265.07        259.72         8.45 o                         
   3   2  12        102.49        103.05         9.75 o                         
   4   2  12        133.47        133.26        11.20 o                         
   5   2  12          0.21          0.79        19.67 o                         
   6   2  12        219.29        254.60        28.32 o                         
  -9   3  12         11.36         10.44        10.88 o                         
  -8   3  12         37.43         38.35        10.82 o                         
  -7   3  12          2.57          6.29        18.88 o                         
  -6   3  12         33.64         33.04        11.68 o                         
  -5   3  12          0.08          3.93        15.73 o                         
  -4   3  12        169.03        163.14        11.74 o                         
  -3   3  12       3524.19       3543.72        21.08 o                         
  -2   3  12         17.86          4.81         8.16 o                         
  -1   3  12         32.60         25.05         8.25 o                         
   0   3  12        739.14        771.04        17.93 o                         
   1   3  12        237.63        251.11         7.71 o                         
   2   3  12          0.84          3.80        11.52 o                         
   3   3  12          7.96          4.70         8.39 o                         
   4   3  12         87.14         94.05        10.72 o                         
   5   3  12          6.42          0.00        13.35 o                         
  -9   4  12         71.96         87.45        12.01 o                         
  -8   4  12          0.01          0.00        14.11 o                         
  -7   4  12         70.68         73.33        11.95 o                         
  -6   4  12        262.98        254.08        12.53 o                         
  -5   4  12         38.75         39.12        10.30 o                         
  -4   4  12         19.48         17.84        10.17 o                         
  -3   4  12        521.05        486.30        13.00 o                         
  -2   4  12        825.07        798.27        22.99 o                         
  -1   4  12       1311.75       1342.29        13.86 o                         
   0   4  12       2872.79       2980.12        17.14 o                         
   1   4  12          9.77          9.73         6.49 o                         
   2   4  12        120.88        132.22         8.03 o                         
   3   4  12          0.06          0.00        16.52 o                         
   4   4  12         52.57         46.71         8.72 o                         
   5   4  12          0.56          0.00        18.88 o                         
  -9   5  12         22.10         23.17        12.56 o                         
  -8   5  12         54.65         43.89        10.88 o                         
  -7   5  12          0.34          0.39        11.16 o                         
  -6   5  12         85.67        100.35        11.18 o                         
  -5   5  12        561.75        522.88        11.71 o                         
  -4   5  12         48.91         31.50         9.08 o                         
  -3   5  12        154.33        129.26        10.63 o                         
  -2   5  12       2201.22       2164.03        20.44 o                         
  -1   5  12       2063.64       2175.98        36.52 o                         
   0   5  12         23.06         13.83         8.67 o                         
   1   5  12         43.74         40.43         6.64 o                         
   2   5  12         11.20         13.22         8.00 o                         
   3   5  12         25.84         27.29         9.00 o                         
   4   5  12        161.70        150.08        13.68 o                         
   5   5  12          0.78          2.36        16.52 o                         
  -9   6  12          0.85          8.26        12.24 o                         
  -8   6  12          0.75          0.00        16.52 o                         
  -7   6  12         13.51         18.48         9.97 o                         
  -6   6  12         16.11          3.69         8.61 o                         
  -5   6  12        502.67        507.61        11.93 o                         
  -4   6  12         17.42          7.73        12.51 o                         
  -3   6  12         12.29         12.16         8.12 o                         
  -2   6  12        372.92        379.60        11.08 o                         
  -1   6  12         10.30          8.26         7.32 o                         
   0   6  12        393.41        426.67        11.27 o                         
   1   6  12        227.33        192.62         7.64 o                         
   2   6  12        631.89        699.31        14.25 o                         
   3   6  12          0.17          5.51        22.81 o                         
   4   6  12        286.47        318.71        12.83 o                         
   5   6  12          2.74          3.16        10.82 o                         
  -9   7  12          3.34          8.65        19.67 o                         
  -8   7  12         13.41          7.85        14.18 o                         
  -7   7  12         30.65         25.90         8.08 o                         
  -6   7  12         14.24          7.17         8.63 o                         
  -5   7  12          0.03          2.97        10.84 o                         
  -4   7  12        379.33        419.50        11.12 o                         
  -3   7  12        393.42        388.34        12.31 o                         
  -2   7  12        112.20         83.17         9.96 o                         
  -1   7  12         81.98         73.34         7.42 o                         
   0   7  12         23.40         26.12        10.75 o                         
   1   7  12        468.41        489.00        13.65 o                         
   2   7  12         10.08          5.37        10.42 o                         
   3   7  12         10.87          7.08        16.52 o                         
   4   7  12         57.55         47.55        11.01 o                         
   5   7  12          3.05          3.10        13.55 o                         
  -8   8  12         47.42         45.26        11.94 o                         
  -7   8  12        163.48        210.13         9.90 o                         
  -6   8  12          4.56          0.00        11.90 o                         
  -5   8  12          6.14          1.37         8.35 o                         
  -4   8  12        155.08        153.48        10.76 o                         
  -3   8  12          1.34          0.00        13.37 o                         
  -2   8  12         64.07         68.18         9.13 o                         
  -1   8  12         18.03         18.97        12.29 o                         
   0   8  12        250.80        229.47        13.22 o                         
   1   8  12         16.97         16.39        13.87 o                         
   2   8  12        119.71        129.85        15.31 o                         
   3   8  12         20.68         14.62        13.53 o                         
   4   8  12        116.35        109.94        11.35 o                         
   5   8  12         40.88         44.50        11.92 o                         
  -8   9  12         44.28         51.43        11.34 o                         
  -7   9  12        117.25        113.46         9.52 o                         
  -6   9  12          1.70          0.59         9.64 o                         
  -5   9  12         43.09         43.50         9.19 o                         
  -4   9  12          2.50          4.04        11.72 o                         
  -3   9  12         59.08         60.99         9.83 o                         
  -2   9  12         43.81         35.40         9.34 o                         
  -1   9  12         84.35         78.68        11.87 o                         
   0   9  12          1.53          0.00        20.45 o                         
   1   9  12          3.47          1.97        13.35 o                         
   2   9  12        125.92        120.60        11.47 o                         
   3   9  12         78.31         61.72        11.43 o                         
   4   9  12          8.92         13.77        13.62 o                         
  -8  10  12         25.51         22.86        11.29 o                         
  -7  10  12          5.26          4.46        10.41 o                         
  -6  10  12         15.42         17.51        10.67 o                         
  -5  10  12          4.90         20.93         9.91 o                         
  -4  10  12         35.89         57.25         9.81 o                         
  -3  10  12        238.39        237.44        13.77 o                         
  -2  10  12        356.38        392.92        14.11 o                         
  -1  10  12          5.32         15.95        12.09 o                         
   0  10  12         12.25         25.72        10.56 o                         
   1  10  12        128.12        135.96        14.99 o                         
   2  10  12        395.64        374.88        18.58 o                         
   3  10  12          5.89          0.00        10.70 o                         
   4  10  12        126.63        123.55        15.02 o                         
  -7  11  12         28.28         17.20        10.94 o                         
  -6  11  12         36.27         36.57        10.00 o                         
  -5  11  12        117.34        103.95        10.10 o                         
  -4  11  12         82.99        101.38         9.55 o                         
  -3  11  12         67.08         83.63        12.47 o                         
  -2  11  12         83.26         76.84        11.64 o                         
  -1  11  12         87.36         83.39        21.24 o                         
   0  11  12        375.06        373.61        13.62 o                         
   1  11  12         27.30         48.69        15.23 o                         
   2  11  12         12.84          8.26        13.91 o                         
   3  11  12         35.63         19.12        11.52 o                         
  -7  12  12        184.48        210.44        13.57 o                         
  -6  12  12         87.01         90.91        10.34 o                         
  -5  12  12         59.15         47.91         9.65 o                         
  -4  12  12         30.81         34.46         9.23 o                         
  -3  12  12        303.64        333.66        12.49 o                         
  -2  12  12         44.08         25.17        19.67 o                         
  -1  12  12         92.34         88.89        20.45 o                         
   0  12  12        277.24        281.51        17.36 o                         
   1  12  12         52.67         55.61        16.40 o                         
   2  12  12        174.85        178.20        17.46 o                         
   3  12  12          7.51          3.35        15.79 o                         
  -6  13  12         50.54         71.74        10.35 o                         
  -5  13  12         22.01         34.50         9.48 o                         
  -4  13  12        138.66        119.18         9.78 o                         
  -3  13  12         36.31         29.46         9.17 o                         
  -2  13  12        187.76        185.05        15.23 o                         
  -1  13  12         55.77         51.92        18.88 o                         
   0  13  12          7.42          0.84        15.46 o                         
   1  13  12          9.88          7.29        14.67 o                         
   2  13  12         38.47         29.15        15.23 o                         
  -6  14  12         27.54         34.72        10.84 o                         
  -5  14  12        545.19        655.23        13.89 o                         
  -4  14  12         93.08        100.84        10.47 o                         
  -3  14  12         23.94         24.20         9.26 o                         
  -2  14  12         15.83         23.75        13.98 o                         
  -1  14  12         70.36         69.23        22.81 o                         
   0  14  12         61.46         53.42        17.22 o                         
   1  14  12          1.66          9.11        14.67 o                         
   2  14  12          6.54         13.71        16.96 o                         
  -5  15  12          0.02          8.04         9.88 o                         
  -4  15  12         31.85         34.45        10.13 o                         
  -3  15  12          8.98          8.87        10.88 o                         
  -2  15  12         61.69         79.87        14.90 o                         
   0  15  12         98.54        120.14        16.63 o                         
   1  15  12          7.93          9.24        16.40 o                         
  -4  16  12          0.03          7.08        16.52 o                         
  -3  16  12         44.13         53.50        12.80 o                         
  -2  16  12          4.74          3.29        13.62 o                         
  -1  16  12        159.37        185.33        17.57 o                         
   0  16  12        145.44        197.83        19.74 o                         
  -9   1  13         11.49         18.20        13.77 o                         
  -8   1  13         22.81          9.83        15.02 o                         
  -7   1  13        230.26        247.64        16.40 o                         
  -6   1  13         84.18         79.52        13.87 o                         
  -5   1  13        544.88        547.49        16.90 o                         
  -4   1  13          6.37          9.23         9.81 o                         
  -3   1  13        109.00         92.91         8.63 o                         
  -2   1  13          0.08          2.23         9.48 o                         
  -1   1  13         58.90         62.32         8.34 o                         
   0   1  13          6.78          2.27         6.02 o                         
   1   1  13          6.27          4.70         6.20 o                         
   2   1  13        102.84         88.94         9.05 o                         
   3   1  13         80.45         78.96         9.40 o                         
   4   1  13         17.85         17.98         9.32 o                         
   5   1  13          4.78         20.44        19.27 o                         
  -9   2  13          0.81          0.00        11.24 o                         
  -8   2  13        217.37        240.29        16.10 o                         
  -7   2  13          3.14          9.03        12.76 o                         
  -6   2  13         28.41         16.74        12.99 o                         
  -5   2  13          0.15          0.79        18.88 o                         
  -4   2  13        477.42        453.10        12.98 o                         
  -3   2  13        237.20        210.82         9.32 o                         
  -2   2  13        152.53        152.52         8.94 o                         
  -1   2  13         43.85         41.36         7.87 o                         
   0   2  13         17.04         29.61         6.66 o                         
   1   2  13         17.74         15.61         6.30 o                         
   2   2  13        118.66        121.50         9.19 o                         
   3   2  13          8.25          5.92         8.71 o                         
   4   2  13         36.26         46.29         9.87 o                         
   5   2  13          3.44          3.83        11.18 o                         
  -9   3  13        188.06        205.58        13.51 o                         
  -8   3  13          7.74          0.89        11.16 o                         
  -7   3  13        265.15        247.30        16.90 o                         
  -6   3  13         19.91         15.93        13.62 o                         
  -5   3  13         33.17         16.95        11.18 o                         
  -4   3  13        145.17        119.10        11.22 o                         
  -3   3  13        464.31        487.21        11.38 o                         
  -2   3  13          2.01          4.45         9.18 o                         
  -1   3  13          2.42          0.90         8.56 o                         
   0   3  13        573.15        614.60        13.08 o                         
   1   3  13        555.81        547.81         9.70 o                         
   2   3  13        220.51        204.60         8.54 o                         
   3   3  13          4.78          0.00        13.04 o                         
   4   3  13          0.10          0.00         9.12 o                         
  -9   4  13         60.62         53.92        13.47 o                         
  -8   4  13        109.03        115.31        13.17 o                         
  -7   4  13        145.25        150.27        12.53 o                         
  -6   4  13        107.42        113.10        11.34 o                         
  -5   4  13        251.51        248.79        12.65 o                         
  -4   4  13        100.73         82.04        10.32 o                         
  -3   4  13          8.76          6.59        10.32 o                         
  -2   4  13         37.72         27.23         8.62 o                         
  -1   4  13        763.18        824.33        12.06 o                         
   0   4  13         89.29         78.29         9.83 o                         
   1   4  13          0.02          2.13         8.11 o                         
   2   4  13         39.60         38.36         7.62 o                         
   3   4  13         94.56         89.03         8.23 o                         
   4   4  13         15.46         19.78        11.50 o                         
  -8   5  13         24.46         24.82        10.97 o                         
  -7   5  13         51.95         54.37        11.30 o                         
  -6   5  13        143.06        130.76        12.00 o                         
  -5   5  13          1.43          3.11         8.80 o                         
  -4   5  13          6.25          0.00         8.91 o                         
  -3   5  13          1.91          2.13        12.85 o                         
  -2   5  13        263.64        282.30        11.92 o                         
  -1   5  13          3.77          3.68         9.39 o                         
   0   5  13          7.70         16.35         8.73 o                         
   1   5  13        481.15        510.40        12.84 o                         
   2   5  13         22.84         15.61        10.50 o                         
   3   5  13          6.31          4.58        12.20 o                         
   4   5  13          5.54          1.32        11.06 o                         
  -8   6  13         23.39         21.41        12.56 o                         
  -7   6  13         84.01         72.97        11.06 o                         
  -6   6  13        155.61        147.45        12.41 o                         
  -5   6  13         23.36         15.29         9.06 o                         
  -4   6  13        173.92        161.51         9.98 o                         
  -3   6  13        156.80        151.16         8.96 o                         
  -2   6  13         11.63         19.74         9.34 o                         
  -1   6  13         47.74         48.55         9.65 o                         
   0   6  13        114.63        101.09         9.79 o                         
   1   6  13         56.52         44.05        14.55 o                         
   2   6  13         96.16         83.86        14.55 o                         
   3   6  13         24.76         14.44         9.31 o                         
   4   6  13         46.32         29.14         9.92 o                         
  -8   7  13         27.46         21.01        12.21 o                         
  -6   7  13         38.95         38.32        11.16 o                         
  -5   7  13        256.64        237.25        10.77 o                         
  -4   7  13         25.41         23.01         8.88 o                         
  -3   7  13        219.01        180.89        11.22 o                         
  -2   7  13        184.58        180.19        10.61 o                         
  -1   7  13         54.03         50.24        12.29 o                         
   0   7  13         18.09         13.71        11.80 o                         
   1   7  13         45.98         38.76        15.23 o                         
   2   7  13         21.80         10.54        13.87 o                         
   3   7  13         16.15          8.11        11.13 o                         
   4   7  13         19.16          9.11        10.06 o                         
  -8   8  13          0.49          7.50        10.97 o                         
  -7   8  13         72.79         83.83        12.53 o                         
  -6   8  13          1.59          1.40        10.59 o                         
  -5   8  13         54.05         58.72         9.20 o                         
  -4   8  13          0.49          0.00        11.52 o                         
  -3   8  13         95.98         85.63        10.29 o                         
  -2   8  13         35.26         41.65         9.13 o                         
  -1   8  13          1.57          0.00        12.07 o                         
   0   8  13         31.53          5.88        12.22 o                         
   1   8  13         35.50         42.83        14.43 o                         
   2   8  13         18.73          0.00        19.67 o                         
  -7   9  13         10.22          3.23        12.29 o                         
  -6   9  13          1.10          0.00         8.98 o                         
  -5   9  13          3.86          2.99        10.60 o                         
  -4   9  13         38.86         33.48        10.24 o                         
  -3   9  13        164.06        181.19        11.00 o                         
  -2   9  13         11.43          0.00        13.04 o                         
  -1   9  13          2.90         12.20        12.37 o                         
   0   9  13         25.91         19.44        10.87 o                         
   1   9  13         47.47         33.26        14.73 o                         
   3   9  13         27.68         14.49        15.87 o                         
  -7  10  13         33.80         47.67        11.10 o                         
  -6  10  13          9.71          9.99         9.40 o                         
  -5  10  13        157.23        138.61        11.58 o                         
  -4  10  13        152.83        132.55        11.22 o                         
  -3  10  13          2.16          2.00        11.64 o                         
  -2  10  13         31.40         17.46        13.61 o                         
  -1  10  13        192.59        177.55        14.93 o                         
   0  10  13         98.26        102.44        12.02 o                         
   1  10  13          1.36          3.44        14.18 o                         
   2  10  13         80.51         70.31        15.55 o                         
   3  10  13          3.70          0.00        25.17 o                         
  -6  11  13         44.59         38.16         9.52 o                         
  -5  11  13        157.76        152.78        10.34 o                         
  -4  11  13         17.36         19.07        10.30 o                         
  -3  11  13          0.15          0.00        11.91 o                         
  -2  11  13         60.68         56.13        13.98 o                         
  -1  11  13        158.85        148.38        14.74 o                         
   0  11  13         39.98         38.28        11.74 o                         
   1  11  13          0.47          7.08        16.13 o                         
   2  11  13          6.09         11.89        16.02 o                         
  -6  12  13         48.57         45.59        11.16 o                         
  -5  12  13         39.89         34.30        11.16 o                         
  -4  12  13          2.10          1.82        12.64 o                         
  -3  12  13        232.54        250.02        14.84 o                         
  -2  12  13         20.09         23.60        21.24 o                         
  -1  12  13          2.13          0.00        13.61 o                         
   0  12  13         26.81         55.83        16.96 o                         
   1  12  13          7.60          3.88        16.35 o                         
   2  12  13         25.81         42.81        15.87 o                         
  -5  13  13         58.44         82.51        10.56 o                         
  -4  13  13        171.69        169.97        14.69 o                         
  -3  13  13        126.91        109.35        24.39 o                         
  -2  13  13          3.18          0.00        22.03 o                         
  -1  13  13         17.63         44.05        23.60 o                         
   0  13  13         58.39         45.27        16.23 o                         
   1  13  13         22.70         21.45        15.79 o                         
  -4  14  13          1.97         14.76         9.91 o                         
  -3  14  13         20.32         16.52        24.39 o                         
  -2  14  13          0.15          0.00        23.60 o                         
  -1  14  13          9.63         21.70        17.22 o                         
   0  14  13         66.48         85.26        17.70 o                         
  -8   0  14         12.64          3.93        19.67 o                         
  -7   0  14         13.27         22.03        20.45 o                         
  -5   0  14         23.61         24.39        16.52 o                         
  -4   0  14         72.14         84.06        14.16 o                         
  -3   0  14        612.00        629.59        18.07 o                         
  -2   0  14        131.16        115.01        12.76 o                         
  -1   0  14        854.31        906.00        18.58 o                         
   0   0  14        226.27        220.37        10.39 o                         
   1   0  14         21.31         17.83        11.52 o                         
   2   0  14          0.37          9.13        12.43 o                         
   3   0  14        108.88        114.85        14.11 o                         
  -8   1  14          0.13          0.00        22.03 o                         
  -7   1  14          2.64          8.28        13.87 o                         
  -6   1  14         40.86         41.30        14.46 o                         
  -5   1  14         32.93         26.68        13.62 o                         
  -4   1  14          1.93          1.53         9.84 o                         
  -3   1  14        161.43        151.70        10.00 o                         
  -2   1  14        330.76        346.67        10.71 o                         
  -1   1  14          6.44          7.68        11.95 o                         
   0   1  14        276.39        280.58         8.71 o                         
   1   1  14          1.24          8.33        11.52 o                         
   2   1  14        299.29        335.05        11.81 o                         
   3   1  14          1.02          0.62        10.88 o                         
  -8   2  14          1.31          0.00        19.67 o                         
  -7   2  14          4.77          7.08        17.31 o                         
  -6   2  14          9.07         16.66        12.76 o                         
  -5   2  14        599.72        623.20        22.81 o                         
  -4   2  14          5.63          9.06         9.86 o                         
  -3   2  14         70.29         45.01         8.92 o                         
  -2   2  14         15.48         17.92         8.51 o                         
  -1   2  14          2.06          9.44        14.95 o                         
   0   2  14          0.05          1.00         7.98 o                         
   1   2  14        351.26        348.89        13.07 o                         
   2   2  14        190.76        210.27         9.95 o                         
   3   2  14          8.95          0.00        10.82 o                         
  -8   3  14          0.63          4.18        12.51 o                         
  -7   3  14         10.09         20.45        19.67 o                         
  -6   3  14         15.87         14.85        13.32 o                         
  -5   3  14         28.30         33.40        10.87 o                         
  -4   3  14        142.00        131.27        11.79 o                         
  -3   3  14          0.01          0.00        11.64 o                         
  -2   3  14         62.06         53.94         8.64 o                         
  -1   3  14         10.71         16.69         8.23 o                         
   0   3  14         76.13         63.70         9.98 o                         
   1   3  14         87.05         93.26         9.15 o                         
   2   3  14         65.97         53.54         9.08 o                         
   3   3  14         11.96          8.90         9.32 o                         
  -8   4  14          2.58         13.37        22.03 o                         
  -7   4  14        233.50        239.75        14.07 o                         
  -6   4  14          6.50         13.77        11.79 o                         
  -5   4  14          7.78          8.65        11.28 o                         
  -4   4  14         52.01         42.96        10.88 o                         
  -3   4  14         41.48         37.30        10.96 o                         
  -2   4  14         56.00         48.09         8.64 o                         
  -1   4  14         14.31         17.59         9.66 o                         
   0   4  14        334.01        333.09        11.85 o                         
   1   4  14          4.92          4.28        13.06 o                         
   2   4  14         95.25        114.08        11.34 o                         
   3   4  14         32.41         43.20        11.16 o                         
  -7   5  14         57.26         70.04        12.14 o                         
  -6   5  14          3.45          4.55        10.70 o                         
  -5   5  14         49.83         50.47        10.00 o                         
  -4   5  14         95.27         86.13         9.30 o                         
  -3   5  14          0.11          2.76        11.87 o                         
  -2   5  14        288.38        318.25         8.94 o                         
  -1   5  14        416.05        422.77        12.31 o                         
   0   5  14         18.77          7.38         9.30 o                         
   1   5  14         52.97         59.44        14.90 o                         
   2   5  14        117.17        128.85        11.80 o                         
   3   5  14          2.53         13.37        22.81 o                         
  -7   6  14         55.06         47.17        11.13 o                         
  -6   6  14         48.32         68.92        11.30 o                         
  -5   6  14         12.04         15.49         9.44 o                         
  -4   6  14          0.04          2.45         9.81 o                         
  -3   6  14        472.25        489.22        11.94 o                         
  -2   6  14        308.15        315.08        12.08 o                         
  -1   6  14         94.06        112.45        10.70 o                         
   0   6  14          0.49          1.82        10.58 o                         
   1   6  14         61.96         63.33        14.46 o                         
   2   6  14        142.89        128.17        14.99 o                         
   3   6  14          6.75         13.45        11.60 o                         
  -7   7  14          1.48          5.51        15.02 o                         
  -6   7  14          7.93         11.13        10.97 o                         
  -5   7  14         91.90        123.47        10.50 o                         
  -4   7  14        104.93        107.82        10.18 o                         
  -3   7  14         86.01         63.76         9.91 o                         
  -2   7  14         10.11         12.28        13.42 o                         
  -1   7  14         80.15         68.42        13.61 o                         
   0   7  14       1168.44       1303.67        23.08 o                         
   1   7  14         10.38         15.80        15.11 o                         
   2   7  14        285.10        282.88        17.57 o                         
  -7   8  14          4.50          6.77        11.65 o                         
  -6   8  14         17.40         21.20        10.55 o                         
  -5   8  14         64.22         54.17        10.37 o                         
  -4   8  14          2.38          0.00        18.88 o                         
  -3   8  14         25.32         21.49        10.29 o                         
  -2   8  14         94.39         83.72        13.98 o                         
  -1   8  14        582.88        590.36        31.47 o                         
   0   8  14          7.96         28.32        16.13 o                         
   1   8  14        420.28        529.26        20.16 o                         
   2   8  14         11.73          8.65        25.17 o                         
  -6   9  14        100.60        111.96        12.65 o                         
  -5   9  14          0.04          0.68        11.22 o                         
  -4   9  14          0.05          6.24        10.53 o                         
  -3   9  14        301.28        296.11        12.04 o                         
  -2   9  14        343.37        319.91        16.02 o                         
  -1   9  14         41.92         40.05        12.76 o                         
   0   9  14        202.48        204.87        18.33 o                         
   1   9  14        226.52        240.89        18.33 o                         
   2   9  14        360.75        400.02        19.46 o                         
  -6  10  14          0.13          1.57        16.13 o                         
  -5  10  14        148.24        165.99        12.60 o                         
  -4  10  14         27.02         19.94        10.85 o                         
  -3  10  14        181.84        174.20        16.58 o                         
  -2  10  14         26.20         34.40        13.96 o                         
  -1  10  14         15.90         16.38        12.47 o                         
   0  10  14          4.50         18.84        15.79 o                         
  -5  11  14         58.62         79.50        12.26 o                         
  -4  11  14         32.88         44.89        11.23 o                         
  -3  11  14          2.05          0.00        19.67 o                         
  -2  11  14        141.43        146.14        15.50 o                         
  -1  11  14         68.24         51.63        13.79 o                         
   0  11  14         84.15         98.71        16.90 o                         
  -4  12  14          0.03          0.00        22.81 o                         
  -2  12  14          7.02          6.77        14.11 o                         
  -1  12  14        143.22        154.91        15.31 o                         
  -7   1  15         12.18          7.08        17.31 o                         
  -6   1  15         83.89         97.55        15.85 o                         
  -5   1  15         80.11         95.71        15.02 o                         
  -4   1  15        177.37        166.94        11.34 o                         
  -3   1  15         70.46         72.64         9.31 o                         
  -2   1  15         31.77         41.96         9.05 o                         
  -1   1  15          2.55          4.71         8.48 o                         
   0   1  15          5.63          9.63         8.35 o                         
   1   1  15          0.01          3.36        12.09 o                         
   2   1  15         76.22         90.56        11.62 o                         
  -7   2  15        183.67        178.95        16.02 o                         
  -6   2  15         50.53         38.63        13.77 o                         
  -5   2  15          7.72          4.81        12.20 o                         
  -4   2  15         42.70         32.84        11.47 o                         
  -3   2  15          7.00          7.90         9.97 o                         
  -2   2  15          1.40          6.42         8.54 o                         
  -1   2  15          6.63          5.55         8.66 o                         
   0   2  15         21.61         20.00         9.90 o                         
   1   2  15          6.34          0.00        10.25 o                         
   2   2  15          0.99          2.81        12.99 o                         
  -7   3  15          2.12          0.00        14.11 o                         
  -6   3  15          9.70         10.23        21.24 o                         
  -5   3  15         66.14         78.39        12.34 o                         
  -4   3  15         46.11         47.57        11.29 o                         
  -3   3  15         48.68         45.35         9.36 o                         
  -2   3  15          0.39          1.07        12.51 o                         
  -1   3  15         28.28         16.27         8.57 o                         
   0   3  15          8.62          0.00        14.11 o                         
   1   3  15          1.33          8.20        10.10 o                         
   2   3  15          0.33          0.00        20.45 o                         
  -6   4  15         13.87          9.96        10.45 o                         
  -5   4  15         68.37         70.24        12.31 o                         
  -4   4  15          1.47          0.68        10.60 o                         
  -3   4  15        105.21         87.29        11.42 o                         
  -2   4  15        116.70        121.73         9.59 o                         
  -1   4  15         82.27         84.90        10.67 o                         
   0   4  15          0.44          0.00        10.87 o                         
   1   4  15          9.51         20.70        13.79 o                         
   2   4  15          3.12          0.33        13.96 o                         
  -6   5  15          0.38          0.00        13.42 o                         
  -5   5  15          9.10          2.73        10.02 o                         
  -4   5  15          9.63         17.29         9.54 o                         
  -3   5  15          3.19          5.02        10.12 o                         
  -2   5  15         72.10         67.70        10.78 o                         
  -1   5  15         64.31         96.12        10.97 o                         
   0   5  15         32.69         10.98        14.18 o                         
   1   5  15          0.88          1.35        13.22 o                         
  -6   6  15         16.24         26.50        11.13 o                         
  -5   6  15          7.79          2.89         9.48 o                         
  -4   6  15         16.37          8.63        10.59 o                         
  -2   6  15          5.37          4.06        13.61 o                         
  -1   6  15        722.34        815.57        42.87 o                         
   0   6  15         11.27         16.90        16.10 o                         
   1   6  15         54.56         35.48        15.46 o                         
  -5   7  15          0.71          7.49        10.55 o                         
  -4   7  15          0.30          0.00        17.31 o                         
  -3   7  15         21.33         20.02        10.30 o                         
  -2   7  15        111.23         94.25        13.87 o                         
  -1   7  15         29.27         28.30        13.38 o                         
   0   7  15        399.78        420.09        18.36 o                         
   1   7  15          1.84          6.69        15.02 o                         
  -5   8  15         12.82          6.24        11.22 o                         
  -4   8  15          3.64          9.81        10.61 o                         
  -3   8  15         86.16         82.44        14.53 o                         
  -2   8  15          8.14         16.52        17.31 o                         
  -1   8  15         82.94         72.83        13.21 o                         
   0   8  15         82.75         95.26        17.77 o                         
  -4   9  15         91.52         79.29        11.38 o                         
  -3   9  15         79.00         65.29        14.11 o                         
  -2   9  15         11.01          3.56        13.61 o                         
  -1   9  15         24.65         26.20        13.96 o                         
  -3  10  15          3.39         13.37        18.09 o                         
  -2  10  15         97.79        114.64        17.70 o                         
  -5   0  16         50.71         53.49        20.45 o                         
  -4   0  16         14.97          5.11        13.35 o                         
  -3   0  16         50.97         86.12        20.06 o                         
  -2   0  16        145.64        184.22        21.24 o                         
  -1   0  16          5.07          5.87        13.21 o                         
   0   0  16         25.87         25.96        19.67 o                         
  -5   1  16        105.52        102.99        18.88 o                         
  -4   1  16          5.59          0.00        13.32 o                         
  -3   1  16         60.12         58.68        10.30 o                         
  -2   1  16          2.86          1.59         9.13 o                         
  -1   1  16        164.20        186.30        10.14 o                         
   0   1  16         30.70         28.48        14.73 o                         
  -5   2  16         69.92         78.52        14.67 o                         
  -4   2  16         89.44        110.76        12.11 o                         
  -3   2  16         81.56         92.14        10.00 o                         
  -2   2  16         37.53         22.69         9.27 o                         
  -1   2  16          0.38          7.47        13.62 o                         
   0   2  16         74.10         79.95        14.90 o                         
  -5   3  16         50.96         58.20        15.29 o                         
  -4   3  16          1.42          0.00        20.45 o                         
  -3   3  16        214.61        206.56        11.34 o                         
  -2   3  16         22.98         30.65         9.69 o                         
  -1   3  16         54.69         41.43        10.82 o                         
  -4   4  16          2.70          1.30        11.50 o                         
  -3   4  16          4.07          2.56        10.88 o                         
  -2   4  16         58.81         47.82        11.22 o                         
  -1   4  16          0.04          1.82        13.32 o                         
  -4   5  16          5.95          8.49         9.42 o                         
  -3   5  16        107.52        143.10        12.46 o                         
  -2   5  16          6.84          1.93        13.98 o                         
  -1   5  16         38.24         39.92        13.79 o                         
                                                                                
